# Supplementary material for: Transcriptomic profiling of the salt-stress response in the wild recretohalophyte Reaumuria trigyna
Source: BMC Genomics. 2013 Jan 16;14:29. doi: 10.1186/1471-2164-14-29 (PMC3562145; doi:10.1186/1471-2164-14-29)
Supplement: Additional file 1 — Deposited C21-unigenes and TSA accession numbers. Sequences with no gap and length > 200 bp were selected from sample C21 and submitted to TSA database. [file 1471-2164-14-29-S1.txt]

TSA accession numbers of unigene-C21
Unigene1_C21     JR235450
 Unigene2_C21     JR235451
 Unigene3_C21     JR235452
 Unigene5_C21     JR235453
 Unigene6_C21     JR235454
 Unigene7_C21     JR235455
 Unigene8_C21     JR235456
 Unigene9_C21     JR235457
 Unigene10_C21    JR235458
 Unigene11_C21    JR235459
 Unigene13_C21    JR235460
 Unigene14_C21    JR235461
 Unigene15_C21    JR235462
 Unigene16_C21    JR235463
 Unigene17_C21    JR235464
 Unigene18_C21    JR235465
 Unigene19_C21    JR235466
 Unigene20_C21    JR235467
 Unigene21_C21    JR235468
 Unigene22_C21    JR235469
 Unigene23_C21    JR235470
 Unigene24_C21    JR235471
 Unigene27_C21    JR235472
 Unigene28_C21    JR235473
 Unigene30_C21    JR235474
 Unigene31_C21    JR235475
 Unigene33_C21    JR235476
 Unigene34_C21    JR235477
 Unigene36_C21    JR235478
 Unigene37_C21    JR235479
 Unigene38_C21    JR235480
 Unigene39_C21    JR235481
 Unigene41_C21    JR235482
 Unigene42_C21    JR235483
 Unigene43_C21    JR235484
 Unigene44_C21    JR235485
 Unigene45_C21    JR235486
 Unigene46_C21    JR235487
 Unigene47_C21    JR235488
 Unigene48_C21    JR235489
 Unigene49_C21    JR235490
 Unigene50_C21    JR235491
 Unigene51_C21    JR235492
 Unigene53_C21    JR235493
 Unigene54_C21    JR235494
 Unigene55_C21    JR235495
 Unigene56_C21    JR235496
 Unigene59_C21    JR235497
 Unigene60_C21    JR235498
 Unigene61_C21    JR235499
 Unigene62_C21    JR235500
 Unigene63_C21    JR235501
 Unigene64_C21    JR235502
 Unigene65_C21    JR235503
 Unigene66_C21    JR235504
 Unigene67_C21    JR235505
 Unigene69_C21    JR235506
 Unigene70_C21    JR235507
 Unigene72_C21    JR235508
 Unigene73_C21    JR235509
 Unigene74_C21    JR235510
 Unigene75_C21    JR235511
 Unigene76_C21    JR235512
 Unigene80_C21    JR235513
 Unigene81_C21    JR235514
 Unigene82_C21    JR235515
 Unigene83_C21    JR235516
 Unigene84_C21    JR235517
 Unigene86_C21    JR235518
 Unigene87_C21    JR235519
 Unigene89_C21    JR235520
 Unigene90_C21    JR235521
 Unigene92_C21    JR235522
 Unigene94_C21    JR235523
 Unigene96_C21    JR235524
 Unigene97_C21    JR235525
 Unigene99_C21    JR235526
 Unigene101_C21   JR235527
 Unigene103_C21   JR235528
 Unigene105_C21   JR235529
 Unigene106_C21   JR235530
 Unigene107_C21   JR235531
 Unigene108_C21   JR235532
 Unigene109_C21   JR235533
 Unigene110_C21   JR235534
 Unigene111_C21   JR235535
 Unigene112_C21   JR235536
 Unigene114_C21   JR235537
 Unigene116_C21   JR235538
 Unigene117_C21   JR235539
 Unigene118_C21   JR235540
 Unigene121_C21   JR235541
 Unigene122_C21   JR235542
 Unigene124_C21   JR235543
 Unigene126_C21   JR235544
 Unigene128_C21   JR235545
 Unigene130_C21   JR235546
 Unigene131_C21   JR235547
 Unigene132_C21   JR235548
 Unigene133_C21   JR235549
 Unigene134_C21   JR235550
 Unigene135_C21   JR235551
 Unigene139_C21   JR235552
 Unigene140_C21   JR235553
 Unigene141_C21   JR235554
 Unigene143_C21   JR235555
 Unigene145_C21   JR235556
 Unigene146_C21   JR235557
 Unigene147_C21   JR235558
 Unigene149_C21   JR235559
 Unigene150_C21   JR235560
 Unigene151_C21   JR235561
 Unigene153_C21   JR235562
 Unigene154_C21   JR235563
 Unigene156_C21   JR235564
 Unigene157_C21   JR235565
 Unigene158_C21   JR235566
 Unigene159_C21   JR235567
 Unigene161_C21   JR235568
 Unigene162_C21   JR235569
 Unigene163_C21   JR235570
 Unigene164_C21   JR235571
 Unigene165_C21   JR235572
 Unigene166_C21   JR235573
 Unigene167_C21   JR235574
 Unigene168_C21   JR235575
 Unigene169_C21   JR235576
 Unigene171_C21   JR235577
 Unigene172_C21   JR235578
 Unigene173_C21   JR235579
 Unigene174_C21   JR235580
 Unigene177_C21   JR235581
 Unigene179_C21   JR235582
 Unigene180_C21   JR235583
 Unigene182_C21   JR235584
 Unigene184_C21   JR235585
 Unigene185_C21   JR235586
 Unigene186_C21   JR235587
 Unigene188_C21   JR235588
 Unigene189_C21   JR235589
 Unigene191_C21   JR235590
 Unigene192_C21   JR235591
 Unigene193_C21   JR235592
 Unigene194_C21   JR235593
 Unigene195_C21   JR235594
 Unigene196_C21   JR235595
 Unigene198_C21   JR235596
 Unigene199_C21   JR235597
 Unigene201_C21   JR235598
 Unigene202_C21   JR235599
 Unigene203_C21   JR235600
 Unigene204_C21   JR235601
 Unigene205_C21   JR235602
 Unigene207_C21   JR235603
 Unigene208_C21   JR235604
 Unigene209_C21   JR235605
 Unigene210_C21   JR235606
 Unigene211_C21   JR235607
 Unigene212_C21   JR235608
 Unigene213_C21   JR235609
 Unigene214_C21   JR235610
 Unigene215_C21   JR235611
 Unigene216_C21   JR235612
 Unigene218_C21   JR235613
 Unigene220_C21   JR235614
 Unigene221_C21   JR235615
 Unigene222_C21   JR235616
 Unigene223_C21   JR235617
 Unigene224_C21   JR235618
 Unigene225_C21   JR235619
 Unigene226_C21   JR235620
 Unigene227_C21   JR235621
 Unigene228_C21   JR235622
 Unigene229_C21   JR235623
 Unigene230_C21   JR235624
 Unigene232_C21   JR235625
 Unigene235_C21   JR235626
 Unigene238_C21   JR235627
 Unigene239_C21   JR235628
 Unigene240_C21   JR235629
 Unigene242_C21   JR235630
 Unigene244_C21   JR235631
 Unigene246_C21   JR235632
 Unigene247_C21   JR235633
 Unigene250_C21   JR235634
 Unigene251_C21   JR235635
 Unigene253_C21   JR235636
 Unigene254_C21   JR235637
 Unigene255_C21   JR235638
 Unigene256_C21   JR235639
 Unigene257_C21   JR235640
 Unigene258_C21   JR235641
 Unigene259_C21   JR235642
 Unigene260_C21   JR235643
 Unigene261_C21   JR235644
 Unigene262_C21   JR235645
 Unigene266_C21   JR235646
 Unigene267_C21   JR235647
 Unigene273_C21   JR235648
 Unigene275_C21   JR235649
 Unigene276_C21   JR235650
 Unigene277_C21   JR235651
 Unigene278_C21   JR235652
 Unigene279_C21   JR235653
 Unigene280_C21   JR235654
 Unigene281_C21   JR235655
 Unigene283_C21   JR235656
 Unigene285_C21   JR235657
 Unigene286_C21   JR235658
 Unigene288_C21   JR235659
 Unigene291_C21   JR235660
 Unigene292_C21   JR235661
 Unigene293_C21   JR235662
 Unigene294_C21   JR235663
 Unigene295_C21   JR235664
 Unigene296_C21   JR235665
 Unigene297_C21   JR235666
 Unigene298_C21   JR235667
 Unigene299_C21   JR235668
 Unigene302_C21   JR235669
 Unigene303_C21   JR235670
 Unigene304_C21   JR235671
 Unigene305_C21   JR235672
 Unigene306_C21   JR235673
 Unigene307_C21   JR235674
 Unigene308_C21   JR235675
 Unigene309_C21   JR235676
 Unigene310_C21   JR235677
 Unigene312_C21   JR235678
 Unigene313_C21   JR235679
 Unigene315_C21   JR235680
 Unigene317_C21   JR235681
 Unigene320_C21   JR235682
 Unigene321_C21   JR235683
 Unigene322_C21   JR235684
 Unigene323_C21   JR235685
 Unigene324_C21   JR235686
 Unigene325_C21   JR235687
 Unigene326_C21   JR235688
 Unigene328_C21   JR235689
 Unigene329_C21   JR235690
 Unigene331_C21   JR235691
 Unigene332_C21   JR235692
 Unigene333_C21   JR235693
 Unigene334_C21   JR235694
 Unigene335_C21   JR235695
 Unigene336_C21   JR235696
 Unigene337_C21   JR235697
 Unigene338_C21   JR235698
 Unigene339_C21   JR235699
 Unigene340_C21   JR235700
 Unigene341_C21   JR235701
 Unigene342_C21   JR235702
 Unigene343_C21   JR235703
 Unigene344_C21   JR235704
 Unigene345_C21   JR235705
 Unigene346_C21   JR235706
 Unigene347_C21   JR235707
 Unigene348_C21   JR235708
 Unigene350_C21   JR235709
 Unigene352_C21   JR235710
 Unigene353_C21   JR235711
 Unigene354_C21   JR235712
 Unigene355_C21   JR235713
 Unigene356_C21   JR235714
 Unigene357_C21   JR235715
 Unigene358_C21   JR235716
 Unigene359_C21   JR235717
 Unigene360_C21   JR235718
 Unigene362_C21   JR235719
 Unigene363_C21   JR235720
 Unigene364_C21   JR235721
 Unigene365_C21   JR235722
 Unigene366_C21   JR235723
 Unigene367_C21   JR235724
 Unigene369_C21   JR235725
 Unigene370_C21   JR235726
 Unigene371_C21   JR235727
 Unigene372_C21   JR235728
 Unigene373_C21   JR235729
 Unigene375_C21   JR235730
 Unigene377_C21   JR235731
 Unigene378_C21   JR235732
 Unigene379_C21   JR235733
 Unigene380_C21   JR235734
 Unigene381_C21   JR235735
 Unigene382_C21   JR235736
 Unigene383_C21   JR235737
 Unigene384_C21   JR235738
 Unigene386_C21   JR235739
 Unigene387_C21   JR235740
 Unigene388_C21   JR235741
 Unigene389_C21   JR235742
 Unigene390_C21   JR235743
 Unigene391_C21   JR235744
 Unigene392_C21   JR235745
 Unigene393_C21   JR235746
 Unigene394_C21   JR235747
 Unigene395_C21   JR235748
 Unigene396_C21   JR235749
 Unigene398_C21   JR235750
 Unigene400_C21   JR235751
 Unigene401_C21   JR235752
 Unigene402_C21   JR235753
 Unigene404_C21   JR235754
 Unigene405_C21   JR235755
 Unigene406_C21   JR235756
 Unigene407_C21   JR235757
 Unigene408_C21   JR235758
 Unigene409_C21   JR235759
 Unigene410_C21   JR235760
 Unigene411_C21   JR235761
 Unigene412_C21   JR235762
 Unigene415_C21   JR235763
 Unigene416_C21   JR235764
 Unigene417_C21   JR235765
 Unigene418_C21   JR235766
 Unigene419_C21   JR235767
 Unigene420_C21   JR235768
 Unigene421_C21   JR235769
 Unigene422_C21   JR235770
 Unigene423_C21   JR235771
 Unigene426_C21   JR235772
 Unigene427_C21   JR235773
 Unigene428_C21   JR235774
 Unigene429_C21   JR235775
 Unigene430_C21   JR235776
 Unigene431_C21   JR235777
 Unigene432_C21   JR235778
 Unigene433_C21   JR235779
 Unigene434_C21   JR235780
 Unigene435_C21   JR235781
 Unigene436_C21   JR235782
 Unigene437_C21   JR235783
 Unigene438_C21   JR235784
 Unigene441_C21   JR235785
 Unigene443_C21   JR235786
 Unigene444_C21   JR235787
 Unigene445_C21   JR235788
 Unigene446_C21   JR235789
 Unigene447_C21   JR235790
 Unigene448_C21   JR235791
 Unigene449_C21   JR235792
 Unigene451_C21   JR235793
 Unigene452_C21   JR235794
 Unigene453_C21   JR235795
 Unigene454_C21   JR235796
 Unigene457_C21   JR235797
 Unigene460_C21   JR235798
 Unigene461_C21   JR235799
 Unigene462_C21   JR235800
 Unigene463_C21   JR235801
 Unigene464_C21   JR235802
 Unigene465_C21   JR235803
 Unigene466_C21   JR235804
 Unigene467_C21   JR235805
 Unigene468_C21   JR235806
 Unigene469_C21   JR235807
 Unigene470_C21   JR235808
 Unigene471_C21   JR235809
 Unigene472_C21   JR235810
 Unigene474_C21   JR235811
 Unigene475_C21   JR235812
 Unigene478_C21   JR235813
 Unigene479_C21   JR235814
 Unigene480_C21   JR235815
 Unigene481_C21   JR235816
 Unigene482_C21   JR235817
 Unigene483_C21   JR235818
 Unigene484_C21   JR235819
 Unigene485_C21   JR235820
 Unigene487_C21   JR235821
 Unigene489_C21   JR235822
 Unigene492_C21   JR235823
 Unigene493_C21   JR235824
 Unigene494_C21   JR235825
 Unigene495_C21   JR235826
 Unigene496_C21   JR235827
 Unigene499_C21   JR235828
 Unigene500_C21   JR235829
 Unigene501_C21   JR235830
 Unigene502_C21   JR235831
 Unigene503_C21   JR235832
 Unigene504_C21   JR235833
 Unigene505_C21   JR235834
 Unigene506_C21   JR235835
 Unigene507_C21   JR235836
 Unigene509_C21   JR235837
 Unigene510_C21   JR235838
 Unigene511_C21   JR235839
 Unigene512_C21   JR235840
 Unigene513_C21   JR235841
 Unigene515_C21   JR235842
 Unigene516_C21   JR235843
 Unigene518_C21   JR235844
 Unigene519_C21   JR235845
 Unigene520_C21   JR235846
 Unigene521_C21   JR235847
 Unigene522_C21   JR235848
 Unigene523_C21   JR235849
 Unigene524_C21   JR235850
 Unigene525_C21   JR235851
 Unigene526_C21   JR235852
 Unigene527_C21   JR235853
 Unigene528_C21   JR235854
 Unigene529_C21   JR235855
 Unigene530_C21   JR235856
 Unigene531_C21   JR235857
 Unigene534_C21   JR235858
 Unigene536_C21   JR235859
 Unigene538_C21   JR235860
 Unigene539_C21   JR235861
 Unigene540_C21   JR235862
 Unigene541_C21   JR235863
 Unigene542_C21   JR235864
 Unigene543_C21   JR235865
 Unigene546_C21   JR235866
 Unigene547_C21   JR235867
 Unigene548_C21   JR235868
 Unigene549_C21   JR235869
 Unigene551_C21   JR235870
 Unigene552_C21   JR235871
 Unigene553_C21   JR235872
 Unigene554_C21   JR235873
 Unigene557_C21   JR235874
 Unigene558_C21   JR235875
 Unigene559_C21   JR235876
 Unigene560_C21   JR235877
 Unigene561_C21   JR235878
 Unigene562_C21   JR235879
 Unigene564_C21   JR235880
 Unigene565_C21   JR235881
 Unigene566_C21   JR235882
 Unigene567_C21   JR235883
 Unigene568_C21   JR235884
 Unigene569_C21   JR235885
 Unigene571_C21   JR235886
 Unigene572_C21   JR235887
 Unigene574_C21   JR235888
 Unigene575_C21   JR235889
 Unigene576_C21   JR235890
 Unigene577_C21   JR235891
 Unigene578_C21   JR235892
 Unigene579_C21   JR235893
 Unigene581_C21   JR235894
 Unigene582_C21   JR235895
 Unigene583_C21   JR235896
 Unigene584_C21   JR235897
 Unigene585_C21   JR235898
 Unigene586_C21   JR235899
 Unigene587_C21   JR235900
 Unigene589_C21   JR235901
 Unigene590_C21   JR235902
 Unigene591_C21   JR235903
 Unigene592_C21   JR235904
 Unigene593_C21   JR235905
 Unigene594_C21   JR235906
 Unigene596_C21   JR235907
 Unigene597_C21   JR235908
 Unigene598_C21   JR235909
 Unigene599_C21   JR235910
 Unigene601_C21   JR235911
 Unigene602_C21   JR235912
 Unigene604_C21   JR235913
 Unigene605_C21   JR235914
 Unigene607_C21   JR235915
 Unigene609_C21   JR235916
 Unigene610_C21   JR235917
 Unigene611_C21   JR235918
 Unigene612_C21   JR235919
 Unigene613_C21   JR235920
 Unigene616_C21   JR235921
 Unigene617_C21   JR235922
 Unigene618_C21   JR235923
 Unigene619_C21   JR235924
 Unigene620_C21   JR235925
 Unigene621_C21   JR235926
 Unigene624_C21   JR235927
 Unigene625_C21   JR235928
 Unigene629_C21   JR235929
 Unigene630_C21   JR235930
 Unigene631_C21   JR235931
 Unigene634_C21   JR235932
 Unigene635_C21   JR235933
 Unigene636_C21   JR235934
 Unigene637_C21   JR235935
 Unigene638_C21   JR235936
 Unigene639_C21   JR235937
 Unigene640_C21   JR235938
 Unigene641_C21   JR235939
 Unigene642_C21   JR235940
 Unigene643_C21   JR235941
 Unigene646_C21   JR235942
 Unigene649_C21   JR235943
 Unigene651_C21   JR235944
 Unigene652_C21   JR235945
 Unigene653_C21   JR235946
 Unigene654_C21   JR235947
 Unigene655_C21   JR235948
 Unigene656_C21   JR235949
 Unigene657_C21   JR235950
 Unigene658_C21   JR235951
 Unigene659_C21   JR235952
 Unigene660_C21   JR235953
 Unigene662_C21   JR235954
 Unigene664_C21   JR235955
 Unigene665_C21   JR235956
 Unigene667_C21   JR235957
 Unigene668_C21   JR235958
 Unigene671_C21   JR235959
 Unigene672_C21   JR235960
 Unigene673_C21   JR235961
 Unigene674_C21   JR235962
 Unigene675_C21   JR235963
 Unigene676_C21   JR235964
 Unigene678_C21   JR235965
 Unigene679_C21   JR235966
 Unigene680_C21   JR235967
 Unigene683_C21   JR235968
 Unigene685_C21   JR235969
 Unigene686_C21   JR235970
 Unigene687_C21   JR235971
 Unigene688_C21   JR235972
 Unigene690_C21   JR235973
 Unigene692_C21   JR235974
 Unigene693_C21   JR235975
 Unigene696_C21   JR235976
 Unigene697_C21   JR235977
 Unigene698_C21   JR235978
 Unigene700_C21   JR235979
 Unigene702_C21   JR235980
 Unigene705_C21   JR235981
 Unigene706_C21   JR235982
 Unigene709_C21   JR235983
 Unigene710_C21   JR235984
 Unigene711_C21   JR235985
 Unigene714_C21   JR235986
 Unigene715_C21   JR235987
 Unigene716_C21   JR235988
 Unigene717_C21   JR235989
 Unigene719_C21   JR235990
 Unigene720_C21   JR235991
 Unigene721_C21   JR235992
 Unigene722_C21   JR235993
 Unigene723_C21   JR235994
 Unigene724_C21   JR235995
 Unigene725_C21   JR235996
 Unigene726_C21   JR235997
 Unigene728_C21   JR235998
 Unigene729_C21   JR235999
 Unigene730_C21   JR236000
 Unigene731_C21   JR236001
 Unigene732_C21   JR236002
 Unigene733_C21   JR236003
 Unigene734_C21   JR236004
 Unigene735_C21   JR236005
 Unigene736_C21   JR236006
 Unigene737_C21   JR236007
 Unigene738_C21   JR236008
 Unigene739_C21   JR236009
 Unigene740_C21   JR236010
 Unigene742_C21   JR236011
 Unigene743_C21   JR236012
 Unigene745_C21   JR236013
 Unigene748_C21   JR236014
 Unigene749_C21   JR236015
 Unigene750_C21   JR236016
 Unigene751_C21   JR236017
 Unigene752_C21   JR236018
 Unigene754_C21   JR236019
 Unigene755_C21   JR236020
 Unigene756_C21   JR236021
 Unigene757_C21   JR236022
 Unigene758_C21   JR236023
 Unigene759_C21   JR236024
 Unigene760_C21   JR236025
 Unigene761_C21   JR236026
 Unigene762_C21   JR236027
 Unigene763_C21   JR236028
 Unigene764_C21   JR236029
 Unigene765_C21   JR236030
 Unigene766_C21   JR236031
 Unigene767_C21   JR236032
 Unigene768_C21   JR236033
 Unigene769_C21   JR236034
 Unigene771_C21   JR236035
 Unigene772_C21   JR236036
 Unigene773_C21   JR236037
 Unigene774_C21   JR236038
 Unigene776_C21   JR236039
 Unigene777_C21   JR236040
 Unigene778_C21   JR236041
 Unigene779_C21   JR236042
 Unigene780_C21   JR236043
 Unigene781_C21   JR236044
 Unigene782_C21   JR236045
 Unigene783_C21   JR236046
 Unigene784_C21   JR236047
 Unigene785_C21   JR236048
 Unigene786_C21   JR236049
 Unigene789_C21   JR236050
 Unigene790_C21   JR236051
 Unigene791_C21   JR236052
 Unigene792_C21   JR236053
 Unigene793_C21   JR236054
 Unigene794_C21   JR236055
 Unigene795_C21   JR236056
 Unigene796_C21   JR236057
 Unigene797_C21   JR236058
 Unigene798_C21   JR236059
 Unigene799_C21   JR236060
 Unigene800_C21   JR236061
 Unigene801_C21   JR236062
 Unigene802_C21   JR236063
 Unigene803_C21   JR236064
 Unigene805_C21   JR236065
 Unigene806_C21   JR236066
 Unigene807_C21   JR236067
 Unigene808_C21   JR236068
 Unigene809_C21   JR236069
 Unigene810_C21   JR236070
 Unigene811_C21   JR236071
 Unigene814_C21   JR236072
 Unigene815_C21   JR236073
 Unigene816_C21   JR236074
 Unigene817_C21   JR236075
 Unigene818_C21   JR236076
 Unigene820_C21   JR236077
 Unigene821_C21   JR236078
 Unigene822_C21   JR236079
 Unigene823_C21   JR236080
 Unigene824_C21   JR236081
 Unigene825_C21   JR236082
 Unigene826_C21   JR236083
 Unigene827_C21   JR236084
 Unigene828_C21   JR236085
 Unigene829_C21   JR236086
 Unigene830_C21   JR236087
 Unigene831_C21   JR236088
 Unigene832_C21   JR236089
 Unigene833_C21   JR236090
 Unigene834_C21   JR236091
 Unigene836_C21   JR236092
 Unigene838_C21   JR236093
 Unigene839_C21   JR236094
 Unigene841_C21   JR236095
 Unigene842_C21   JR236096
 Unigene844_C21   JR236097
 Unigene846_C21   JR236098
 Unigene849_C21   JR236099
 Unigene850_C21   JR236100
 Unigene851_C21   JR236101
 Unigene852_C21   JR236102
 Unigene853_C21   JR236103
 Unigene854_C21   JR236104
 Unigene855_C21   JR236105
 Unigene856_C21   JR236106
 Unigene857_C21   JR236107
 Unigene860_C21   JR236108
 Unigene861_C21   JR236109
 Unigene862_C21   JR236110
 Unigene863_C21   JR236111
 Unigene865_C21   JR236112
 Unigene867_C21   JR236113
 Unigene868_C21   JR236114
 Unigene869_C21   JR236115
 Unigene870_C21   JR236116
 Unigene871_C21   JR236117
 Unigene872_C21   JR236118
 Unigene873_C21   JR236119
 Unigene874_C21   JR236120
 Unigene875_C21   JR236121
 Unigene876_C21   JR236122
 Unigene877_C21   JR236123
 Unigene878_C21   JR236124
 Unigene879_C21   JR236125
 Unigene880_C21   JR236126
 Unigene881_C21   JR236127
 Unigene882_C21   JR236128
 Unigene885_C21   JR236129
 Unigene887_C21   JR236130
 Unigene888_C21   JR236131
 Unigene889_C21   JR236132
 Unigene890_C21   JR236133
 Unigene892_C21   JR236134
 Unigene893_C21   JR236135
 Unigene895_C21   JR236136
 Unigene896_C21   JR236137
 Unigene897_C21   JR236138
 Unigene899_C21   JR236139
 Unigene901_C21   JR236140
 Unigene902_C21   JR236141
 Unigene903_C21   JR236142
 Unigene904_C21   JR236143
 Unigene905_C21   JR236144
 Unigene906_C21   JR236145
 Unigene907_C21   JR236146
 Unigene908_C21   JR236147
 Unigene909_C21   JR236148
 Unigene910_C21   JR236149
 Unigene911_C21   JR236150
 Unigene912_C21   JR236151
 Unigene913_C21   JR236152
 Unigene915_C21   JR236153
 Unigene916_C21   JR236154
 Unigene917_C21   JR236155
 Unigene918_C21   JR236156
 Unigene919_C21   JR236157
 Unigene920_C21   JR236158
 Unigene921_C21   JR236159
 Unigene922_C21   JR236160
 Unigene926_C21   JR236161
 Unigene927_C21   JR236162
 Unigene928_C21   JR236163
 Unigene929_C21   JR236164
 Unigene930_C21   JR236165
 Unigene931_C21   JR236166
 Unigene932_C21   JR236167
 Unigene934_C21   JR236168
 Unigene935_C21   JR236169
 Unigene936_C21   JR236170
 Unigene937_C21   JR236171
 Unigene938_C21   JR236172
 Unigene939_C21   JR236173
 Unigene940_C21   JR236174
 Unigene941_C21   JR236175
 Unigene943_C21   JR236176
 Unigene944_C21   JR236177
 Unigene945_C21   JR236178
 Unigene946_C21   JR236179
 Unigene947_C21   JR236180
 Unigene949_C21   JR236181
 Unigene950_C21   JR236182
 Unigene951_C21   JR236183
 Unigene952_C21   JR236184
 Unigene953_C21   JR236185
 Unigene954_C21   JR236186
 Unigene956_C21   JR236187
 Unigene957_C21   JR236188
 Unigene958_C21   JR236189
 Unigene959_C21   JR236190
 Unigene960_C21   JR236191
 Unigene961_C21   JR236192
 Unigene962_C21   JR236193
 Unigene963_C21   JR236194
 Unigene964_C21   JR236195
 Unigene965_C21   JR236196
 Unigene966_C21   JR236197
 Unigene967_C21   JR236198
 Unigene968_C21   JR236199
 Unigene969_C21   JR236200
 Unigene970_C21   JR236201
 Unigene971_C21   JR236202
 Unigene972_C21   JR236203
 Unigene974_C21   JR236204
 Unigene975_C21   JR236205
 Unigene976_C21   JR236206
 Unigene977_C21   JR236207
 Unigene978_C21   JR236208
 Unigene979_C21   JR236209
 Unigene984_C21   JR236210
 Unigene985_C21   JR236211
 Unigene986_C21   JR236212
 Unigene989_C21   JR236213
 Unigene993_C21   JR236214
 Unigene994_C21   JR236215
 Unigene996_C21   JR236216
 Unigene997_C21   JR236217
 Unigene998_C21   JR236218
 Unigene999_C21   JR236219
 Unigene1000_C21  JR236220
 Unigene1001_C21  JR236221
 Unigene1002_C21  JR236222
 Unigene1004_C21  JR236223
 Unigene1005_C21  JR236224
 Unigene1006_C21  JR236225
 Unigene1008_C21  JR236226
 Unigene1009_C21  JR236227
 Unigene1013_C21  JR236228
 Unigene1014_C21  JR236229
 Unigene1016_C21  JR236230
 Unigene1017_C21  JR236231
 Unigene1019_C21  JR236232
 Unigene1020_C21  JR236233
 Unigene1021_C21  JR236234
 Unigene1022_C21  JR236235
 Unigene1023_C21  JR236236
 Unigene1024_C21  JR236237
 Unigene1025_C21  JR236238
 Unigene1026_C21  JR236239
 Unigene1029_C21  JR236240
 Unigene1031_C21  JR236241
 Unigene1032_C21  JR236242
 Unigene1033_C21  JR236243
 Unigene1034_C21  JR236244
 Unigene1035_C21  JR236245
 Unigene1036_C21  JR236246
 Unigene1037_C21  JR236247
 Unigene1038_C21  JR236248
 Unigene1039_C21  JR236249
 Unigene1041_C21  JR236250
 Unigene1042_C21  JR236251
 Unigene1043_C21  JR236252
 Unigene1044_C21  JR236253
 Unigene1045_C21  JR236254
 Unigene1046_C21  JR236255
 Unigene1048_C21  JR236256
 Unigene1050_C21  JR236257
 Unigene1054_C21  JR236258
 Unigene1055_C21  JR236259
 Unigene1056_C21  JR236260
 Unigene1058_C21  JR236261
 Unigene1059_C21  JR236262
 Unigene1061_C21  JR236263
 Unigene1062_C21  JR236264
 Unigene1063_C21  JR236265
 Unigene1065_C21  JR236266
 Unigene1066_C21  JR236267
 Unigene1069_C21  JR236268
 Unigene1070_C21  JR236269
 Unigene1071_C21  JR236270
 Unigene1072_C21  JR236271
 Unigene1073_C21  JR236272
 Unigene1075_C21  JR236273
 Unigene1076_C21  JR236274
 Unigene1077_C21  JR236275
 Unigene1078_C21  JR236276
 Unigene1079_C21  JR236277
 Unigene1080_C21  JR236278
 Unigene1081_C21  JR236279
 Unigene1082_C21  JR236280
 Unigene1083_C21  JR236281
 Unigene1084_C21  JR236282
 Unigene1085_C21  JR236283
 Unigene1086_C21  JR236284
 Unigene1087_C21  JR236285
 Unigene1088_C21  JR236286
 Unigene1090_C21  JR236287
 Unigene1091_C21  JR236288
 Unigene1092_C21  JR236289
 Unigene1093_C21  JR236290
 Unigene1095_C21  JR236291
 Unigene1096_C21  JR236292
 Unigene1097_C21  JR236293
 Unigene1098_C21  JR236294
 Unigene1099_C21  JR236295
 Unigene1100_C21  JR236296
 Unigene1101_C21  JR236297
 Unigene1102_C21  JR236298
 Unigene1103_C21  JR236299
 Unigene1104_C21  JR236300
 Unigene1105_C21  JR236301
 Unigene1106_C21  JR236302
 Unigene1107_C21  JR236303
 Unigene1113_C21  JR236304
 Unigene1116_C21  JR236305
 Unigene1119_C21  JR236306
 Unigene1120_C21  JR236307
 Unigene1126_C21  JR236308
 Unigene1128_C21  JR236309
 Unigene1129_C21  JR236310
 Unigene1131_C21  JR236311
 Unigene1133_C21  JR236312
 Unigene1139_C21  JR236313
 Unigene1140_C21  JR236314
 Unigene1141_C21  JR236315
 Unigene1142_C21  JR236316
 Unigene1146_C21  JR236317
 Unigene1148_C21  JR236318
 Unigene1150_C21  JR236319
 Unigene1155_C21  JR236320
 Unigene1161_C21  JR236321
 Unigene1162_C21  JR236322
 Unigene1163_C21  JR236323
 Unigene1165_C21  JR236324
 Unigene1168_C21  JR236325
 Unigene1169_C21  JR236326
 Unigene1170_C21  JR236327
 Unigene1171_C21  JR236328
 Unigene1173_C21  JR236329
 Unigene1175_C21  JR236330
 Unigene1182_C21  JR236331
 Unigene1184_C21  JR236332
 Unigene1185_C21  JR236333
 Unigene1190_C21  JR236334
 Unigene1195_C21  JR236335
 Unigene1199_C21  JR236336
 Unigene1202_C21  JR236337
 Unigene1204_C21  JR236338
 Unigene1206_C21  JR236339
 Unigene1207_C21  JR236340
 Unigene1208_C21  JR236341
 Unigene1211_C21  JR236342
 Unigene1214_C21  JR236343
 Unigene1217_C21  JR236344
 Unigene1221_C21  JR236345
 Unigene1222_C21  JR236346
 Unigene1223_C21  JR236347
 Unigene1224_C21  JR236348
 Unigene1225_C21  JR236349
 Unigene1228_C21  JR236350
 Unigene1231_C21  JR236351
 Unigene1234_C21  JR236352
 Unigene1236_C21  JR236353
 Unigene1238_C21  JR236354
 Unigene1244_C21  JR236355
 Unigene1247_C21  JR236356
 Unigene1249_C21  JR236357
 Unigene1251_C21  JR236358
 Unigene1252_C21  JR236359
 Unigene1253_C21  JR236360
 Unigene1254_C21  JR236361
 Unigene1257_C21  JR236362
 Unigene1259_C21  JR236363
 Unigene1260_C21  JR236364
 Unigene1263_C21  JR236365
 Unigene1267_C21  JR236366
 Unigene1268_C21  JR236367
 Unigene1270_C21  JR236368
 Unigene1272_C21  JR236369
 Unigene1273_C21  JR236370
 Unigene1274_C21  JR236371
 Unigene1275_C21  JR236372
 Unigene1276_C21  JR236373
 Unigene1277_C21  JR236374
 Unigene1279_C21  JR236375
 Unigene1280_C21  JR236376
 Unigene1282_C21  JR236377
 Unigene1287_C21  JR236378
 Unigene1288_C21  JR236379
 Unigene1289_C21  JR236380
 Unigene1291_C21  JR236381
 Unigene1301_C21  JR236382
 Unigene1306_C21  JR236383
 Unigene1308_C21  JR236384
 Unigene1310_C21  JR236385
 Unigene1314_C21  JR236386
 Unigene1315_C21  JR236387
 Unigene1325_C21  JR236388
 Unigene1326_C21  JR236389
 Unigene1329_C21  JR236390
 Unigene1330_C21  JR236391
 Unigene1333_C21  JR236392
 Unigene1336_C21  JR236393
 Unigene1340_C21  JR236394
 Unigene1343_C21  JR236395
 Unigene1344_C21  JR236396
 Unigene1346_C21  JR236397
 Unigene1348_C21  JR236398
 Unigene1350_C21  JR236399
 Unigene1351_C21  JR236400
 Unigene1356_C21  JR236401
 Unigene1358_C21  JR236402
 Unigene1362_C21  JR236403
 Unigene1364_C21  JR236404
 Unigene1365_C21  JR236405
 Unigene1366_C21  JR236406
 Unigene1369_C21  JR236407
 Unigene1378_C21  JR236408
 Unigene1382_C21  JR236409
 Unigene1383_C21  JR236410
 Unigene1385_C21  JR236411
 Unigene1387_C21  JR236412
 Unigene1390_C21  JR236413
 Unigene1391_C21  JR236414
 Unigene1392_C21  JR236415
 Unigene1394_C21  JR236416
 Unigene1401_C21  JR236417
 Unigene1405_C21  JR236418
 Unigene1407_C21  JR236419
 Unigene1409_C21  JR236420
 Unigene1413_C21  JR236421
 Unigene1414_C21  JR236422
 Unigene1415_C21  JR236423
 Unigene1420_C21  JR236424
 Unigene1422_C21  JR236425
 Unigene1424_C21  JR236426
 Unigene1430_C21  JR236427
 Unigene1431_C21  JR236428
 Unigene1432_C21  JR236429
 Unigene1433_C21  JR236430
 Unigene1434_C21  JR236431
 Unigene1436_C21  JR236432
 Unigene1444_C21  JR236433
 Unigene1449_C21  JR236434
 Unigene1450_C21  JR236435
 Unigene1452_C21  JR236436
 Unigene1456_C21  JR236437
 Unigene1458_C21  JR236438
 Unigene1462_C21  JR236439
 Unigene1463_C21  JR236440
 Unigene1464_C21  JR236441
 Unigene1466_C21  JR236442
 Unigene1468_C21  JR236443
 Unigene1469_C21  JR236444
 Unigene1470_C21  JR236445
 Unigene1472_C21  JR236446
 Unigene1474_C21  JR236447
 Unigene1477_C21  JR236448
 Unigene1479_C21  JR236449
 Unigene1480_C21  JR236450
 Unigene1486_C21  JR236451
 Unigene1487_C21  JR236452
 Unigene1488_C21  JR236453
 Unigene1492_C21  JR236454
 Unigene1494_C21  JR236455
 Unigene1496_C21  JR236456
 Unigene1500_C21  JR236457
 Unigene1505_C21  JR236458
 Unigene1506_C21  JR236459
 Unigene1509_C21  JR236460
 Unigene1513_C21  JR236461
 Unigene1514_C21  JR236462
 Unigene1516_C21  JR236463
 Unigene1518_C21  JR236464
 Unigene1519_C21  JR236465
 Unigene1520_C21  JR236466
 Unigene1522_C21  JR236467
 Unigene1524_C21  JR236468
 Unigene1525_C21  JR236469
 Unigene1527_C21  JR236470
 Unigene1530_C21  JR236471
 Unigene1531_C21  JR236472
 Unigene1533_C21  JR236473
 Unigene1536_C21  JR236474
 Unigene1537_C21  JR236475
 Unigene1540_C21  JR236476
 Unigene1544_C21  JR236477
 Unigene1549_C21  JR236478
 Unigene1551_C21  JR236479
 Unigene1552_C21  JR236480
 Unigene1553_C21  JR236481
 Unigene1554_C21  JR236482
 Unigene1556_C21  JR236483
 Unigene1561_C21  JR236484
 Unigene1562_C21  JR236485
 Unigene1563_C21  JR236486
 Unigene1564_C21  JR236487
 Unigene1566_C21  JR236488
 Unigene1569_C21  JR236489
 Unigene1570_C21  JR236490
 Unigene1572_C21  JR236491
 Unigene1574_C21  JR236492
 Unigene1575_C21  JR236493
 Unigene1577_C21  JR236494
 Unigene1579_C21  JR236495
 Unigene1581_C21  JR236496
 Unigene1582_C21  JR236497
 Unigene1585_C21  JR236498
 Unigene1587_C21  JR236499
 Unigene1589_C21  JR236500
 Unigene1593_C21  JR236501
 Unigene1602_C21  JR236502
 Unigene1604_C21  JR236503
 Unigene1607_C21  JR236504
 Unigene1608_C21  JR236505
 Unigene1609_C21  JR236506
 Unigene1611_C21  JR236507
 Unigene1612_C21  JR236508
 Unigene1613_C21  JR236509
 Unigene1614_C21  JR236510
 Unigene1619_C21  JR236511
 Unigene1620_C21  JR236512
 Unigene1621_C21  JR236513
 Unigene1622_C21  JR236514
 Unigene1624_C21  JR236515
 Unigene1626_C21  JR236516
 Unigene1628_C21  JR236517
 Unigene1629_C21  JR236518
 Unigene1631_C21  JR236519
 Unigene1632_C21  JR236520
 Unigene1636_C21  JR236521
 Unigene1637_C21  JR236522
 Unigene1642_C21  JR236523
 Unigene1648_C21  JR236524
 Unigene1649_C21  JR236525
 Unigene1650_C21  JR236526
 Unigene1652_C21  JR236527
 Unigene1653_C21  JR236528
 Unigene1654_C21  JR236529
 Unigene1657_C21  JR236530
 Unigene1658_C21  JR236531
 Unigene1664_C21  JR236532
 Unigene1666_C21  JR236533
 Unigene1667_C21  JR236534
 Unigene1668_C21  JR236535
 Unigene1671_C21  JR236536
 Unigene1672_C21  JR236537
 Unigene1674_C21  JR236538
 Unigene1675_C21  JR236539
 Unigene1681_C21  JR236540
 Unigene1688_C21  JR236541
 Unigene1691_C21  JR236542
 Unigene1693_C21  JR236543
 Unigene1695_C21  JR236544
 Unigene1697_C21  JR236545
 Unigene1700_C21  JR236546
 Unigene1702_C21  JR236547
 Unigene1703_C21  JR236548
 Unigene1705_C21  JR236549
 Unigene1711_C21  JR236550
 Unigene1718_C21  JR236551
 Unigene1723_C21  JR236552
 Unigene1725_C21  JR236553
 Unigene1726_C21  JR236554
 Unigene1727_C21  JR236555
 Unigene1730_C21  JR236556
 Unigene1731_C21  JR236557
 Unigene1735_C21  JR236558
 Unigene1736_C21  JR236559
 Unigene1742_C21  JR236560
 Unigene1750_C21  JR236561
 Unigene1751_C21  JR236562
 Unigene1752_C21  JR236563
 Unigene1762_C21  JR236564
 Unigene1763_C21  JR236565
 Unigene1765_C21  JR236566
 Unigene1766_C21  JR236567
 Unigene1768_C21  JR236568
 Unigene1771_C21  JR236569
 Unigene1772_C21  JR236570
 Unigene1773_C21  JR236571
 Unigene1775_C21  JR236572
 Unigene1776_C21  JR236573
 Unigene1779_C21  JR236574
 Unigene1780_C21  JR236575
 Unigene1783_C21  JR236576
 Unigene1790_C21  JR236577
 Unigene1791_C21  JR236578
 Unigene1792_C21  JR236579
 Unigene1793_C21  JR236580
 Unigene1794_C21  JR236581
 Unigene1797_C21  JR236582
 Unigene1799_C21  JR236583
 Unigene1800_C21  JR236584
 Unigene1803_C21  JR236585
 Unigene1809_C21  JR236586
 Unigene1810_C21  JR236587
 Unigene1812_C21  JR236588
 Unigene1814_C21  JR236589
 Unigene1817_C21  JR236590
 Unigene1821_C21  JR236591
 Unigene1822_C21  JR236592
 Unigene1826_C21  JR236593
 Unigene1828_C21  JR236594
 Unigene1829_C21  JR236595
 Unigene1830_C21  JR236596
 Unigene1835_C21  JR236597
 Unigene1838_C21  JR236598
 Unigene1839_C21  JR236599
 Unigene1840_C21  JR236600
 Unigene1845_C21  JR236601
 Unigene1850_C21  JR236602
 Unigene1852_C21  JR236603
 Unigene1855_C21  JR236604
 Unigene1857_C21  JR236605
 Unigene1859_C21  JR236606
 Unigene1862_C21  JR236607
 Unigene1866_C21  JR236608
 Unigene1868_C21  JR236609
 Unigene1869_C21  JR236610
 Unigene1874_C21  JR236611
 Unigene1877_C21  JR236612
 Unigene1879_C21  JR236613
 Unigene1885_C21  JR236614
 Unigene1886_C21  JR236615
 Unigene1889_C21  JR236616
 Unigene1891_C21  JR236617
 Unigene1892_C21  JR236618
 Unigene1894_C21  JR236619
 Unigene1896_C21  JR236620
 Unigene1900_C21  JR236621
 Unigene1902_C21  JR236622
 Unigene1906_C21  JR236623
 Unigene1908_C21  JR236624
 Unigene1909_C21  JR236625
 Unigene1910_C21  JR236626
 Unigene1912_C21  JR236627
 Unigene1915_C21  JR236628
 Unigene1916_C21  JR236629
 Unigene1922_C21  JR236630
 Unigene1927_C21  JR236631
 Unigene1929_C21  JR236632
 Unigene1932_C21  JR236633
 Unigene1934_C21  JR236634
 Unigene1935_C21  JR236635
 Unigene1936_C21  JR236636
 Unigene1937_C21  JR236637
 Unigene1938_C21  JR236638
 Unigene1944_C21  JR236639
 Unigene1947_C21  JR236640
 Unigene1948_C21  JR236641
 Unigene1950_C21  JR236642
 Unigene1951_C21  JR236643
 Unigene1954_C21  JR236644
 Unigene1955_C21  JR236645
 Unigene1956_C21  JR236646
 Unigene1957_C21  JR236647
 Unigene1958_C21  JR236648
 Unigene1959_C21  JR236649
 Unigene1961_C21  JR236650
 Unigene1962_C21  JR236651
 Unigene1963_C21  JR236652
 Unigene1964_C21  JR236653
 Unigene1967_C21  JR236654
 Unigene1969_C21  JR236655
 Unigene1970_C21  JR236656
 Unigene1972_C21  JR236657
 Unigene1976_C21  JR236658
 Unigene1978_C21  JR236659
 Unigene1979_C21  JR236660
 Unigene1983_C21  JR236661
 Unigene1986_C21  JR236662
 Unigene1989_C21  JR236663
 Unigene1998_C21  JR236664
 Unigene2000_C21  JR236665
 Unigene2002_C21  JR236666
 Unigene2005_C21  JR236667
 Unigene2007_C21  JR236668
 Unigene2009_C21  JR236669
 Unigene2010_C21  JR236670
 Unigene2012_C21  JR236671
 Unigene2013_C21  JR236672
 Unigene2014_C21  JR236673
 Unigene2015_C21  JR236674
 Unigene2017_C21  JR236675
 Unigene2018_C21  JR236676
 Unigene2019_C21  JR236677
 Unigene2021_C21  JR236678
 Unigene2022_C21  JR236679
 Unigene2023_C21  JR236680
 Unigene2025_C21  JR236681
 Unigene2031_C21  JR236682
 Unigene2034_C21  JR236683
 Unigene2039_C21  JR236684
 Unigene2044_C21  JR236685
 Unigene2045_C21  JR236686
 Unigene2049_C21  JR236687
 Unigene2050_C21  JR236688
 Unigene2052_C21  JR236689
 Unigene2053_C21  JR236690
 Unigene2055_C21  JR236691
 Unigene2061_C21  JR236692
 Unigene2062_C21  JR236693
 Unigene2063_C21  JR236694
 Unigene2069_C21  JR236695
 Unigene2071_C21  JR236696
 Unigene2073_C21  JR236697
 Unigene2074_C21  JR236698
 Unigene2077_C21  JR236699
 Unigene2078_C21  JR236700
 Unigene2086_C21  JR236701
 Unigene2090_C21  JR236702
 Unigene2091_C21  JR236703
 Unigene2093_C21  JR236704
 Unigene2094_C21  JR236705
 Unigene2095_C21  JR236706
 Unigene2097_C21  JR236707
 Unigene2098_C21  JR236708
 Unigene2100_C21  JR236709
 Unigene2103_C21  JR236710
 Unigene2105_C21  JR236711
 Unigene2108_C21  JR236712
 Unigene2109_C21  JR236713
 Unigene2112_C21  JR236714
 Unigene2114_C21  JR236715
 Unigene2115_C21  JR236716
 Unigene2116_C21  JR236717
 Unigene2118_C21  JR236718
 Unigene2119_C21  JR236719
 Unigene2120_C21  JR236720
 Unigene2127_C21  JR236721
 Unigene2130_C21  JR236722
 Unigene2131_C21  JR236723
 Unigene2133_C21  JR236724
 Unigene2134_C21  JR236725
 Unigene2136_C21  JR236726
 Unigene2141_C21  JR236727
 Unigene2145_C21  JR236728
 Unigene2149_C21  JR236729
 Unigene2150_C21  JR236730
 Unigene2155_C21  JR236731
 Unigene2158_C21  JR236732
 Unigene2159_C21  JR236733
 Unigene2160_C21  JR236734
 Unigene2161_C21  JR236735
 Unigene2166_C21  JR236736
 Unigene2168_C21  JR236737
 Unigene2169_C21  JR236738
 Unigene2170_C21  JR236739
 Unigene2173_C21  JR236740
 Unigene2174_C21  JR236741
 Unigene2178_C21  JR236742
 Unigene2180_C21  JR236743
 Unigene2181_C21  JR236744
 Unigene2183_C21  JR236745
 Unigene2185_C21  JR236746
 Unigene2187_C21  JR236747
 Unigene2192_C21  JR236748
 Unigene2196_C21  JR236749
 Unigene2200_C21  JR236750
 Unigene2201_C21  JR236751
 Unigene2204_C21  JR236752
 Unigene2213_C21  JR236753
 Unigene2214_C21  JR236754
 Unigene2216_C21  JR236755
 Unigene2217_C21  JR236756
 Unigene2218_C21  JR236757
 Unigene2219_C21  JR236758
 Unigene2222_C21  JR236759
 Unigene2225_C21  JR236760
 Unigene2227_C21  JR236761
 Unigene2229_C21  JR236762
 Unigene2230_C21  JR236763
 Unigene2232_C21  JR236764
 Unigene2233_C21  JR236765
 Unigene2234_C21  JR236766
 Unigene2238_C21  JR236767
 Unigene2239_C21  JR236768
 Unigene2241_C21  JR236769
 Unigene2242_C21  JR236770
 Unigene2243_C21  JR236771
 Unigene2245_C21  JR236772
 Unigene2246_C21  JR236773
 Unigene2249_C21  JR236774
 Unigene2251_C21  JR236775
 Unigene2253_C21  JR236776
 Unigene2254_C21  JR236777
 Unigene2256_C21  JR236778
 Unigene2257_C21  JR236779
 Unigene2258_C21  JR236780
 Unigene2261_C21  JR236781
 Unigene2263_C21  JR236782
 Unigene2265_C21  JR236783
 Unigene2267_C21  JR236784
 Unigene2270_C21  JR236785
 Unigene2271_C21  JR236786
 Unigene2275_C21  JR236787
 Unigene2276_C21  JR236788
 Unigene2277_C21  JR236789
 Unigene2278_C21  JR236790
 Unigene2282_C21  JR236791
 Unigene2283_C21  JR236792
 Unigene2284_C21  JR236793
 Unigene2285_C21  JR236794
 Unigene2286_C21  JR236795
 Unigene2292_C21  JR236796
 Unigene2294_C21  JR236797
 Unigene2296_C21  JR236798
 Unigene2297_C21  JR236799
 Unigene2298_C21  JR236800
 Unigene2299_C21  JR236801
 Unigene2303_C21  JR236802
 Unigene2304_C21  JR236803
 Unigene2307_C21  JR236804
 Unigene2308_C21  JR236805
 Unigene2311_C21  JR236806
 Unigene2313_C21  JR236807
 Unigene2314_C21  JR236808
 Unigene2316_C21  JR236809
 Unigene2320_C21  JR236810
 Unigene2321_C21  JR236811
 Unigene2323_C21  JR236812
 Unigene2324_C21  JR236813
 Unigene2325_C21  JR236814
 Unigene2326_C21  JR236815
 Unigene2328_C21  JR236816
 Unigene2329_C21  JR236817
 Unigene2330_C21  JR236818
 Unigene2338_C21  JR236819
 Unigene2339_C21  JR236820
 Unigene2341_C21  JR236821
 Unigene2344_C21  JR236822
 Unigene2348_C21  JR236823
 Unigene2350_C21  JR236824
 Unigene2352_C21  JR236825
 Unigene2353_C21  JR236826
 Unigene2354_C21  JR236827
 Unigene2359_C21  JR236828
 Unigene2362_C21  JR236829
 Unigene2367_C21  JR236830
 Unigene2368_C21  JR236831
 Unigene2369_C21  JR236832
 Unigene2372_C21  JR236833
 Unigene2373_C21  JR236834
 Unigene2377_C21  JR236835
 Unigene2379_C21  JR236836
 Unigene2383_C21  JR236837
 Unigene2385_C21  JR236838
 Unigene2386_C21  JR236839
 Unigene2389_C21  JR236840
 Unigene2390_C21  JR236841
 Unigene2391_C21  JR236842
 Unigene2392_C21  JR236843
 Unigene2393_C21  JR236844
 Unigene2394_C21  JR236845
 Unigene2399_C21  JR236846
 Unigene2402_C21  JR236847
 Unigene2404_C21  JR236848
 Unigene2405_C21  JR236849
 Unigene2408_C21  JR236850
 Unigene2411_C21  JR236851
 Unigene2412_C21  JR236852
 Unigene2415_C21  JR236853
 Unigene2416_C21  JR236854
 Unigene2418_C21  JR236855
 Unigene2423_C21  JR236856
 Unigene2426_C21  JR236857
 Unigene2427_C21  JR236858
 Unigene2428_C21  JR236859
 Unigene2429_C21  JR236860
 Unigene2431_C21  JR236861
 Unigene2432_C21  JR236862
 Unigene2433_C21  JR236863
 Unigene2436_C21  JR236864
 Unigene2442_C21  JR236865
 Unigene2443_C21  JR236866
 Unigene2445_C21  JR236867
 Unigene2446_C21  JR236868
 Unigene2448_C21  JR236869
 Unigene2451_C21  JR236870
 Unigene2452_C21  JR236871
 Unigene2454_C21  JR236872
 Unigene2455_C21  JR236873
 Unigene2460_C21  JR236874
 Unigene2462_C21  JR236875
 Unigene2464_C21  JR236876
 Unigene2466_C21  JR236877
 Unigene2469_C21  JR236878
 Unigene2470_C21  JR236879
 Unigene2471_C21  JR236880
 Unigene2472_C21  JR236881
 Unigene2474_C21  JR236882
 Unigene2478_C21  JR236883
 Unigene2486_C21  JR236884
 Unigene2487_C21  JR236885
 Unigene2490_C21  JR236886
 Unigene2491_C21  JR236887
 Unigene2493_C21  JR236888
 Unigene2498_C21  JR236889
 Unigene2506_C21  JR236890
 Unigene2507_C21  JR236891
 Unigene2508_C21  JR236892
 Unigene2509_C21  JR236893
 Unigene2510_C21  JR236894
 Unigene2511_C21  JR236895
 Unigene2512_C21  JR236896
 Unigene2516_C21  JR236897
 Unigene2518_C21  JR236898
 Unigene2519_C21  JR236899
 Unigene2520_C21  JR236900
 Unigene2523_C21  JR236901
 Unigene2524_C21  JR236902
 Unigene2529_C21  JR236903
 Unigene2530_C21  JR236904
 Unigene2531_C21  JR236905
 Unigene2537_C21  JR236906
 Unigene2539_C21  JR236907
 Unigene2541_C21  JR236908
 Unigene2545_C21  JR236909
 Unigene2546_C21  JR236910
 Unigene2547_C21  JR236911
 Unigene2548_C21  JR236912
 Unigene2549_C21  JR236913
 Unigene2550_C21  JR236914
 Unigene2551_C21  JR236915
 Unigene2553_C21  JR236916
 Unigene2554_C21  JR236917
 Unigene2556_C21  JR236918
 Unigene2557_C21  JR236919
 Unigene2559_C21  JR236920
 Unigene2560_C21  JR236921
 Unigene2561_C21  JR236922
 Unigene2562_C21  JR236923
 Unigene2564_C21  JR236924
 Unigene2569_C21  JR236925
 Unigene2571_C21  JR236926
 Unigene2574_C21  JR236927
 Unigene2576_C21  JR236928
 Unigene2578_C21  JR236929
 Unigene2580_C21  JR236930
 Unigene2582_C21  JR236931
 Unigene2584_C21  JR236932
 Unigene2588_C21  JR236933
 Unigene2589_C21  JR236934
 Unigene2592_C21  JR236935
 Unigene2596_C21  JR236936
 Unigene2597_C21  JR236937
 Unigene2598_C21  JR236938
 Unigene2600_C21  JR236939
 Unigene2602_C21  JR236940
 Unigene2604_C21  JR236941
 Unigene2605_C21  JR236942
 Unigene2606_C21  JR236943
 Unigene2608_C21  JR236944
 Unigene2612_C21  JR236945
 Unigene2614_C21  JR236946
 Unigene2615_C21  JR236947
 Unigene2618_C21  JR236948
 Unigene2619_C21  JR236949
 Unigene2620_C21  JR236950
 Unigene2624_C21  JR236951
 Unigene2625_C21  JR236952
 Unigene2628_C21  JR236953
 Unigene2631_C21  JR236954
 Unigene2634_C21  JR236955
 Unigene2638_C21  JR236956
 Unigene2640_C21  JR236957
 Unigene2642_C21  JR236958
 Unigene2644_C21  JR236959
 Unigene2646_C21  JR236960
 Unigene2649_C21  JR236961
 Unigene2651_C21  JR236962
 Unigene2655_C21  JR236963
 Unigene2657_C21  JR236964
 Unigene2658_C21  JR236965
 Unigene2659_C21  JR236966
 Unigene2661_C21  JR236967
 Unigene2662_C21  JR236968
 Unigene2664_C21  JR236969
 Unigene2665_C21  JR236970
 Unigene2666_C21  JR236971
 Unigene2669_C21  JR236972
 Unigene2670_C21  JR236973
 Unigene2671_C21  JR236974
 Unigene2672_C21  JR236975
 Unigene2673_C21  JR236976
 Unigene2677_C21  JR236977
 Unigene2678_C21  JR236978
 Unigene2679_C21  JR236979
 Unigene2680_C21  JR236980
 Unigene2682_C21  JR236981
 Unigene2687_C21  JR236982
 Unigene2688_C21  JR236983
 Unigene2695_C21  JR236984
 Unigene2698_C21  JR236985
 Unigene2701_C21  JR236986
 Unigene2702_C21  JR236987
 Unigene2712_C21  JR236988
 Unigene2716_C21  JR236989
 Unigene2717_C21  JR236990
 Unigene2718_C21  JR236991
 Unigene2722_C21  JR236992
 Unigene2728_C21  JR236993
 Unigene2732_C21  JR236994
 Unigene2734_C21  JR236995
 Unigene2735_C21  JR236996
 Unigene2740_C21  JR236997
 Unigene2743_C21  JR236998
 Unigene2746_C21  JR236999
 Unigene2748_C21  JR237000
 Unigene2749_C21  JR237001
 Unigene2750_C21  JR237002
 Unigene2752_C21  JR237003
 Unigene2754_C21  JR237004
 Unigene2755_C21  JR237005
 Unigene2756_C21  JR237006
 Unigene2758_C21  JR237007
 Unigene2759_C21  JR237008
 Unigene2762_C21  JR237009
 Unigene2763_C21  JR237010
 Unigene2764_C21  JR237011
 Unigene2765_C21  JR237012
 Unigene2767_C21  JR237013
 Unigene2770_C21  JR237014
 Unigene2771_C21  JR237015
 Unigene2772_C21  JR237016
 Unigene2773_C21  JR237017
 Unigene2774_C21  JR237018
 Unigene2775_C21  JR237019
 Unigene2776_C21  JR237020
 Unigene2777_C21  JR237021
 Unigene2779_C21  JR237022
 Unigene2783_C21  JR237023
 Unigene2785_C21  JR237024
 Unigene2786_C21  JR237025
 Unigene2787_C21  JR237026
 Unigene2790_C21  JR237027
 Unigene2793_C21  JR237028
 Unigene2795_C21  JR237029
 Unigene2800_C21  JR237030
 Unigene2801_C21  JR237031
 Unigene2802_C21  JR237032
 Unigene2803_C21  JR237033
 Unigene2804_C21  JR237034
 Unigene2805_C21  JR237035
 Unigene2808_C21  JR237036
 Unigene2809_C21  JR237037
 Unigene2811_C21  JR237038
 Unigene2812_C21  JR237039
 Unigene2816_C21  JR237040
 Unigene2818_C21  JR237041
 Unigene2819_C21  JR237042
 Unigene2824_C21  JR237043
 Unigene2832_C21  JR237044
 Unigene2833_C21  JR237045
 Unigene2839_C21  JR237046
 Unigene2840_C21  JR237047
 Unigene2842_C21  JR237048
 Unigene2843_C21  JR237049
 Unigene2844_C21  JR237050
 Unigene2845_C21  JR237051
 Unigene2846_C21  JR237052
 Unigene2847_C21  JR237053
 Unigene2848_C21  JR237054
 Unigene2849_C21  JR237055
 Unigene2853_C21  JR237056
 Unigene2854_C21  JR237057
 Unigene2855_C21  JR237058
 Unigene2860_C21  JR237059
 Unigene2868_C21  JR237060
 Unigene2869_C21  JR237061
 Unigene2872_C21  JR237062
 Unigene2873_C21  JR237063
 Unigene2875_C21  JR237064
 Unigene2878_C21  JR237065
 Unigene2879_C21  JR237066
 Unigene2880_C21  JR237067
 Unigene2881_C21  JR237068
 Unigene2882_C21  JR237069
 Unigene2884_C21  JR237070
 Unigene2885_C21  JR237071
 Unigene2888_C21  JR237072
 Unigene2889_C21  JR237073
 Unigene2891_C21  JR237074
 Unigene2901_C21  JR237075
 Unigene2902_C21  JR237076
 Unigene2904_C21  JR237077
 Unigene2905_C21  JR237078
 Unigene2906_C21  JR237079
 Unigene2907_C21  JR237080
 Unigene2911_C21  JR237081
 Unigene2913_C21  JR237082
 Unigene2917_C21  JR237083
 Unigene2923_C21  JR237084
 Unigene2924_C21  JR237085
 Unigene2926_C21  JR237086
 Unigene2927_C21  JR237087
 Unigene2929_C21  JR237088
 Unigene2931_C21  JR237089
 Unigene2933_C21  JR237090
 Unigene2936_C21  JR237091
 Unigene2939_C21  JR237092
 Unigene2940_C21  JR237093
 Unigene2948_C21  JR237094
 Unigene2951_C21  JR237095
 Unigene2952_C21  JR237096
 Unigene2954_C21  JR237097
 Unigene2955_C21  JR237098
 Unigene2956_C21  JR237099
 Unigene2960_C21  JR237100
 Unigene2961_C21  JR237101
 Unigene2962_C21  JR237102
 Unigene2963_C21  JR237103
 Unigene2966_C21  JR237104
 Unigene2967_C21  JR237105
 Unigene2971_C21  JR237106
 Unigene2973_C21  JR237107
 Unigene2974_C21  JR237108
 Unigene2975_C21  JR237109
 Unigene2981_C21  JR237110
 Unigene2982_C21  JR237111
 Unigene2983_C21  JR237112
 Unigene2984_C21  JR237113
 Unigene2985_C21  JR237114
 Unigene2986_C21  JR237115
 Unigene2989_C21  JR237116
 Unigene2994_C21  JR237117
 Unigene2996_C21  JR237118
 Unigene2997_C21  JR237119
 Unigene3000_C21  JR237120
 Unigene3001_C21  JR237121
 Unigene3004_C21  JR237122
 Unigene3005_C21  JR237123
 Unigene3009_C21  JR237124
 Unigene3010_C21  JR237125
 Unigene3013_C21  JR237126
 Unigene3016_C21  JR237127
 Unigene3018_C21  JR237128
 Unigene3021_C21  JR237129
 Unigene3022_C21  JR237130
 Unigene3023_C21  JR237131
 Unigene3024_C21  JR237132
 Unigene3025_C21  JR237133
 Unigene3034_C21  JR237134
 Unigene3035_C21  JR237135
 Unigene3037_C21  JR237136
 Unigene3045_C21  JR237137
 Unigene3046_C21  JR237138
 Unigene3047_C21  JR237139
 Unigene3048_C21  JR237140
 Unigene3050_C21  JR237141
 Unigene3058_C21  JR237142
 Unigene3059_C21  JR237143
 Unigene3062_C21  JR237144
 Unigene3063_C21  JR237145
 Unigene3064_C21  JR237146
 Unigene3067_C21  JR237147
 Unigene3071_C21  JR237148
 Unigene3072_C21  JR237149
 Unigene3073_C21  JR237150
 Unigene3074_C21  JR237151
 Unigene3075_C21  JR237152
 Unigene3078_C21  JR237153
 Unigene3079_C21  JR237154
 Unigene3080_C21  JR237155
 Unigene3082_C21  JR237156
 Unigene3085_C21  JR237157
 Unigene3087_C21  JR237158
 Unigene3089_C21  JR237159
 Unigene3091_C21  JR237160
 Unigene3092_C21  JR237161
 Unigene3093_C21  JR237162
 Unigene3094_C21  JR237163
 Unigene3096_C21  JR237164
 Unigene3097_C21  JR237165
 Unigene3099_C21  JR237166
 Unigene3102_C21  JR237167
 Unigene3104_C21  JR237168
 Unigene3107_C21  JR237169
 Unigene3109_C21  JR237170
 Unigene3110_C21  JR237171
 Unigene3111_C21  JR237172
 Unigene3112_C21  JR237173
 Unigene3114_C21  JR237174
 Unigene3115_C21  JR237175
 Unigene3116_C21  JR237176
 Unigene3118_C21  JR237177
 Unigene3122_C21  JR237178
 Unigene3124_C21  JR237179
 Unigene3125_C21  JR237180
 Unigene3126_C21  JR237181
 Unigene3128_C21  JR237182
 Unigene3129_C21  JR237183
 Unigene3132_C21  JR237184
 Unigene3133_C21  JR237185
 Unigene3139_C21  JR237186
 Unigene3143_C21  JR237187
 Unigene3144_C21  JR237188
 Unigene3147_C21  JR237189
 Unigene3148_C21  JR237190
 Unigene3150_C21  JR237191
 Unigene3151_C21  JR237192
 Unigene3153_C21  JR237193
 Unigene3155_C21  JR237194
 Unigene3156_C21  JR237195
 Unigene3157_C21  JR237196
 Unigene3159_C21  JR237197
 Unigene3161_C21  JR237198
 Unigene3163_C21  JR237199
 Unigene3166_C21  JR237200
 Unigene3171_C21  JR237201
 Unigene3172_C21  JR237202
 Unigene3175_C21  JR237203
 Unigene3176_C21  JR237204
 Unigene3178_C21  JR237205
 Unigene3179_C21  JR237206
 Unigene3180_C21  JR237207
 Unigene3181_C21  JR237208
 Unigene3182_C21  JR237209
 Unigene3183_C21  JR237210
 Unigene3185_C21  JR237211
 Unigene3186_C21  JR237212
 Unigene3187_C21  JR237213
 Unigene3190_C21  JR237214
 Unigene3191_C21  JR237215
 Unigene3192_C21  JR237216
 Unigene3194_C21  JR237217
 Unigene3195_C21  JR237218
 Unigene3197_C21  JR237219
 Unigene3200_C21  JR237220
 Unigene3201_C21  JR237221
 Unigene3202_C21  JR237222
 Unigene3208_C21  JR237223
 Unigene3209_C21  JR237224
 Unigene3211_C21  JR237225
 Unigene3212_C21  JR237226
 Unigene3215_C21  JR237227
 Unigene3217_C21  JR237228
 Unigene3219_C21  JR237229
 Unigene3220_C21  JR237230
 Unigene3221_C21  JR237231
 Unigene3222_C21  JR237232
 Unigene3223_C21  JR237233
 Unigene3224_C21  JR237234
 Unigene3227_C21  JR237235
 Unigene3228_C21  JR237236
 Unigene3229_C21  JR237237
 Unigene3230_C21  JR237238
 Unigene3232_C21  JR237239
 Unigene3235_C21  JR237240
 Unigene3236_C21  JR237241
 Unigene3237_C21  JR237242
 Unigene3239_C21  JR237243
 Unigene3240_C21  JR237244
 Unigene3242_C21  JR237245
 Unigene3243_C21  JR237246
 Unigene3244_C21  JR237247
 Unigene3245_C21  JR237248
 Unigene3249_C21  JR237249
 Unigene3250_C21  JR237250
 Unigene3253_C21  JR237251
 Unigene3254_C21  JR237252
 Unigene3255_C21  JR237253
 Unigene3256_C21  JR237254
 Unigene3258_C21  JR237255
 Unigene3259_C21  JR237256
 Unigene3260_C21  JR237257
 Unigene3261_C21  JR237258
 Unigene3264_C21  JR237259
 Unigene3265_C21  JR237260
 Unigene3266_C21  JR237261
 Unigene3267_C21  JR237262
 Unigene3271_C21  JR237263
 Unigene3272_C21  JR237264
 Unigene3274_C21  JR237265
 Unigene3275_C21  JR237266
 Unigene3276_C21  JR237267
 Unigene3278_C21  JR237268
 Unigene3280_C21  JR237269
 Unigene3281_C21  JR237270
 Unigene3283_C21  JR237271
 Unigene3284_C21  JR237272
 Unigene3289_C21  JR237273
 Unigene3290_C21  JR237274
 Unigene3292_C21  JR237275
 Unigene3293_C21  JR237276
 Unigene3294_C21  JR237277
 Unigene3300_C21  JR237278
 Unigene3301_C21  JR237279
 Unigene3302_C21  JR237280
 Unigene3305_C21  JR237281
 Unigene3306_C21  JR237282
 Unigene3308_C21  JR237283
 Unigene3313_C21  JR237284
 Unigene3314_C21  JR237285
 Unigene3316_C21  JR237286
 Unigene3317_C21  JR237287
 Unigene3319_C21  JR237288
 Unigene3321_C21  JR237289
 Unigene3322_C21  JR237290
 Unigene3326_C21  JR237291
 Unigene3327_C21  JR237292
 Unigene3330_C21  JR237293
 Unigene3332_C21  JR237294
 Unigene3333_C21  JR237295
 Unigene3334_C21  JR237296
 Unigene3336_C21  JR237297
 Unigene3341_C21  JR237298
 Unigene3344_C21  JR237299
 Unigene3346_C21  JR237300
 Unigene3351_C21  JR237301
 Unigene3359_C21  JR237302
 Unigene3360_C21  JR237303
 Unigene3363_C21  JR237304
 Unigene3364_C21  JR237305
 Unigene3366_C21  JR237306
 Unigene3368_C21  JR237307
 Unigene3372_C21  JR237308
 Unigene3374_C21  JR237309
 Unigene3375_C21  JR237310
 Unigene3376_C21  JR237311
 Unigene3377_C21  JR237312
 Unigene3379_C21  JR237313
 Unigene3382_C21  JR237314
 Unigene3383_C21  JR237315
 Unigene3386_C21  JR237316
 Unigene3389_C21  JR237317
 Unigene3394_C21  JR237318
 Unigene3397_C21  JR237319
 Unigene3399_C21  JR237320
 Unigene3401_C21  JR237321
 Unigene3405_C21  JR237322
 Unigene3406_C21  JR237323
 Unigene3410_C21  JR237324
 Unigene3412_C21  JR237325
 Unigene3414_C21  JR237326
 Unigene3415_C21  JR237327
 Unigene3418_C21  JR237328
 Unigene3421_C21  JR237329
 Unigene3422_C21  JR237330
 Unigene3423_C21  JR237331
 Unigene3425_C21  JR237332
 Unigene3426_C21  JR237333
 Unigene3427_C21  JR237334
 Unigene3429_C21  JR237335
 Unigene3430_C21  JR237336
 Unigene3431_C21  JR237337
 Unigene3434_C21  JR237338
 Unigene3436_C21  JR237339
 Unigene3440_C21  JR237340
 Unigene3442_C21  JR237341
 Unigene3445_C21  JR237342
 Unigene3451_C21  JR237343
 Unigene3452_C21  JR237344
 Unigene3454_C21  JR237345
 Unigene3456_C21  JR237346
 Unigene3458_C21  JR237347
 Unigene3463_C21  JR237348
 Unigene3464_C21  JR237349
 Unigene3465_C21  JR237350
 Unigene3469_C21  JR237351
 Unigene3473_C21  JR237352
 Unigene3474_C21  JR237353
 Unigene3475_C21  JR237354
 Unigene3476_C21  JR237355
 Unigene3477_C21  JR237356
 Unigene3478_C21  JR237357
 Unigene3480_C21  JR237358
 Unigene3483_C21  JR237359
 Unigene3484_C21  JR237360
 Unigene3485_C21  JR237361
 Unigene3486_C21  JR237362
 Unigene3487_C21  JR237363
 Unigene3489_C21  JR237364
 Unigene3492_C21  JR237365
 Unigene3497_C21  JR237366
 Unigene3498_C21  JR237367
 Unigene3499_C21  JR237368
 Unigene3504_C21  JR237369
 Unigene3505_C21  JR237370
 Unigene3506_C21  JR237371
 Unigene3507_C21  JR237372
 Unigene3510_C21  JR237373
 Unigene3513_C21  JR237374
 Unigene3514_C21  JR237375
 Unigene3516_C21  JR237376
 Unigene3523_C21  JR237377
 Unigene3524_C21  JR237378
 Unigene3528_C21  JR237379
 Unigene3529_C21  JR237380
 Unigene3531_C21  JR237381
 Unigene3532_C21  JR237382
 Unigene3534_C21  JR237383
 Unigene3535_C21  JR237384
 Unigene3538_C21  JR237385
 Unigene3542_C21  JR237386
 Unigene3545_C21  JR237387
 Unigene3546_C21  JR237388
 Unigene3547_C21  JR237389
 Unigene3548_C21  JR237390
 Unigene3554_C21  JR237391
 Unigene3555_C21  JR237392
 Unigene3556_C21  JR237393
 Unigene3557_C21  JR237394
 Unigene3560_C21  JR237395
 Unigene3566_C21  JR237396
 Unigene3569_C21  JR237397
 Unigene3570_C21  JR237398
 Unigene3573_C21  JR237399
 Unigene3574_C21  JR237400
 Unigene3577_C21  JR237401
 Unigene3580_C21  JR237402
 Unigene3581_C21  JR237403
 Unigene3586_C21  JR237404
 Unigene3587_C21  JR237405
 Unigene3588_C21  JR237406
 Unigene3589_C21  JR237407
 Unigene3590_C21  JR237408
 Unigene3593_C21  JR237409
 Unigene3594_C21  JR237410
 Unigene3595_C21  JR237411
 Unigene3596_C21  JR237412
 Unigene3597_C21  JR237413
 Unigene3599_C21  JR237414
 Unigene3601_C21  JR237415
 Unigene3602_C21  JR237416
 Unigene3603_C21  JR237417
 Unigene3604_C21  JR237418
 Unigene3607_C21  JR237419
 Unigene3608_C21  JR237420
 Unigene3609_C21  JR237421
 Unigene3610_C21  JR237422
 Unigene3612_C21  JR237423
 Unigene3613_C21  JR237424
 Unigene3614_C21  JR237425
 Unigene3615_C21  JR237426
 Unigene3621_C21  JR237427
 Unigene3623_C21  JR237428
 Unigene3625_C21  JR237429
 Unigene3626_C21  JR237430
 Unigene3632_C21  JR237431
 Unigene3633_C21  JR237432
 Unigene3635_C21  JR237433
 Unigene3637_C21  JR237434
 Unigene3640_C21  JR237435
 Unigene3641_C21  JR237436
 Unigene3642_C21  JR237437
 Unigene3644_C21  JR237438
 Unigene3646_C21  JR237439
 Unigene3648_C21  JR237440
 Unigene3649_C21  JR237441
 Unigene3651_C21  JR237442
 Unigene3654_C21  JR237443
 Unigene3656_C21  JR237444
 Unigene3658_C21  JR237445
 Unigene3660_C21  JR237446
 Unigene3667_C21  JR237447
 Unigene3669_C21  JR237448
 Unigene3670_C21  JR237449
 Unigene3672_C21  JR237450
 Unigene3673_C21  JR237451
 Unigene3677_C21  JR237452
 Unigene3678_C21  JR237453
 Unigene3679_C21  JR237454
 Unigene3681_C21  JR237455
 Unigene3683_C21  JR237456
 Unigene3684_C21  JR237457
 Unigene3685_C21  JR237458
 Unigene3692_C21  JR237459
 Unigene3695_C21  JR237460
 Unigene3696_C21  JR237461
 Unigene3697_C21  JR237462
 Unigene3700_C21  JR237463
 Unigene3702_C21  JR237464
 Unigene3704_C21  JR237465
 Unigene3706_C21  JR237466
 Unigene3707_C21  JR237467
 Unigene3708_C21  JR237468
 Unigene3709_C21  JR237469
 Unigene3711_C21  JR237470
 Unigene3712_C21  JR237471
 Unigene3717_C21  JR237472
 Unigene3720_C21  JR237473
 Unigene3722_C21  JR237474
 Unigene3725_C21  JR237475
 Unigene3726_C21  JR237476
 Unigene3727_C21  JR237477
 Unigene3733_C21  JR237478
 Unigene3736_C21  JR237479
 Unigene3737_C21  JR237480
 Unigene3738_C21  JR237481
 Unigene3743_C21  JR237482
 Unigene3747_C21  JR237483
 Unigene3748_C21  JR237484
 Unigene3750_C21  JR237485
 Unigene3752_C21  JR237486
 Unigene3753_C21  JR237487
 Unigene3755_C21  JR237488
 Unigene3759_C21  JR237489
 Unigene3770_C21  JR237490
 Unigene3771_C21  JR237491
 Unigene3775_C21  JR237492
 Unigene3777_C21  JR237493
 Unigene3778_C21  JR237494
 Unigene3786_C21  JR237495
 Unigene3787_C21  JR237496
 Unigene3788_C21  JR237497
 Unigene3789_C21  JR237498
 Unigene3790_C21  JR237499
 Unigene3795_C21  JR237500
 Unigene3796_C21  JR237501
 Unigene3797_C21  JR237502
 Unigene3799_C21  JR237503
 Unigene3801_C21  JR237504
 Unigene3803_C21  JR237505
 Unigene3804_C21  JR237506
 Unigene3805_C21  JR237507
 Unigene3812_C21  JR237508
 Unigene3819_C21  JR237509
 Unigene3822_C21  JR237510
 Unigene3824_C21  JR237511
 Unigene3827_C21  JR237512
 Unigene3828_C21  JR237513
 Unigene3829_C21  JR237514
 Unigene3831_C21  JR237515
 Unigene3832_C21  JR237516
 Unigene3833_C21  JR237517
 Unigene3835_C21  JR237518
 Unigene3837_C21  JR237519
 Unigene3838_C21  JR237520
 Unigene3839_C21  JR237521
 Unigene3841_C21  JR237522
 Unigene3842_C21  JR237523
 Unigene3843_C21  JR237524
 Unigene3851_C21  JR237525
 Unigene3852_C21  JR237526
 Unigene3853_C21  JR237527
 Unigene3856_C21  JR237528
 Unigene3858_C21  JR237529
 Unigene3859_C21  JR237530
 Unigene3865_C21  JR237531
 Unigene3866_C21  JR237532
 Unigene3867_C21  JR237533
 Unigene3869_C21  JR237534
 Unigene3871_C21  JR237535
 Unigene3873_C21  JR237536
 Unigene3875_C21  JR237537
 Unigene3881_C21  JR237538
 Unigene3884_C21  JR237539
 Unigene3886_C21  JR237540
 Unigene3888_C21  JR237541
 Unigene3890_C21  JR237542
 Unigene3891_C21  JR237543
 Unigene3892_C21  JR237544
 Unigene3894_C21  JR237545
 Unigene3896_C21  JR237546
 Unigene3897_C21  JR237547
 Unigene3902_C21  JR237548
 Unigene3904_C21  JR237549
 Unigene3905_C21  JR237550
 Unigene3908_C21  JR237551
 Unigene3912_C21  JR237552
 Unigene3913_C21  JR237553
 Unigene3915_C21  JR237554
 Unigene3916_C21  JR237555
 Unigene3919_C21  JR237556
 Unigene3925_C21  JR237557
 Unigene3931_C21  JR237558
 Unigene3934_C21  JR237559
 Unigene3935_C21  JR237560
 Unigene3936_C21  JR237561
 Unigene3937_C21  JR237562
 Unigene3938_C21  JR237563
 Unigene3940_C21  JR237564
 Unigene3941_C21  JR237565
 Unigene3942_C21  JR237566
 Unigene3946_C21  JR237567
 Unigene3948_C21  JR237568
 Unigene3949_C21  JR237569
 Unigene3953_C21  JR237570
 Unigene3955_C21  JR237571
 Unigene3956_C21  JR237572
 Unigene3958_C21  JR237573
 Unigene3960_C21  JR237574
 Unigene3961_C21  JR237575
 Unigene3964_C21  JR237576
 Unigene3966_C21  JR237577
 Unigene3968_C21  JR237578
 Unigene3970_C21  JR237579
 Unigene3973_C21  JR237580
 Unigene3974_C21  JR237581
 Unigene3976_C21  JR237582
 Unigene3977_C21  JR237583
 Unigene3978_C21  JR237584
 Unigene3979_C21  JR237585
 Unigene3980_C21  JR237586
 Unigene3983_C21  JR237587
 Unigene3984_C21  JR237588
 Unigene3986_C21  JR237589
 Unigene3987_C21  JR237590
 Unigene3991_C21  JR237591
 Unigene3993_C21  JR237592
 Unigene3994_C21  JR237593
 Unigene3995_C21  JR237594
 Unigene3996_C21  JR237595
 Unigene3998_C21  JR237596
 Unigene4000_C21  JR237597
 Unigene4002_C21  JR237598
 Unigene4005_C21  JR237599
 Unigene4006_C21  JR237600
 Unigene4009_C21  JR237601
 Unigene4010_C21  JR237602
 Unigene4011_C21  JR237603
 Unigene4013_C21  JR237604
 Unigene4014_C21  JR237605
 Unigene4015_C21  JR237606
 Unigene4019_C21  JR237607
 Unigene4021_C21  JR237608
 Unigene4022_C21  JR237609
 Unigene4023_C21  JR237610
 Unigene4025_C21  JR237611
 Unigene4028_C21  JR237612
 Unigene4029_C21  JR237613
 Unigene4033_C21  JR237614
 Unigene4034_C21  JR237615
 Unigene4035_C21  JR237616
 Unigene4041_C21  JR237617
 Unigene4042_C21  JR237618
 Unigene4046_C21  JR237619
 Unigene4047_C21  JR237620
 Unigene4053_C21  JR237621
 Unigene4055_C21  JR237622
 Unigene4059_C21  JR237623
 Unigene4062_C21  JR237624
 Unigene4063_C21  JR237625
 Unigene4068_C21  JR237626
 Unigene4069_C21  JR237627
 Unigene4070_C21  JR237628
 Unigene4071_C21  JR237629
 Unigene4074_C21  JR237630
 Unigene4079_C21  JR237631
 Unigene4081_C21  JR237632
 Unigene4085_C21  JR237633
 Unigene4086_C21  JR237634
 Unigene4087_C21  JR237635
 Unigene4090_C21  JR237636
 Unigene4091_C21  JR237637
 Unigene4092_C21  JR237638
 Unigene4093_C21  JR237639
 Unigene4097_C21  JR237640
 Unigene4098_C21  JR237641
 Unigene4099_C21  JR237642
 Unigene4102_C21  JR237643
 Unigene4103_C21  JR237644
 Unigene4104_C21  JR237645
 Unigene4105_C21  JR237646
 Unigene4106_C21  JR237647
 Unigene4110_C21  JR237648
 Unigene4111_C21  JR237649
 Unigene4112_C21  JR237650
 Unigene4114_C21  JR237651
 Unigene4115_C21  JR237652
 Unigene4119_C21  JR237653
 Unigene4121_C21  JR237654
 Unigene4122_C21  JR237655
 Unigene4123_C21  JR237656
 Unigene4124_C21  JR237657
 Unigene4126_C21  JR237658
 Unigene4127_C21  JR237659
 Unigene4130_C21  JR237660
 Unigene4133_C21  JR237661
 Unigene4134_C21  JR237662
 Unigene4138_C21  JR237663
 Unigene4139_C21  JR237664
 Unigene4140_C21  JR237665
 Unigene4143_C21  JR237666
 Unigene4144_C21  JR237667
 Unigene4148_C21  JR237668
 Unigene4149_C21  JR237669
 Unigene4151_C21  JR237670
 Unigene4155_C21  JR237671
 Unigene4159_C21  JR237672
 Unigene4160_C21  JR237673
 Unigene4161_C21  JR237674
 Unigene4162_C21  JR237675
 Unigene4163_C21  JR237676
 Unigene4167_C21  JR237677
 Unigene4168_C21  JR237678
 Unigene4169_C21  JR237679
 Unigene4171_C21  JR237680
 Unigene4176_C21  JR237681
 Unigene4177_C21  JR237682
 Unigene4179_C21  JR237683
 Unigene4183_C21  JR237684
 Unigene4184_C21  JR237685
 Unigene4187_C21  JR237686
 Unigene4190_C21  JR237687
 Unigene4193_C21  JR237688
 Unigene4195_C21  JR237689
 Unigene4196_C21  JR237690
 Unigene4197_C21  JR237691
 Unigene4198_C21  JR237692
 Unigene4200_C21  JR237693
 Unigene4201_C21  JR237694
 Unigene4204_C21  JR237695
 Unigene4205_C21  JR237696
 Unigene4207_C21  JR237697
 Unigene4211_C21  JR237698
 Unigene4214_C21  JR237699
 Unigene4215_C21  JR237700
 Unigene4219_C21  JR237701
 Unigene4220_C21  JR237702
 Unigene4221_C21  JR237703
 Unigene4223_C21  JR237704
 Unigene4226_C21  JR237705
 Unigene4227_C21  JR237706
 Unigene4229_C21  JR237707
 Unigene4230_C21  JR237708
 Unigene4232_C21  JR237709
 Unigene4233_C21  JR237710
 Unigene4235_C21  JR237711
 Unigene4236_C21  JR237712
 Unigene4242_C21  JR237713
 Unigene4245_C21  JR237714
 Unigene4247_C21  JR237715
 Unigene4251_C21  JR237716
 Unigene4252_C21  JR237717
 Unigene4254_C21  JR237718
 Unigene4256_C21  JR237719
 Unigene4257_C21  JR237720
 Unigene4258_C21  JR237721
 Unigene4259_C21  JR237722
 Unigene4263_C21  JR237723
 Unigene4268_C21  JR237724
 Unigene4270_C21  JR237725
 Unigene4273_C21  JR237726
 Unigene4274_C21  JR237727
 Unigene4275_C21  JR237728
 Unigene4276_C21  JR237729
 Unigene4281_C21  JR237730
 Unigene4282_C21  JR237731
 Unigene4283_C21  JR237732
 Unigene4284_C21  JR237733
 Unigene4286_C21  JR237734
 Unigene4290_C21  JR237735
 Unigene4291_C21  JR237736
 Unigene4292_C21  JR237737
 Unigene4293_C21  JR237738
 Unigene4297_C21  JR237739
 Unigene4298_C21  JR237740
 Unigene4301_C21  JR237741
 Unigene4303_C21  JR237742
 Unigene4306_C21  JR237743
 Unigene4307_C21  JR237744
 Unigene4309_C21  JR237745
 Unigene4311_C21  JR237746
 Unigene4314_C21  JR237747
 Unigene4326_C21  JR237748
 Unigene4327_C21  JR237749
 Unigene4329_C21  JR237750
 Unigene4330_C21  JR237751
 Unigene4331_C21  JR237752
 Unigene4332_C21  JR237753
 Unigene4333_C21  JR237754
 Unigene4334_C21  JR237755
 Unigene4336_C21  JR237756
 Unigene4338_C21  JR237757
 Unigene4340_C21  JR237758
 Unigene4343_C21  JR237759
 Unigene4344_C21  JR237760
 Unigene4345_C21  JR237761
 Unigene4346_C21  JR237762
 Unigene4348_C21  JR237763
 Unigene4349_C21  JR237764
 Unigene4350_C21  JR237765
 Unigene4351_C21  JR237766
 Unigene4355_C21  JR237767
 Unigene4356_C21  JR237768
 Unigene4358_C21  JR237769
 Unigene4360_C21  JR237770
 Unigene4362_C21  JR237771
 Unigene4365_C21  JR237772
 Unigene4366_C21  JR237773
 Unigene4368_C21  JR237774
 Unigene4369_C21  JR237775
 Unigene4370_C21  JR237776
 Unigene4371_C21  JR237777
 Unigene4376_C21  JR237778
 Unigene4379_C21  JR237779
 Unigene4380_C21  JR237780
 Unigene4382_C21  JR237781
 Unigene4384_C21  JR237782
 Unigene4386_C21  JR237783
 Unigene4391_C21  JR237784
 Unigene4392_C21  JR237785
 Unigene4398_C21  JR237786
 Unigene4399_C21  JR237787
 Unigene4400_C21  JR237788
 Unigene4404_C21  JR237789
 Unigene4411_C21  JR237790
 Unigene4412_C21  JR237791
 Unigene4413_C21  JR237792
 Unigene4414_C21  JR237793
 Unigene4415_C21  JR237794
 Unigene4417_C21  JR237795
 Unigene4421_C21  JR237796
 Unigene4424_C21  JR237797
 Unigene4426_C21  JR237798
 Unigene4428_C21  JR237799
 Unigene4429_C21  JR237800
 Unigene4431_C21  JR237801
 Unigene4432_C21  JR237802
 Unigene4438_C21  JR237803
 Unigene4440_C21  JR237804
 Unigene4441_C21  JR237805
 Unigene4446_C21  JR237806
 Unigene4448_C21  JR237807
 Unigene4450_C21  JR237808
 Unigene4451_C21  JR237809
 Unigene4452_C21  JR237810
 Unigene4454_C21  JR237811
 Unigene4455_C21  JR237812
 Unigene4456_C21  JR237813
 Unigene4457_C21  JR237814
 Unigene4458_C21  JR237815
 Unigene4461_C21  JR237816
 Unigene4464_C21  JR237817
 Unigene4467_C21  JR237818
 Unigene4469_C21  JR237819
 Unigene4470_C21  JR237820
 Unigene4476_C21  JR237821
 Unigene4480_C21  JR237822
 Unigene4481_C21  JR237823
 Unigene4483_C21  JR237824
 Unigene4486_C21  JR237825
 Unigene4488_C21  JR237826
 Unigene4490_C21  JR237827
 Unigene4494_C21  JR237828
 Unigene4495_C21  JR237829
 Unigene4496_C21  JR237830
 Unigene4497_C21  JR237831
 Unigene4498_C21  JR237832
 Unigene4500_C21  JR237833
 Unigene4501_C21  JR237834
 Unigene4502_C21  JR237835
 Unigene4503_C21  JR237836
 Unigene4505_C21  JR237837
 Unigene4508_C21  JR237838
 Unigene4510_C21  JR237839
 Unigene4513_C21  JR237840
 Unigene4517_C21  JR237841
 Unigene4519_C21  JR237842
 Unigene4520_C21  JR237843
 Unigene4522_C21  JR237844
 Unigene4525_C21  JR237845
 Unigene4526_C21  JR237846
 Unigene4527_C21  JR237847
 Unigene4529_C21  JR237848
 Unigene4534_C21  JR237849
 Unigene4536_C21  JR237850
 Unigene4537_C21  JR237851
 Unigene4538_C21  JR237852
 Unigene4543_C21  JR237853
 Unigene4548_C21  JR237854
 Unigene4552_C21  JR237855
 Unigene4559_C21  JR237856
 Unigene4560_C21  JR237857
 Unigene4561_C21  JR237858
 Unigene4564_C21  JR237859
 Unigene4568_C21  JR237860
 Unigene4572_C21  JR237861
 Unigene4573_C21  JR237862
 Unigene4574_C21  JR237863
 Unigene4588_C21  JR237864
 Unigene4591_C21  JR237865
 Unigene4592_C21  JR237866
 Unigene4594_C21  JR237867
 Unigene4598_C21  JR237868
 Unigene4599_C21  JR237869
 Unigene4601_C21  JR237870
 Unigene4603_C21  JR237871
 Unigene4604_C21  JR237872
 Unigene4605_C21  JR237873
 Unigene4606_C21  JR237874
 Unigene4611_C21  JR237875
 Unigene4612_C21  JR237876
 Unigene4614_C21  JR237877
 Unigene4617_C21  JR237878
 Unigene4618_C21  JR237879
 Unigene4619_C21  JR237880
 Unigene4623_C21  JR237881
 Unigene4624_C21  JR237882
 Unigene4626_C21  JR237883
 Unigene4627_C21  JR237884
 Unigene4629_C21  JR237885
 Unigene4631_C21  JR237886
 Unigene4632_C21  JR237887
 Unigene4633_C21  JR237888
 Unigene4634_C21  JR237889
 Unigene4635_C21  JR237890
 Unigene4638_C21  JR237891
 Unigene4639_C21  JR237892
 Unigene4642_C21  JR237893
 Unigene4643_C21  JR237894
 Unigene4645_C21  JR237895
 Unigene4648_C21  JR237896
 Unigene4649_C21  JR237897
 Unigene4653_C21  JR237898
 Unigene4654_C21  JR237899
 Unigene4655_C21  JR237900
 Unigene4656_C21  JR237901
 Unigene4657_C21  JR237902
 Unigene4659_C21  JR237903
 Unigene4661_C21  JR237904
 Unigene4662_C21  JR237905
 Unigene4666_C21  JR237906
 Unigene4668_C21  JR237907
 Unigene4670_C21  JR237908
 Unigene4671_C21  JR237909
 Unigene4672_C21  JR237910
 Unigene4677_C21  JR237911
 Unigene4678_C21  JR237912
 Unigene4679_C21  JR237913
 Unigene4692_C21  JR237914
 Unigene4694_C21  JR237915
 Unigene4695_C21  JR237916
 Unigene4697_C21  JR237917
 Unigene4698_C21  JR237918
 Unigene4699_C21  JR237919
 Unigene4702_C21  JR237920
 Unigene4704_C21  JR237921
 Unigene4705_C21  JR237922
 Unigene4708_C21  JR237923
 Unigene4710_C21  JR237924
 Unigene4714_C21  JR237925
 Unigene4718_C21  JR237926
 Unigene4719_C21  JR237927
 Unigene4721_C21  JR237928
 Unigene4722_C21  JR237929
 Unigene4726_C21  JR237930
 Unigene4727_C21  JR237931
 Unigene4728_C21  JR237932
 Unigene4736_C21  JR237933
 Unigene4737_C21  JR237934
 Unigene4739_C21  JR237935
 Unigene4741_C21  JR237936
 Unigene4743_C21  JR237937
 Unigene4745_C21  JR237938
 Unigene4746_C21  JR237939
 Unigene4754_C21  JR237940
 Unigene4756_C21  JR237941
 Unigene4757_C21  JR237942
 Unigene4758_C21  JR237943
 Unigene4759_C21  JR237944
 Unigene4761_C21  JR237945
 Unigene4762_C21  JR237946
 Unigene4769_C21  JR237947
 Unigene4771_C21  JR237948
 Unigene4772_C21  JR237949
 Unigene4773_C21  JR237950
 Unigene4777_C21  JR237951
 Unigene4778_C21  JR237952
 Unigene4780_C21  JR237953
 Unigene4781_C21  JR237954
 Unigene4783_C21  JR237955
 Unigene4785_C21  JR237956
 Unigene4788_C21  JR237957
 Unigene4789_C21  JR237958
 Unigene4792_C21  JR237959
 Unigene4793_C21  JR237960
 Unigene4798_C21  JR237961
 Unigene4800_C21  JR237962
 Unigene4801_C21  JR237963
 Unigene4802_C21  JR237964
 Unigene4803_C21  JR237965
 Unigene4804_C21  JR237966
 Unigene4805_C21  JR237967
 Unigene4808_C21  JR237968
 Unigene4811_C21  JR237969
 Unigene4812_C21  JR237970
 Unigene4813_C21  JR237971
 Unigene4818_C21  JR237972
 Unigene4822_C21  JR237973
 Unigene4828_C21  JR237974
 Unigene4829_C21  JR237975
 Unigene4831_C21  JR237976
 Unigene4834_C21  JR237977
 Unigene4835_C21  JR237978
 Unigene4837_C21  JR237979
 Unigene4838_C21  JR237980
 Unigene4841_C21  JR237981
 Unigene4843_C21  JR237982
 Unigene4844_C21  JR237983
 Unigene4846_C21  JR237984
 Unigene4850_C21  JR237985
 Unigene4852_C21  JR237986
 Unigene4853_C21  JR237987
 Unigene4855_C21  JR237988
 Unigene4857_C21  JR237989
 Unigene4858_C21  JR237990
 Unigene4859_C21  JR237991
 Unigene4860_C21  JR237992
 Unigene4861_C21  JR237993
 Unigene4864_C21  JR237994
 Unigene4865_C21  JR237995
 Unigene4867_C21  JR237996
 Unigene4870_C21  JR237997
 Unigene4874_C21  JR237998
 Unigene4875_C21  JR237999
 Unigene4880_C21  JR238000
 Unigene4883_C21  JR238001
 Unigene4888_C21  JR238002
 Unigene4892_C21  JR238003
 Unigene4898_C21  JR238004
 Unigene4899_C21  JR238005
 Unigene4900_C21  JR238006
 Unigene4903_C21  JR238007
 Unigene4907_C21  JR238008
 Unigene4910_C21  JR238009
 Unigene4911_C21  JR238010
 Unigene4913_C21  JR238011
 Unigene4914_C21  JR238012
 Unigene4915_C21  JR238013
 Unigene4916_C21  JR238014
 Unigene4917_C21  JR238015
 Unigene4921_C21  JR238016
 Unigene4923_C21  JR238017
 Unigene4924_C21  JR238018
 Unigene4926_C21  JR238019
 Unigene4927_C21  JR238020
 Unigene4928_C21  JR238021
 Unigene4930_C21  JR238022
 Unigene4932_C21  JR238023
 Unigene4934_C21  JR238024
 Unigene4935_C21  JR238025
 Unigene4936_C21  JR238026
 Unigene4939_C21  JR238027
 Unigene4940_C21  JR238028
 Unigene4941_C21  JR238029
 Unigene4942_C21  JR238030
 Unigene4945_C21  JR238031
 Unigene4946_C21  JR238032
 Unigene4947_C21  JR238033
 Unigene4949_C21  JR238034
 Unigene4952_C21  JR238035
 Unigene4955_C21  JR238036
 Unigene4956_C21  JR238037
 Unigene4957_C21  JR238038
 Unigene4959_C21  JR238039
 Unigene4960_C21  JR238040
 Unigene4961_C21  JR238041
 Unigene4964_C21  JR238042
 Unigene4965_C21  JR238043
 Unigene4966_C21  JR238044
 Unigene4968_C21  JR238045
 Unigene4970_C21  JR238046
 Unigene4971_C21  JR238047
 Unigene4974_C21  JR238048
 Unigene4975_C21  JR238049
 Unigene4977_C21  JR238050
 Unigene4978_C21  JR238051
 Unigene4979_C21  JR238052
 Unigene4980_C21  JR238053
 Unigene4983_C21  JR238054
 Unigene4985_C21  JR238055
 Unigene4988_C21  JR238056
 Unigene4990_C21  JR238057
 Unigene4992_C21  JR238058
 Unigene4993_C21  JR238059
 Unigene4995_C21  JR238060
 Unigene4996_C21  JR238061
 Unigene4997_C21  JR238062
 Unigene4998_C21  JR238063
 Unigene5004_C21  JR238064
 Unigene5011_C21  JR238065
 Unigene5012_C21  JR238066
 Unigene5013_C21  JR238067
 Unigene5018_C21  JR238068
 Unigene5019_C21  JR238069
 Unigene5023_C21  JR238070
 Unigene5024_C21  JR238071
 Unigene5025_C21  JR238072
 Unigene5027_C21  JR238073
 Unigene5029_C21  JR238074
 Unigene5034_C21  JR238075
 Unigene5035_C21  JR238076
 Unigene5037_C21  JR238077
 Unigene5040_C21  JR238078
 Unigene5041_C21  JR238079
 Unigene5047_C21  JR238080
 Unigene5048_C21  JR238081
 Unigene5053_C21  JR238082
 Unigene5056_C21  JR238083
 Unigene5057_C21  JR238084
 Unigene5058_C21  JR238085
 Unigene5060_C21  JR238086
 Unigene5061_C21  JR238087
 Unigene5065_C21  JR238088
 Unigene5066_C21  JR238089
 Unigene5067_C21  JR238090
 Unigene5068_C21  JR238091
 Unigene5074_C21  JR238092
 Unigene5075_C21  JR238093
 Unigene5076_C21  JR238094
 Unigene5078_C21  JR238095
 Unigene5079_C21  JR238096
 Unigene5080_C21  JR238097
 Unigene5081_C21  JR238098
 Unigene5082_C21  JR238099
 Unigene5083_C21  JR238100
 Unigene5084_C21  JR238101
 Unigene5087_C21  JR238102
 Unigene5088_C21  JR238103
 Unigene5089_C21  JR238104
 Unigene5090_C21  JR238105
 Unigene5093_C21  JR238106
 Unigene5094_C21  JR238107
 Unigene5096_C21  JR238108
 Unigene5097_C21  JR238109
 Unigene5098_C21  JR238110
 Unigene5099_C21  JR238111
 Unigene5100_C21  JR238112
 Unigene5101_C21  JR238113
 Unigene5103_C21  JR238114
 Unigene5104_C21  JR238115
 Unigene5105_C21  JR238116
 Unigene5107_C21  JR238117
 Unigene5108_C21  JR238118
 Unigene5109_C21  JR238119
 Unigene5113_C21  JR238120
 Unigene5118_C21  JR238121
 Unigene5119_C21  JR238122
 Unigene5121_C21  JR238123
 Unigene5123_C21  JR238124
 Unigene5124_C21  JR238125
 Unigene5126_C21  JR238126
 Unigene5128_C21  JR238127
 Unigene5132_C21  JR238128
 Unigene5133_C21  JR238129
 Unigene5134_C21  JR238130
 Unigene5135_C21  JR238131
 Unigene5137_C21  JR238132
 Unigene5142_C21  JR238133
 Unigene5144_C21  JR238134
 Unigene5146_C21  JR238135
 Unigene5147_C21  JR238136
 Unigene5148_C21  JR238137
 Unigene5149_C21  JR238138
 Unigene5150_C21  JR238139
 Unigene5151_C21  JR238140
 Unigene5152_C21  JR238141
 Unigene5153_C21  JR238142
 Unigene5155_C21  JR238143
 Unigene5157_C21  JR238144
 Unigene5158_C21  JR238145
 Unigene5161_C21  JR238146
 Unigene5162_C21  JR238147
 Unigene5166_C21  JR238148
 Unigene5169_C21  JR238149
 Unigene5170_C21  JR238150
 Unigene5172_C21  JR238151
 Unigene5176_C21  JR238152
 Unigene5177_C21  JR238153
 Unigene5183_C21  JR238154
 Unigene5185_C21  JR238155
 Unigene5186_C21  JR238156
 Unigene5187_C21  JR238157
 Unigene5190_C21  JR238158
 Unigene5191_C21  JR238159
 Unigene5194_C21  JR238160
 Unigene5196_C21  JR238161
 Unigene5198_C21  JR238162
 Unigene5200_C21  JR238163
 Unigene5201_C21  JR238164
 Unigene5202_C21  JR238165
 Unigene5205_C21  JR238166
 Unigene5209_C21  JR238167
 Unigene5211_C21  JR238168
 Unigene5213_C21  JR238169
 Unigene5215_C21  JR238170
 Unigene5216_C21  JR238171
 Unigene5220_C21  JR238172
 Unigene5222_C21  JR238173
 Unigene5223_C21  JR238174
 Unigene5225_C21  JR238175
 Unigene5227_C21  JR238176
 Unigene5229_C21  JR238177
 Unigene5230_C21  JR238178
 Unigene5231_C21  JR238179
 Unigene5234_C21  JR238180
 Unigene5236_C21  JR238181
 Unigene5238_C21  JR238182
 Unigene5239_C21  JR238183
 Unigene5244_C21  JR238184
 Unigene5248_C21  JR238185
 Unigene5249_C21  JR238186
 Unigene5250_C21  JR238187
 Unigene5251_C21  JR238188
 Unigene5252_C21  JR238189
 Unigene5255_C21  JR238190
 Unigene5256_C21  JR238191
 Unigene5259_C21  JR238192
 Unigene5263_C21  JR238193
 Unigene5265_C21  JR238194
 Unigene5267_C21  JR238195
 Unigene5268_C21  JR238196
 Unigene5274_C21  JR238197
 Unigene5279_C21  JR238198
 Unigene5280_C21  JR238199
 Unigene5282_C21  JR238200
 Unigene5286_C21  JR238201
 Unigene5290_C21  JR238202
 Unigene5291_C21  JR238203
 Unigene5292_C21  JR238204
 Unigene5297_C21  JR238205
 Unigene5304_C21  JR238206
 Unigene5305_C21  JR238207
 Unigene5307_C21  JR238208
 Unigene5309_C21  JR238209
 Unigene5310_C21  JR238210
 Unigene5311_C21  JR238211
 Unigene5312_C21  JR238212
 Unigene5314_C21  JR238213
 Unigene5315_C21  JR238214
 Unigene5318_C21  JR238215
 Unigene5320_C21  JR238216
 Unigene5323_C21  JR238217
 Unigene5324_C21  JR238218
 Unigene5327_C21  JR238219
 Unigene5328_C21  JR238220
 Unigene5331_C21  JR238221
 Unigene5335_C21  JR238222
 Unigene5336_C21  JR238223
 Unigene5337_C21  JR238224
 Unigene5338_C21  JR238225
 Unigene5342_C21  JR238226
 Unigene5344_C21  JR238227
 Unigene5345_C21  JR238228
 Unigene5350_C21  JR238229
 Unigene5351_C21  JR238230
 Unigene5352_C21  JR238231
 Unigene5357_C21  JR238232
 Unigene5358_C21  JR238233
 Unigene5359_C21  JR238234
 Unigene5360_C21  JR238235
 Unigene5361_C21  JR238236
 Unigene5362_C21  JR238237
 Unigene5363_C21  JR238238
 Unigene5364_C21  JR238239
 Unigene5365_C21  JR238240
 Unigene5366_C21  JR238241
 Unigene5367_C21  JR238242
 Unigene5368_C21  JR238243
 Unigene5373_C21  JR238244
 Unigene5374_C21  JR238245
 Unigene5375_C21  JR238246
 Unigene5377_C21  JR238247
 Unigene5380_C21  JR238248
 Unigene5381_C21  JR238249
 Unigene5382_C21  JR238250
 Unigene5383_C21  JR238251
 Unigene5384_C21  JR238252
 Unigene5386_C21  JR238253
 Unigene5388_C21  JR238254
 Unigene5390_C21  JR238255
 Unigene5395_C21  JR238256
 Unigene5396_C21  JR238257
 Unigene5398_C21  JR238258
 Unigene5399_C21  JR238259
 Unigene5400_C21  JR238260
 Unigene5401_C21  JR238261
 Unigene5402_C21  JR238262
 Unigene5403_C21  JR238263
 Unigene5404_C21  JR238264
 Unigene5405_C21  JR238265
 Unigene5406_C21  JR238266
 Unigene5409_C21  JR238267
 Unigene5410_C21  JR238268
 Unigene5411_C21  JR238269
 Unigene5412_C21  JR238270
 Unigene5414_C21  JR238271
 Unigene5416_C21  JR238272
 Unigene5418_C21  JR238273
 Unigene5419_C21  JR238274
 Unigene5422_C21  JR238275
 Unigene5424_C21  JR238276
 Unigene5427_C21  JR238277
 Unigene5428_C21  JR238278
 Unigene5433_C21  JR238279
 Unigene5435_C21  JR238280
 Unigene5437_C21  JR238281
 Unigene5439_C21  JR238282
 Unigene5440_C21  JR238283
 Unigene5442_C21  JR238284
 Unigene5443_C21  JR238285
 Unigene5446_C21  JR238286
 Unigene5447_C21  JR238287
 Unigene5448_C21  JR238288
 Unigene5449_C21  JR238289
 Unigene5450_C21  JR238290
 Unigene5453_C21  JR238291
 Unigene5455_C21  JR238292
 Unigene5456_C21  JR238293
 Unigene5457_C21  JR238294
 Unigene5459_C21  JR238295
 Unigene5460_C21  JR238296
 Unigene5461_C21  JR238297
 Unigene5462_C21  JR238298
 Unigene5463_C21  JR238299
 Unigene5465_C21  JR238300
 Unigene5467_C21  JR238301
 Unigene5468_C21  JR238302
 Unigene5469_C21  JR238303
 Unigene5470_C21  JR238304
 Unigene5471_C21  JR238305
 Unigene5475_C21  JR238306
 Unigene5479_C21  JR238307
 Unigene5482_C21  JR238308
 Unigene5485_C21  JR238309
 Unigene5488_C21  JR238310
 Unigene5495_C21  JR238311
 Unigene5496_C21  JR238312
 Unigene5497_C21  JR238313
 Unigene5498_C21  JR238314
 Unigene5500_C21  JR238315
 Unigene5509_C21  JR238316
 Unigene5511_C21  JR238317
 Unigene5513_C21  JR238318
 Unigene5517_C21  JR238319
 Unigene5520_C21  JR238320
 Unigene5523_C21  JR238321
 Unigene5524_C21  JR238322
 Unigene5525_C21  JR238323
 Unigene5526_C21  JR238324
 Unigene5527_C21  JR238325
 Unigene5528_C21  JR238326
 Unigene5530_C21  JR238327
 Unigene5531_C21  JR238328
 Unigene5532_C21  JR238329
 Unigene5534_C21  JR238330
 Unigene5536_C21  JR238331
 Unigene5537_C21  JR238332
 Unigene5538_C21  JR238333
 Unigene5539_C21  JR238334
 Unigene5540_C21  JR238335
 Unigene5541_C21  JR238336
 Unigene5542_C21  JR238337
 Unigene5543_C21  JR238338
 Unigene5546_C21  JR238339
 Unigene5549_C21  JR238340
 Unigene5550_C21  JR238341
 Unigene5551_C21  JR238342
 Unigene5552_C21  JR238343
 Unigene5556_C21  JR238344
 Unigene5558_C21  JR238345
 Unigene5559_C21  JR238346
 Unigene5562_C21  JR238347
 Unigene5563_C21  JR238348
 Unigene5564_C21  JR238349
 Unigene5565_C21  JR238350
 Unigene5567_C21  JR238351
 Unigene5568_C21  JR238352
 Unigene5569_C21  JR238353
 Unigene5571_C21  JR238354
 Unigene5572_C21  JR238355
 Unigene5573_C21  JR238356
 Unigene5574_C21  JR238357
 Unigene5577_C21  JR238358
 Unigene5584_C21  JR238359
 Unigene5588_C21  JR238360
 Unigene5589_C21  JR238361
 Unigene5590_C21  JR238362
 Unigene5594_C21  JR238363
 Unigene5600_C21  JR238364
 Unigene5605_C21  JR238365
 Unigene5610_C21  JR238366
 Unigene5616_C21  JR238367
 Unigene5617_C21  JR238368
 Unigene5619_C21  JR238369
 Unigene5621_C21  JR238370
 Unigene5622_C21  JR238371
 Unigene5625_C21  JR238372
 Unigene5630_C21  JR238373
 Unigene5631_C21  JR238374
 Unigene5636_C21  JR238375
 Unigene5639_C21  JR238376
 Unigene5642_C21  JR238377
 Unigene5643_C21  JR238378
 Unigene5645_C21  JR238379
 Unigene5648_C21  JR238380
 Unigene5650_C21  JR238381
 Unigene5653_C21  JR238382
 Unigene5655_C21  JR238383
 Unigene5656_C21  JR238384
 Unigene5657_C21  JR238385
 Unigene5658_C21  JR238386
 Unigene5662_C21  JR238387
 Unigene5664_C21  JR238388
 Unigene5665_C21  JR238389
 Unigene5666_C21  JR238390
 Unigene5672_C21  JR238391
 Unigene5676_C21  JR238392
 Unigene5679_C21  JR238393
 Unigene5680_C21  JR238394
 Unigene5682_C21  JR238395
 Unigene5684_C21  JR238396
 Unigene5689_C21  JR238397
 Unigene5691_C21  JR238398
 Unigene5692_C21  JR238399
 Unigene5693_C21  JR238400
 Unigene5694_C21  JR238401
 Unigene5698_C21  JR238402
 Unigene5699_C21  JR238403
 Unigene5704_C21  JR238404
 Unigene5705_C21  JR238405
 Unigene5707_C21  JR238406
 Unigene5711_C21  JR238407
 Unigene5712_C21  JR238408
 Unigene5713_C21  JR238409
 Unigene5714_C21  JR238410
 Unigene5716_C21  JR238411
 Unigene5717_C21  JR238412
 Unigene5720_C21  JR238413
 Unigene5723_C21  JR238414
 Unigene5726_C21  JR238415
 Unigene5727_C21  JR238416
 Unigene5729_C21  JR238417
 Unigene5730_C21  JR238418
 Unigene5731_C21  JR238419
 Unigene5732_C21  JR238420
 Unigene5738_C21  JR238421
 Unigene5739_C21  JR238422
 Unigene5741_C21  JR238423
 Unigene5747_C21  JR238424
 Unigene5748_C21  JR238425
 Unigene5751_C21  JR238426
 Unigene5752_C21  JR238427
 Unigene5753_C21  JR238428
 Unigene5757_C21  JR238429
 Unigene5758_C21  JR238430
 Unigene5761_C21  JR238431
 Unigene5764_C21  JR238432
 Unigene5765_C21  JR238433
 Unigene5766_C21  JR238434
 Unigene5767_C21  JR238435
 Unigene5768_C21  JR238436
 Unigene5769_C21  JR238437
 Unigene5773_C21  JR238438
 Unigene5775_C21  JR238439
 Unigene5777_C21  JR238440
 Unigene5781_C21  JR238441
 Unigene5783_C21  JR238442
 Unigene5784_C21  JR238443
 Unigene5786_C21  JR238444
 Unigene5787_C21  JR238445
 Unigene5790_C21  JR238446
 Unigene5794_C21  JR238447
 Unigene5799_C21  JR238448
 Unigene5801_C21  JR238449
 Unigene5802_C21  JR238450
 Unigene5805_C21  JR238451
 Unigene5806_C21  JR238452
 Unigene5809_C21  JR238453
 Unigene5810_C21  JR238454
 Unigene5811_C21  JR238455
 Unigene5812_C21  JR238456
 Unigene5813_C21  JR238457
 Unigene5814_C21  JR238458
 Unigene5816_C21  JR238459
 Unigene5817_C21  JR238460
 Unigene5818_C21  JR238461
 Unigene5819_C21  JR238462
 Unigene5820_C21  JR238463
 Unigene5824_C21  JR238464
 Unigene5825_C21  JR238465
 Unigene5829_C21  JR238466
 Unigene5833_C21  JR238467
 Unigene5835_C21  JR238468
 Unigene5837_C21  JR238469
 Unigene5838_C21  JR238470
 Unigene5839_C21  JR238471
 Unigene5840_C21  JR238472
 Unigene5841_C21  JR238473
 Unigene5843_C21  JR238474
 Unigene5845_C21  JR238475
 Unigene5849_C21  JR238476
 Unigene5850_C21  JR238477
 Unigene5851_C21  JR238478
 Unigene5852_C21  JR238479
 Unigene5859_C21  JR238480
 Unigene5862_C21  JR238481
 Unigene5863_C21  JR238482
 Unigene5867_C21  JR238483
 Unigene5871_C21  JR238484
 Unigene5872_C21  JR238485
 Unigene5873_C21  JR238486
 Unigene5876_C21  JR238487
 Unigene5879_C21  JR238488
 Unigene5881_C21  JR238489
 Unigene5884_C21  JR238490
 Unigene5885_C21  JR238491
 Unigene5886_C21  JR238492
 Unigene5887_C21  JR238493
 Unigene5888_C21  JR238494
 Unigene5889_C21  JR238495
 Unigene5890_C21  JR238496
 Unigene5891_C21  JR238497
 Unigene5895_C21  JR238498
 Unigene5898_C21  JR238499
 Unigene5899_C21  JR238500
 Unigene5902_C21  JR238501
 Unigene5904_C21  JR238502
 Unigene5905_C21  JR238503
 Unigene5907_C21  JR238504
 Unigene5916_C21  JR238505
 Unigene5917_C21  JR238506
 Unigene5918_C21  JR238507
 Unigene5922_C21  JR238508
 Unigene5927_C21  JR238509
 Unigene5929_C21  JR238510
 Unigene5930_C21  JR238511
 Unigene5932_C21  JR238512
 Unigene5934_C21  JR238513
 Unigene5935_C21  JR238514
 Unigene5936_C21  JR238515
 Unigene5937_C21  JR238516
 Unigene5939_C21  JR238517
 Unigene5940_C21  JR238518
 Unigene5941_C21  JR238519
 Unigene5943_C21  JR238520
 Unigene5944_C21  JR238521
 Unigene5947_C21  JR238522
 Unigene5948_C21  JR238523
 Unigene5949_C21  JR238524
 Unigene5950_C21  JR238525
 Unigene5951_C21  JR238526
 Unigene5952_C21  JR238527
 Unigene5954_C21  JR238528
 Unigene5956_C21  JR238529
 Unigene5962_C21  JR238530
 Unigene5963_C21  JR238531
 Unigene5965_C21  JR238532
 Unigene5966_C21  JR238533
 Unigene5967_C21  JR238534
 Unigene5970_C21  JR238535
 Unigene5974_C21  JR238536
 Unigene5975_C21  JR238537
 Unigene5980_C21  JR238538
 Unigene5982_C21  JR238539
 Unigene5985_C21  JR238540
 Unigene5990_C21  JR238541
 Unigene5991_C21  JR238542
 Unigene5992_C21  JR238543
 Unigene5993_C21  JR238544
 Unigene5994_C21  JR238545
 Unigene5995_C21  JR238546
 Unigene5997_C21  JR238547
 Unigene5998_C21  JR238548
 Unigene6001_C21  JR238549
 Unigene6002_C21  JR238550
 Unigene6004_C21  JR238551
 Unigene6005_C21  JR238552
 Unigene6006_C21  JR238553
 Unigene6008_C21  JR238554
 Unigene6011_C21  JR238555
 Unigene6014_C21  JR238556
 Unigene6015_C21  JR238557
 Unigene6016_C21  JR238558
 Unigene6017_C21  JR238559
 Unigene6019_C21  JR238560
 Unigene6020_C21  JR238561
 Unigene6021_C21  JR238562
 Unigene6023_C21  JR238563
 Unigene6024_C21  JR238564
 Unigene6025_C21  JR238565
 Unigene6027_C21  JR238566
 Unigene6030_C21  JR238567
 Unigene6031_C21  JR238568
 Unigene6033_C21  JR238569
 Unigene6037_C21  JR238570
 Unigene6038_C21  JR238571
 Unigene6040_C21  JR238572
 Unigene6043_C21  JR238573
 Unigene6044_C21  JR238574
 Unigene6046_C21  JR238575
 Unigene6048_C21  JR238576
 Unigene6049_C21  JR238577
 Unigene6051_C21  JR238578
 Unigene6053_C21  JR238579
 Unigene6054_C21  JR238580
 Unigene6055_C21  JR238581
 Unigene6058_C21  JR238582
 Unigene6059_C21  JR238583
 Unigene6060_C21  JR238584
 Unigene6066_C21  JR238585
 Unigene6069_C21  JR238586
 Unigene6070_C21  JR238587
 Unigene6072_C21  JR238588
 Unigene6075_C21  JR238589
 Unigene6076_C21  JR238590
 Unigene6078_C21  JR238591
 Unigene6079_C21  JR238592
 Unigene6080_C21  JR238593
 Unigene6081_C21  JR238594
 Unigene6082_C21  JR238595
 Unigene6083_C21  JR238596
 Unigene6086_C21  JR238597
 Unigene6088_C21  JR238598
 Unigene6090_C21  JR238599
 Unigene6091_C21  JR238600
 Unigene6092_C21  JR238601
 Unigene6094_C21  JR238602
 Unigene6098_C21  JR238603
 Unigene6099_C21  JR238604
 Unigene6100_C21  JR238605
 Unigene6101_C21  JR238606
 Unigene6103_C21  JR238607
 Unigene6104_C21  JR238608
 Unigene6105_C21  JR238609
 Unigene6107_C21  JR238610
 Unigene6108_C21  JR238611
 Unigene6109_C21  JR238612
 Unigene6110_C21  JR238613
 Unigene6111_C21  JR238614
 Unigene6112_C21  JR238615
 Unigene6114_C21  JR238616
 Unigene6115_C21  JR238617
 Unigene6118_C21  JR238618
 Unigene6121_C21  JR238619
 Unigene6124_C21  JR238620
 Unigene6125_C21  JR238621
 Unigene6126_C21  JR238622
 Unigene6127_C21  JR238623
 Unigene6128_C21  JR238624
 Unigene6129_C21  JR238625
 Unigene6132_C21  JR238626
 Unigene6133_C21  JR238627
 Unigene6135_C21  JR238628
 Unigene6136_C21  JR238629
 Unigene6139_C21  JR238630
 Unigene6140_C21  JR238631
 Unigene6143_C21  JR238632
 Unigene6144_C21  JR238633
 Unigene6148_C21  JR238634
 Unigene6149_C21  JR238635
 Unigene6150_C21  JR238636
 Unigene6152_C21  JR238637
 Unigene6153_C21  JR238638
 Unigene6154_C21  JR238639
 Unigene6156_C21  JR238640
 Unigene6161_C21  JR238641
 Unigene6162_C21  JR238642
 Unigene6164_C21  JR238643
 Unigene6166_C21  JR238644
 Unigene6167_C21  JR238645
 Unigene6169_C21  JR238646
 Unigene6173_C21  JR238647
 Unigene6174_C21  JR238648
 Unigene6179_C21  JR238649
 Unigene6180_C21  JR238650
 Unigene6181_C21  JR238651
 Unigene6182_C21  JR238652
 Unigene6184_C21  JR238653
 Unigene6188_C21  JR238654
 Unigene6190_C21  JR238655
 Unigene6191_C21  JR238656
 Unigene6194_C21  JR238657
 Unigene6195_C21  JR238658
 Unigene6196_C21  JR238659
 Unigene6198_C21  JR238660
 Unigene6200_C21  JR238661
 Unigene6203_C21  JR238662
 Unigene6204_C21  JR238663
 Unigene6205_C21  JR238664
 Unigene6206_C21  JR238665
 Unigene6207_C21  JR238666
 Unigene6211_C21  JR238667
 Unigene6212_C21  JR238668
 Unigene6214_C21  JR238669
 Unigene6216_C21  JR238670
 Unigene6217_C21  JR238671
 Unigene6219_C21  JR238672
 Unigene6220_C21  JR238673
 Unigene6222_C21  JR238674
 Unigene6227_C21  JR238675
 Unigene6229_C21  JR238676
 Unigene6230_C21  JR238677
 Unigene6232_C21  JR238678
 Unigene6233_C21  JR238679
 Unigene6236_C21  JR238680
 Unigene6238_C21  JR238681
 Unigene6240_C21  JR238682
 Unigene6242_C21  JR238683
 Unigene6243_C21  JR238684
 Unigene6245_C21  JR238685
 Unigene6246_C21  JR238686
 Unigene6248_C21  JR238687
 Unigene6253_C21  JR238688
 Unigene6257_C21  JR238689
 Unigene6258_C21  JR238690
 Unigene6265_C21  JR238691
 Unigene6266_C21  JR238692
 Unigene6273_C21  JR238693
 Unigene6276_C21  JR238694
 Unigene6277_C21  JR238695
 Unigene6282_C21  JR238696
 Unigene6285_C21  JR238697
 Unigene6287_C21  JR238698
 Unigene6290_C21  JR238699
 Unigene6291_C21  JR238700
 Unigene6292_C21  JR238701
 Unigene6300_C21  JR238702
 Unigene6301_C21  JR238703
 Unigene6303_C21  JR238704
 Unigene6305_C21  JR238705
 Unigene6306_C21  JR238706
 Unigene6309_C21  JR238707
 Unigene6310_C21  JR238708
 Unigene6312_C21  JR238709
 Unigene6317_C21  JR238710
 Unigene6318_C21  JR238711
 Unigene6320_C21  JR238712
 Unigene6323_C21  JR238713
 Unigene6324_C21  JR238714
 Unigene6325_C21  JR238715
 Unigene6326_C21  JR238716
 Unigene6327_C21  JR238717
 Unigene6332_C21  JR238718
 Unigene6334_C21  JR238719
 Unigene6335_C21  JR238720
 Unigene6338_C21  JR238721
 Unigene6340_C21  JR238722
 Unigene6342_C21  JR238723
 Unigene6343_C21  JR238724
 Unigene6345_C21  JR238725
 Unigene6347_C21  JR238726
 Unigene6350_C21  JR238727
 Unigene6352_C21  JR238728
 Unigene6353_C21  JR238729
 Unigene6359_C21  JR238730
 Unigene6360_C21  JR238731
 Unigene6361_C21  JR238732
 Unigene6362_C21  JR238733
 Unigene6367_C21  JR238734
 Unigene6368_C21  JR238735
 Unigene6369_C21  JR238736
 Unigene6370_C21  JR238737
 Unigene6371_C21  JR238738
 Unigene6376_C21  JR238739
 Unigene6377_C21  JR238740
 Unigene6378_C21  JR238741
 Unigene6382_C21  JR238742
 Unigene6388_C21  JR238743
 Unigene6391_C21  JR238744
 Unigene6392_C21  JR238745
 Unigene6394_C21  JR238746
 Unigene6395_C21  JR238747
 Unigene6396_C21  JR238748
 Unigene6397_C21  JR238749
 Unigene6398_C21  JR238750
 Unigene6399_C21  JR238751
 Unigene6403_C21  JR238752
 Unigene6404_C21  JR238753
 Unigene6405_C21  JR238754
 Unigene6406_C21  JR238755
 Unigene6408_C21  JR238756
 Unigene6412_C21  JR238757
 Unigene6413_C21  JR238758
 Unigene6415_C21  JR238759
 Unigene6416_C21  JR238760
 Unigene6418_C21  JR238761
 Unigene6421_C21  JR238762
 Unigene6423_C21  JR238763
 Unigene6430_C21  JR238764
 Unigene6432_C21  JR238765
 Unigene6433_C21  JR238766
 Unigene6437_C21  JR238767
 Unigene6440_C21  JR238768
 Unigene6443_C21  JR238769
 Unigene6444_C21  JR238770
 Unigene6447_C21  JR238771
 Unigene6448_C21  JR238772
 Unigene6449_C21  JR238773
 Unigene6452_C21  JR238774
 Unigene6453_C21  JR238775
 Unigene6454_C21  JR238776
 Unigene6455_C21  JR238777
 Unigene6456_C21  JR238778
 Unigene6457_C21  JR238779
 Unigene6458_C21  JR238780
 Unigene6461_C21  JR238781
 Unigene6462_C21  JR238782
 Unigene6463_C21  JR238783
 Unigene6464_C21  JR238784
 Unigene6466_C21  JR238785
 Unigene6467_C21  JR238786
 Unigene6469_C21  JR238787
 Unigene6470_C21  JR238788
 Unigene6475_C21  JR238789
 Unigene6476_C21  JR238790
 Unigene6477_C21  JR238791
 Unigene6478_C21  JR238792
 Unigene6481_C21  JR238793
 Unigene6483_C21  JR238794
 Unigene6486_C21  JR238795
 Unigene6488_C21  JR238796
 Unigene6489_C21  JR238797
 Unigene6490_C21  JR238798
 Unigene6493_C21  JR238799
 Unigene6495_C21  JR238800
 Unigene6496_C21  JR238801
 Unigene6498_C21  JR238802
 Unigene6499_C21  JR238803
 Unigene6500_C21  JR238804
 Unigene6502_C21  JR238805
 Unigene6503_C21  JR238806
 Unigene6504_C21  JR238807
 Unigene6508_C21  JR238808
 Unigene6509_C21  JR238809
 Unigene6511_C21  JR238810
 Unigene6514_C21  JR238811
 Unigene6515_C21  JR238812
 Unigene6516_C21  JR238813
 Unigene6517_C21  JR238814
 Unigene6520_C21  JR238815
 Unigene6522_C21  JR238816
 Unigene6524_C21  JR238817
 Unigene6527_C21  JR238818
 Unigene6528_C21  JR238819
 Unigene6529_C21  JR238820
 Unigene6530_C21  JR238821
 Unigene6531_C21  JR238822
 Unigene6537_C21  JR238823
 Unigene6539_C21  JR238824
 Unigene6541_C21  JR238825
 Unigene6543_C21  JR238826
 Unigene6544_C21  JR238827
 Unigene6546_C21  JR238828
 Unigene6547_C21  JR238829
 Unigene6548_C21  JR238830
 Unigene6550_C21  JR238831
 Unigene6552_C21  JR238832
 Unigene6554_C21  JR238833
 Unigene6556_C21  JR238834
 Unigene6558_C21  JR238835
 Unigene6561_C21  JR238836
 Unigene6563_C21  JR238837
 Unigene6564_C21  JR238838
 Unigene6566_C21  JR238839
 Unigene6569_C21  JR238840
 Unigene6570_C21  JR238841
 Unigene6571_C21  JR238842
 Unigene6572_C21  JR238843
 Unigene6573_C21  JR238844
 Unigene6575_C21  JR238845
 Unigene6577_C21  JR238846
 Unigene6579_C21  JR238847
 Unigene6583_C21  JR238848
 Unigene6588_C21  JR238849
 Unigene6594_C21  JR238850
 Unigene6596_C21  JR238851
 Unigene6598_C21  JR238852
 Unigene6599_C21  JR238853
 Unigene6600_C21  JR238854
 Unigene6604_C21  JR238855
 Unigene6606_C21  JR238856
 Unigene6607_C21  JR238857
 Unigene6612_C21  JR238858
 Unigene6613_C21  JR238859
 Unigene6615_C21  JR238860
 Unigene6616_C21  JR238861
 Unigene6617_C21  JR238862
 Unigene6627_C21  JR238863
 Unigene6628_C21  JR238864
 Unigene6630_C21  JR238865
 Unigene6633_C21  JR238866
 Unigene6634_C21  JR238867
 Unigene6637_C21  JR238868
 Unigene6638_C21  JR238869
 Unigene6641_C21  JR238870
 Unigene6642_C21  JR238871
 Unigene6644_C21  JR238872
 Unigene6645_C21  JR238873
 Unigene6647_C21  JR238874
 Unigene6649_C21  JR238875
 Unigene6651_C21  JR238876
 Unigene6652_C21  JR238877
 Unigene6653_C21  JR238878
 Unigene6654_C21  JR238879
 Unigene6656_C21  JR238880
 Unigene6657_C21  JR238881
 Unigene6658_C21  JR238882
 Unigene6660_C21  JR238883
 Unigene6661_C21  JR238884
 Unigene6665_C21  JR238885
 Unigene6666_C21  JR238886
 Unigene6667_C21  JR238887
 Unigene6668_C21  JR238888
 Unigene6669_C21  JR238889
 Unigene6670_C21  JR238890
 Unigene6671_C21  JR238891
 Unigene6672_C21  JR238892
 Unigene6673_C21  JR238893
 Unigene6674_C21  JR238894
 Unigene6675_C21  JR238895
 Unigene6677_C21  JR238896
 Unigene6679_C21  JR238897
 Unigene6680_C21  JR238898
 Unigene6681_C21  JR238899
 Unigene6683_C21  JR238900
 Unigene6688_C21  JR238901
 Unigene6690_C21  JR238902
 Unigene6692_C21  JR238903
 Unigene6696_C21  JR238904
 Unigene6697_C21  JR238905
 Unigene6698_C21  JR238906
 Unigene6699_C21  JR238907
 Unigene6701_C21  JR238908
 Unigene6702_C21  JR238909
 Unigene6703_C21  JR238910
 Unigene6706_C21  JR238911
 Unigene6709_C21  JR238912
 Unigene6711_C21  JR238913
 Unigene6716_C21  JR238914
 Unigene6718_C21  JR238915
 Unigene6721_C21  JR238916
 Unigene6722_C21  JR238917
 Unigene6723_C21  JR238918
 Unigene6724_C21  JR238919
 Unigene6725_C21  JR238920
 Unigene6728_C21  JR238921
 Unigene6732_C21  JR238922
 Unigene6734_C21  JR238923
 Unigene6735_C21  JR238924
 Unigene6736_C21  JR238925
 Unigene6737_C21  JR238926
 Unigene6741_C21  JR238927
 Unigene6742_C21  JR238928
 Unigene6744_C21  JR238929
 Unigene6748_C21  JR238930
 Unigene6752_C21  JR238931
 Unigene6753_C21  JR238932
 Unigene6755_C21  JR238933
 Unigene6756_C21  JR238934
 Unigene6757_C21  JR238935
 Unigene6759_C21  JR238936
 Unigene6760_C21  JR238937
 Unigene6761_C21  JR238938
 Unigene6762_C21  JR238939
 Unigene6765_C21  JR238940
 Unigene6766_C21  JR238941
 Unigene6767_C21  JR238942
 Unigene6769_C21  JR238943
 Unigene6771_C21  JR238944
 Unigene6772_C21  JR238945
 Unigene6773_C21  JR238946
 Unigene6774_C21  JR238947
 Unigene6775_C21  JR238948
 Unigene6777_C21  JR238949
 Unigene6778_C21  JR238950
 Unigene6779_C21  JR238951
 Unigene6781_C21  JR238952
 Unigene6782_C21  JR238953
 Unigene6784_C21  JR238954
 Unigene6792_C21  JR238955
 Unigene6793_C21  JR238956
 Unigene6794_C21  JR238957
 Unigene6797_C21  JR238958
 Unigene6798_C21  JR238959
 Unigene6799_C21  JR238960
 Unigene6802_C21  JR238961
 Unigene6803_C21  JR238962
 Unigene6805_C21  JR238963
 Unigene6808_C21  JR238964
 Unigene6809_C21  JR238965
 Unigene6810_C21  JR238966
 Unigene6816_C21  JR238967
 Unigene6817_C21  JR238968
 Unigene6818_C21  JR238969
 Unigene6820_C21  JR238970
 Unigene6823_C21  JR238971
 Unigene6824_C21  JR238972
 Unigene6825_C21  JR238973
 Unigene6826_C21  JR238974
 Unigene6828_C21  JR238975
 Unigene6833_C21  JR238976
 Unigene6837_C21  JR238977
 Unigene6839_C21  JR238978
 Unigene6843_C21  JR238979
 Unigene6844_C21  JR238980
 Unigene6847_C21  JR238981
 Unigene6848_C21  JR238982
 Unigene6851_C21  JR238983
 Unigene6852_C21  JR238984
 Unigene6853_C21  JR238985
 Unigene6857_C21  JR238986
 Unigene6858_C21  JR238987
 Unigene6860_C21  JR238988
 Unigene6861_C21  JR238989
 Unigene6862_C21  JR238990
 Unigene6863_C21  JR238991
 Unigene6864_C21  JR238992
 Unigene6865_C21  JR238993
 Unigene6867_C21  JR238994
 Unigene6868_C21  JR238995
 Unigene6869_C21  JR238996
 Unigene6872_C21  JR238997
 Unigene6874_C21  JR238998
 Unigene6875_C21  JR238999
 Unigene6877_C21  JR239000
 Unigene6879_C21  JR239001
 Unigene6882_C21  JR239002
 Unigene6884_C21  JR239003
 Unigene6886_C21  JR239004
 Unigene6889_C21  JR239005
 Unigene6890_C21  JR239006
 Unigene6893_C21  JR239007
 Unigene6895_C21  JR239008
 Unigene6897_C21  JR239009
 Unigene6899_C21  JR239010
 Unigene6903_C21  JR239011
 Unigene6905_C21  JR239012
 Unigene6907_C21  JR239013
 Unigene6909_C21  JR239014
 Unigene6910_C21  JR239015
 Unigene6911_C21  JR239016
 Unigene6912_C21  JR239017
 Unigene6913_C21  JR239018
 Unigene6915_C21  JR239019
 Unigene6917_C21  JR239020
 Unigene6918_C21  JR239021
 Unigene6919_C21  JR239022
 Unigene6920_C21  JR239023
 Unigene6922_C21  JR239024
 Unigene6923_C21  JR239025
 Unigene6924_C21  JR239026
 Unigene6925_C21  JR239027
 Unigene6930_C21  JR239028
 Unigene6931_C21  JR239029
 Unigene6932_C21  JR239030
 Unigene6934_C21  JR239031
 Unigene6936_C21  JR239032
 Unigene6938_C21  JR239033
 Unigene6939_C21  JR239034
 Unigene6940_C21  JR239035
 Unigene6943_C21  JR239036
 Unigene6944_C21  JR239037
 Unigene6945_C21  JR239038
 Unigene6946_C21  JR239039
 Unigene6950_C21  JR239040
 Unigene6951_C21  JR239041
 Unigene6952_C21  JR239042
 Unigene6957_C21  JR239043
 Unigene6958_C21  JR239044
 Unigene6961_C21  JR239045
 Unigene6964_C21  JR239046
 Unigene6965_C21  JR239047
 Unigene6970_C21  JR239048
 Unigene6971_C21  JR239049
 Unigene6976_C21  JR239050
 Unigene6977_C21  JR239051
 Unigene6978_C21  JR239052
 Unigene6982_C21  JR239053
 Unigene6985_C21  JR239054
 Unigene6988_C21  JR239055
 Unigene6991_C21  JR239056
 Unigene6992_C21  JR239057
 Unigene6994_C21  JR239058
 Unigene6995_C21  JR239059
 Unigene6998_C21  JR239060
 Unigene6999_C21  JR239061
 Unigene7000_C21  JR239062
 Unigene7002_C21  JR239063
 Unigene7003_C21  JR239064
 Unigene7004_C21  JR239065
 Unigene7005_C21  JR239066
 Unigene7006_C21  JR239067
 Unigene7009_C21  JR239068
 Unigene7011_C21  JR239069
 Unigene7012_C21  JR239070
 Unigene7014_C21  JR239071
 Unigene7016_C21  JR239072
 Unigene7020_C21  JR239073
 Unigene7021_C21  JR239074
 Unigene7022_C21  JR239075
 Unigene7023_C21  JR239076
 Unigene7025_C21  JR239077
 Unigene7031_C21  JR239078
 Unigene7032_C21  JR239079
 Unigene7034_C21  JR239080
 Unigene7035_C21  JR239081
 Unigene7047_C21  JR239082
 Unigene7049_C21  JR239083
 Unigene7050_C21  JR239084
 Unigene7055_C21  JR239085
 Unigene7056_C21  JR239086
 Unigene7057_C21  JR239087
 Unigene7058_C21  JR239088
 Unigene7059_C21  JR239089
 Unigene7061_C21  JR239090
 Unigene7069_C21  JR239091
 Unigene7070_C21  JR239092
 Unigene7073_C21  JR239093
 Unigene7075_C21  JR239094
 Unigene7076_C21  JR239095
 Unigene7079_C21  JR239096
 Unigene7080_C21  JR239097
 Unigene7081_C21  JR239098
 Unigene7082_C21  JR239099
 Unigene7083_C21  JR239100
 Unigene7086_C21  JR239101
 Unigene7087_C21  JR239102
 Unigene7088_C21  JR239103
 Unigene7089_C21  JR239104
 Unigene7090_C21  JR239105
 Unigene7091_C21  JR239106
 Unigene7094_C21  JR239107
 Unigene7095_C21  JR239108
 Unigene7097_C21  JR239109
 Unigene7100_C21  JR239110
 Unigene7102_C21  JR239111
 Unigene7104_C21  JR239112
 Unigene7106_C21  JR239113
 Unigene7108_C21  JR239114
 Unigene7110_C21  JR239115
 Unigene7111_C21  JR239116
 Unigene7113_C21  JR239117
 Unigene7114_C21  JR239118
 Unigene7115_C21  JR239119
 Unigene7117_C21  JR239120
 Unigene7119_C21  JR239121
 Unigene7120_C21  JR239122
 Unigene7121_C21  JR239123
 Unigene7123_C21  JR239124
 Unigene7126_C21  JR239125
 Unigene7127_C21  JR239126
 Unigene7128_C21  JR239127
 Unigene7130_C21  JR239128
 Unigene7134_C21  JR239129
 Unigene7135_C21  JR239130
 Unigene7137_C21  JR239131
 Unigene7138_C21  JR239132
 Unigene7139_C21  JR239133
 Unigene7140_C21  JR239134
 Unigene7144_C21  JR239135
 Unigene7145_C21  JR239136
 Unigene7146_C21  JR239137
 Unigene7149_C21  JR239138
 Unigene7151_C21  JR239139
 Unigene7155_C21  JR239140
 Unigene7156_C21  JR239141
 Unigene7157_C21  JR239142
 Unigene7162_C21  JR239143
 Unigene7163_C21  JR239144
 Unigene7164_C21  JR239145
 Unigene7165_C21  JR239146
 Unigene7166_C21  JR239147
 Unigene7167_C21  JR239148
 Unigene7170_C21  JR239149
 Unigene7172_C21  JR239150
 Unigene7175_C21  JR239151
 Unigene7177_C21  JR239152
 Unigene7178_C21  JR239153
 Unigene7179_C21  JR239154
 Unigene7180_C21  JR239155
 Unigene7182_C21  JR239156
 Unigene7184_C21  JR239157
 Unigene7185_C21  JR239158
 Unigene7189_C21  JR239159
 Unigene7191_C21  JR239160
 Unigene7192_C21  JR239161
 Unigene7194_C21  JR239162
 Unigene7199_C21  JR239163
 Unigene7200_C21  JR239164
 Unigene7202_C21  JR239165
 Unigene7204_C21  JR239166
 Unigene7206_C21  JR239167
 Unigene7207_C21  JR239168
 Unigene7208_C21  JR239169
 Unigene7209_C21  JR239170
 Unigene7211_C21  JR239171
 Unigene7212_C21  JR239172
 Unigene7214_C21  JR239173
 Unigene7215_C21  JR239174
 Unigene7216_C21  JR239175
 Unigene7217_C21  JR239176
 Unigene7219_C21  JR239177
 Unigene7220_C21  JR239178
 Unigene7222_C21  JR239179
 Unigene7224_C21  JR239180
 Unigene7225_C21  JR239181
 Unigene7226_C21  JR239182
 Unigene7227_C21  JR239183
 Unigene7232_C21  JR239184
 Unigene7234_C21  JR239185
 Unigene7238_C21  JR239186
 Unigene7239_C21  JR239187
 Unigene7240_C21  JR239188
 Unigene7243_C21  JR239189
 Unigene7245_C21  JR239190
 Unigene7247_C21  JR239191
 Unigene7249_C21  JR239192
 Unigene7250_C21  JR239193
 Unigene7251_C21  JR239194
 Unigene7255_C21  JR239195
 Unigene7257_C21  JR239196
 Unigene7259_C21  JR239197
 Unigene7260_C21  JR239198
 Unigene7262_C21  JR239199
 Unigene7263_C21  JR239200
 Unigene7267_C21  JR239201
 Unigene7270_C21  JR239202
 Unigene7272_C21  JR239203
 Unigene7274_C21  JR239204
 Unigene7277_C21  JR239205
 Unigene7280_C21  JR239206
 Unigene7281_C21  JR239207
 Unigene7282_C21  JR239208
 Unigene7284_C21  JR239209
 Unigene7289_C21  JR239210
 Unigene7290_C21  JR239211
 Unigene7293_C21  JR239212
 Unigene7295_C21  JR239213
 Unigene7298_C21  JR239214
 Unigene7303_C21  JR239215
 Unigene7304_C21  JR239216
 Unigene7305_C21  JR239217
 Unigene7309_C21  JR239218
 Unigene7310_C21  JR239219
 Unigene7311_C21  JR239220
 Unigene7312_C21  JR239221
 Unigene7317_C21  JR239222
 Unigene7320_C21  JR239223
 Unigene7321_C21  JR239224
 Unigene7323_C21  JR239225
 Unigene7324_C21  JR239226
 Unigene7327_C21  JR239227
 Unigene7330_C21  JR239228
 Unigene7333_C21  JR239229
 Unigene7335_C21  JR239230
 Unigene7336_C21  JR239231
 Unigene7338_C21  JR239232
 Unigene7340_C21  JR239233
 Unigene7341_C21  JR239234
 Unigene7343_C21  JR239235
 Unigene7344_C21  JR239236
 Unigene7345_C21  JR239237
 Unigene7347_C21  JR239238
 Unigene7348_C21  JR239239
 Unigene7349_C21  JR239240
 Unigene7350_C21  JR239241
 Unigene7351_C21  JR239242
 Unigene7352_C21  JR239243
 Unigene7354_C21  JR239244
 Unigene7355_C21  JR239245
 Unigene7356_C21  JR239246
 Unigene7357_C21  JR239247
 Unigene7359_C21  JR239248
 Unigene7361_C21  JR239249
 Unigene7362_C21  JR239250
 Unigene7365_C21  JR239251
 Unigene7366_C21  JR239252
 Unigene7369_C21  JR239253
 Unigene7370_C21  JR239254
 Unigene7371_C21  JR239255
 Unigene7373_C21  JR239256
 Unigene7376_C21  JR239257
 Unigene7377_C21  JR239258
 Unigene7382_C21  JR239259
 Unigene7384_C21  JR239260
 Unigene7385_C21  JR239261
 Unigene7387_C21  JR239262
 Unigene7389_C21  JR239263
 Unigene7392_C21  JR239264
 Unigene7396_C21  JR239265
 Unigene7397_C21  JR239266
 Unigene7398_C21  JR239267
 Unigene7399_C21  JR239268
 Unigene7400_C21  JR239269
 Unigene7401_C21  JR239270
 Unigene7402_C21  JR239271
 Unigene7403_C21  JR239272
 Unigene7404_C21  JR239273
 Unigene7407_C21  JR239274
 Unigene7408_C21  JR239275
 Unigene7409_C21  JR239276
 Unigene7411_C21  JR239277
 Unigene7414_C21  JR239278
 Unigene7415_C21  JR239279
 Unigene7416_C21  JR239280
 Unigene7418_C21  JR239281
 Unigene7420_C21  JR239282
 Unigene7421_C21  JR239283
 Unigene7422_C21  JR239284
 Unigene7423_C21  JR239285
 Unigene7426_C21  JR239286
 Unigene7427_C21  JR239287
 Unigene7428_C21  JR239288
 Unigene7430_C21  JR239289
 Unigene7432_C21  JR239290
 Unigene7433_C21  JR239291
 Unigene7436_C21  JR239292
 Unigene7437_C21  JR239293
 Unigene7440_C21  JR239294
 Unigene7442_C21  JR239295
 Unigene7443_C21  JR239296
 Unigene7445_C21  JR239297
 Unigene7454_C21  JR239298
 Unigene7456_C21  JR239299
 Unigene7457_C21  JR239300
 Unigene7458_C21  JR239301
 Unigene7460_C21  JR239302
 Unigene7461_C21  JR239303
 Unigene7462_C21  JR239304
 Unigene7463_C21  JR239305
 Unigene7465_C21  JR239306
 Unigene7467_C21  JR239307
 Unigene7468_C21  JR239308
 Unigene7469_C21  JR239309
 Unigene7470_C21  JR239310
 Unigene7472_C21  JR239311
 Unigene7475_C21  JR239312
 Unigene7476_C21  JR239313
 Unigene7480_C21  JR239314
 Unigene7481_C21  JR239315
 Unigene7484_C21  JR239316
 Unigene7487_C21  JR239317
 Unigene7490_C21  JR239318
 Unigene7492_C21  JR239319
 Unigene7493_C21  JR239320
 Unigene7495_C21  JR239321
 Unigene7501_C21  JR239322
 Unigene7504_C21  JR239323
 Unigene7506_C21  JR239324
 Unigene7507_C21  JR239325
 Unigene7511_C21  JR239326
 Unigene7512_C21  JR239327
 Unigene7513_C21  JR239328
 Unigene7515_C21  JR239329
 Unigene7516_C21  JR239330
 Unigene7523_C21  JR239331
 Unigene7526_C21  JR239332
 Unigene7527_C21  JR239333
 Unigene7528_C21  JR239334
 Unigene7529_C21  JR239335
 Unigene7530_C21  JR239336
 Unigene7534_C21  JR239337
 Unigene7540_C21  JR239338
 Unigene7541_C21  JR239339
 Unigene7544_C21  JR239340
 Unigene7545_C21  JR239341
 Unigene7546_C21  JR239342
 Unigene7547_C21  JR239343
 Unigene7550_C21  JR239344
 Unigene7551_C21  JR239345
 Unigene7552_C21  JR239346
 Unigene7553_C21  JR239347
 Unigene7554_C21  JR239348
 Unigene7556_C21  JR239349
 Unigene7558_C21  JR239350
 Unigene7559_C21  JR239351
 Unigene7561_C21  JR239352
 Unigene7562_C21  JR239353
 Unigene7564_C21  JR239354
 Unigene7566_C21  JR239355
 Unigene7570_C21  JR239356
 Unigene7572_C21  JR239357
 Unigene7574_C21  JR239358
 Unigene7575_C21  JR239359
 Unigene7577_C21  JR239360
 Unigene7580_C21  JR239361
 Unigene7581_C21  JR239362
 Unigene7582_C21  JR239363
 Unigene7583_C21  JR239364
 Unigene7584_C21  JR239365
 Unigene7585_C21  JR239366
 Unigene7586_C21  JR239367
 Unigene7588_C21  JR239368
 Unigene7590_C21  JR239369
 Unigene7591_C21  JR239370
 Unigene7593_C21  JR239371
 Unigene7594_C21  JR239372
 Unigene7595_C21  JR239373
 Unigene7598_C21  JR239374
 Unigene7602_C21  JR239375
 Unigene7603_C21  JR239376
 Unigene7606_C21  JR239377
 Unigene7608_C21  JR239378
 Unigene7609_C21  JR239379
 Unigene7610_C21  JR239380
 Unigene7612_C21  JR239381
 Unigene7615_C21  JR239382
 Unigene7619_C21  JR239383
 Unigene7620_C21  JR239384
 Unigene7621_C21  JR239385
 Unigene7622_C21  JR239386
 Unigene7624_C21  JR239387
 Unigene7627_C21  JR239388
 Unigene7628_C21  JR239389
 Unigene7629_C21  JR239390
 Unigene7631_C21  JR239391
 Unigene7632_C21  JR239392
 Unigene7634_C21  JR239393
 Unigene7638_C21  JR239394
 Unigene7639_C21  JR239395
 Unigene7640_C21  JR239396
 Unigene7642_C21  JR239397
 Unigene7645_C21  JR239398
 Unigene7646_C21  JR239399
 Unigene7647_C21  JR239400
 Unigene7648_C21  JR239401
 Unigene7651_C21  JR239402
 Unigene7652_C21  JR239403
 Unigene7653_C21  JR239404
 Unigene7655_C21  JR239405
 Unigene7658_C21  JR239406
 Unigene7660_C21  JR239407
 Unigene7662_C21  JR239408
 Unigene7663_C21  JR239409
 Unigene7664_C21  JR239410
 Unigene7669_C21  JR239411
 Unigene7671_C21  JR239412
 Unigene7675_C21  JR239413
 Unigene7676_C21  JR239414
 Unigene7680_C21  JR239415
 Unigene7681_C21  JR239416
 Unigene7682_C21  JR239417
 Unigene7683_C21  JR239418
 Unigene7684_C21  JR239419
 Unigene7686_C21  JR239420
 Unigene7687_C21  JR239421
 Unigene7690_C21  JR239422
 Unigene7691_C21  JR239423
 Unigene7694_C21  JR239424
 Unigene7695_C21  JR239425
 Unigene7696_C21  JR239426
 Unigene7697_C21  JR239427
 Unigene7699_C21  JR239428
 Unigene7700_C21  JR239429
 Unigene7701_C21  JR239430
 Unigene7702_C21  JR239431
 Unigene7707_C21  JR239432
 Unigene7708_C21  JR239433
 Unigene7709_C21  JR239434
 Unigene7711_C21  JR239435
 Unigene7712_C21  JR239436
 Unigene7717_C21  JR239437
 Unigene7718_C21  JR239438
 Unigene7720_C21  JR239439
 Unigene7722_C21  JR239440
 Unigene7723_C21  JR239441
 Unigene7724_C21  JR239442
 Unigene7726_C21  JR239443
 Unigene7727_C21  JR239444
 Unigene7729_C21  JR239445
 Unigene7730_C21  JR239446
 Unigene7731_C21  JR239447
 Unigene7732_C21  JR239448
 Unigene7733_C21  JR239449
 Unigene7735_C21  JR239450
 Unigene7741_C21  JR239451
 Unigene7745_C21  JR239452
 Unigene7747_C21  JR239453
 Unigene7748_C21  JR239454
 Unigene7749_C21  JR239455
 Unigene7750_C21  JR239456
 Unigene7751_C21  JR239457
 Unigene7754_C21  JR239458
 Unigene7755_C21  JR239459
 Unigene7759_C21  JR239460
 Unigene7760_C21  JR239461
 Unigene7763_C21  JR239462
 Unigene7766_C21  JR239463
 Unigene7767_C21  JR239464
 Unigene7768_C21  JR239465
 Unigene7770_C21  JR239466
 Unigene7771_C21  JR239467
 Unigene7772_C21  JR239468
 Unigene7775_C21  JR239469
 Unigene7778_C21  JR239470
 Unigene7780_C21  JR239471
 Unigene7781_C21  JR239472
 Unigene7782_C21  JR239473
 Unigene7783_C21  JR239474
 Unigene7784_C21  JR239475
 Unigene7785_C21  JR239476
 Unigene7786_C21  JR239477
 Unigene7787_C21  JR239478
 Unigene7788_C21  JR239479
 Unigene7789_C21  JR239480
 Unigene7792_C21  JR239481
 Unigene7794_C21  JR239482
 Unigene7795_C21  JR239483
 Unigene7796_C21  JR239484
 Unigene7797_C21  JR239485
 Unigene7799_C21  JR239486
 Unigene7801_C21  JR239487
 Unigene7803_C21  JR239488
 Unigene7807_C21  JR239489
 Unigene7809_C21  JR239490
 Unigene7810_C21  JR239491
 Unigene7812_C21  JR239492
 Unigene7813_C21  JR239493
 Unigene7814_C21  JR239494
 Unigene7815_C21  JR239495
 Unigene7816_C21  JR239496
 Unigene7819_C21  JR239497
 Unigene7821_C21  JR239498
 Unigene7822_C21  JR239499
 Unigene7823_C21  JR239500
 Unigene7828_C21  JR239501
 Unigene7831_C21  JR239502
 Unigene7832_C21  JR239503
 Unigene7834_C21  JR239504
 Unigene7835_C21  JR239505
 Unigene7839_C21  JR239506
 Unigene7843_C21  JR239507
 Unigene7844_C21  JR239508
 Unigene7845_C21  JR239509
 Unigene7846_C21  JR239510
 Unigene7847_C21  JR239511
 Unigene7848_C21  JR239512
 Unigene7851_C21  JR239513
 Unigene7853_C21  JR239514
 Unigene7854_C21  JR239515
 Unigene7856_C21  JR239516
 Unigene7861_C21  JR239517
 Unigene7864_C21  JR239518
 Unigene7865_C21  JR239519
 Unigene7866_C21  JR239520
 Unigene7868_C21  JR239521
 Unigene7871_C21  JR239522
 Unigene7872_C21  JR239523
 Unigene7873_C21  JR239524
 Unigene7876_C21  JR239525
 Unigene7877_C21  JR239526
 Unigene7881_C21  JR239527
 Unigene7882_C21  JR239528
 Unigene7884_C21  JR239529
 Unigene7885_C21  JR239530
 Unigene7887_C21  JR239531
 Unigene7891_C21  JR239532
 Unigene7892_C21  JR239533
 Unigene7893_C21  JR239534
 Unigene7894_C21  JR239535
 Unigene7895_C21  JR239536
 Unigene7897_C21  JR239537
 Unigene7898_C21  JR239538
 Unigene7900_C21  JR239539
 Unigene7902_C21  JR239540
 Unigene7904_C21  JR239541
 Unigene7905_C21  JR239542
 Unigene7906_C21  JR239543
 Unigene7908_C21  JR239544
 Unigene7910_C21  JR239545
 Unigene7911_C21  JR239546
 Unigene7912_C21  JR239547
 Unigene7913_C21  JR239548
 Unigene7914_C21  JR239549
 Unigene7915_C21  JR239550
 Unigene7916_C21  JR239551
 Unigene7918_C21  JR239552
 Unigene7920_C21  JR239553
 Unigene7923_C21  JR239554
 Unigene7925_C21  JR239555
 Unigene7926_C21  JR239556
 Unigene7929_C21  JR239557
 Unigene7930_C21  JR239558
 Unigene7931_C21  JR239559
 Unigene7932_C21  JR239560
 Unigene7935_C21  JR239561
 Unigene7936_C21  JR239562
 Unigene7939_C21  JR239563
 Unigene7940_C21  JR239564
 Unigene7943_C21  JR239565
 Unigene7948_C21  JR239566
 Unigene7950_C21  JR239567
 Unigene7951_C21  JR239568
 Unigene7952_C21  JR239569
 Unigene7954_C21  JR239570
 Unigene7957_C21  JR239571
 Unigene7960_C21  JR239572
 Unigene7966_C21  JR239573
 Unigene7972_C21  JR239574
 Unigene7976_C21  JR239575
 Unigene7977_C21  JR239576
 Unigene7978_C21  JR239577
 Unigene7982_C21  JR239578
 Unigene7983_C21  JR239579
 Unigene7984_C21  JR239580
 Unigene7985_C21  JR239581
 Unigene7986_C21  JR239582
 Unigene7988_C21  JR239583
 Unigene7993_C21  JR239584
 Unigene7994_C21  JR239585
 Unigene7995_C21  JR239586
 Unigene7997_C21  JR239587
 Unigene8001_C21  JR239588
 Unigene8003_C21  JR239589
 Unigene8004_C21  JR239590
 Unigene8005_C21  JR239591
 Unigene8006_C21  JR239592
 Unigene8008_C21  JR239593
 Unigene8010_C21  JR239594
 Unigene8011_C21  JR239595
 Unigene8013_C21  JR239596
 Unigene8015_C21  JR239597
 Unigene8019_C21  JR239598
 Unigene8021_C21  JR239599
 Unigene8022_C21  JR239600
 Unigene8023_C21  JR239601
 Unigene8024_C21  JR239602
 Unigene8025_C21  JR239603
 Unigene8027_C21  JR239604
 Unigene8028_C21  JR239605
 Unigene8031_C21  JR239606
 Unigene8032_C21  JR239607
 Unigene8034_C21  JR239608
 Unigene8035_C21  JR239609
 Unigene8036_C21  JR239610
 Unigene8037_C21  JR239611
 Unigene8038_C21  JR239612
 Unigene8043_C21  JR239613
 Unigene8044_C21  JR239614
 Unigene8045_C21  JR239615
 Unigene8047_C21  JR239616
 Unigene8049_C21  JR239617
 Unigene8050_C21  JR239618
 Unigene8052_C21  JR239619
 Unigene8055_C21  JR239620
 Unigene8056_C21  JR239621
 Unigene8057_C21  JR239622
 Unigene8065_C21  JR239623
 Unigene8067_C21  JR239624
 Unigene8068_C21  JR239625
 Unigene8069_C21  JR239626
 Unigene8073_C21  JR239627
 Unigene8074_C21  JR239628
 Unigene8075_C21  JR239629
 Unigene8076_C21  JR239630
 Unigene8077_C21  JR239631
 Unigene8078_C21  JR239632
 Unigene8079_C21  JR239633
 Unigene8081_C21  JR239634
 Unigene8082_C21  JR239635
 Unigene8086_C21  JR239636
 Unigene8087_C21  JR239637
 Unigene8089_C21  JR239638
 Unigene8090_C21  JR239639
 Unigene8091_C21  JR239640
 Unigene8092_C21  JR239641
 Unigene8093_C21  JR239642
 Unigene8094_C21  JR239643
 Unigene8095_C21  JR239644
 Unigene8097_C21  JR239645
 Unigene8098_C21  JR239646
 Unigene8099_C21  JR239647
 Unigene8100_C21  JR239648
 Unigene8101_C21  JR239649
 Unigene8102_C21  JR239650
 Unigene8107_C21  JR239651
 Unigene8108_C21  JR239652
 Unigene8109_C21  JR239653
 Unigene8111_C21  JR239654
 Unigene8114_C21  JR239655
 Unigene8115_C21  JR239656
 Unigene8117_C21  JR239657
 Unigene8118_C21  JR239658
 Unigene8121_C21  JR239659
 Unigene8126_C21  JR239660
 Unigene8128_C21  JR239661
 Unigene8129_C21  JR239662
 Unigene8131_C21  JR239663
 Unigene8132_C21  JR239664
 Unigene8135_C21  JR239665
 Unigene8136_C21  JR239666
 Unigene8137_C21  JR239667
 Unigene8143_C21  JR239668
 Unigene8144_C21  JR239669
 Unigene8146_C21  JR239670
 Unigene8147_C21  JR239671
 Unigene8148_C21  JR239672
 Unigene8152_C21  JR239673
 Unigene8153_C21  JR239674
 Unigene8155_C21  JR239675
 Unigene8157_C21  JR239676
 Unigene8158_C21  JR239677
 Unigene8159_C21  JR239678
 Unigene8160_C21  JR239679
 Unigene8161_C21  JR239680
 Unigene8165_C21  JR239681
 Unigene8167_C21  JR239682
 Unigene8169_C21  JR239683
 Unigene8171_C21  JR239684
 Unigene8176_C21  JR239685
 Unigene8177_C21  JR239686
 Unigene8179_C21  JR239687
 Unigene8180_C21  JR239688
 Unigene8181_C21  JR239689
 Unigene8182_C21  JR239690
 Unigene8184_C21  JR239691
 Unigene8185_C21  JR239692
 Unigene8186_C21  JR239693
 Unigene8187_C21  JR239694
 Unigene8192_C21  JR239695
 Unigene8194_C21  JR239696
 Unigene8195_C21  JR239697
 Unigene8196_C21  JR239698
 Unigene8197_C21  JR239699
 Unigene8204_C21  JR239700
 Unigene8207_C21  JR239701
 Unigene8208_C21  JR239702
 Unigene8211_C21  JR239703
 Unigene8212_C21  JR239704
 Unigene8214_C21  JR239705
 Unigene8215_C21  JR239706
 Unigene8216_C21  JR239707
 Unigene8219_C21  JR239708
 Unigene8222_C21  JR239709
 Unigene8223_C21  JR239710
 Unigene8224_C21  JR239711
 Unigene8225_C21  JR239712
 Unigene8226_C21  JR239713
 Unigene8228_C21  JR239714
 Unigene8229_C21  JR239715
 Unigene8230_C21  JR239716
 Unigene8231_C21  JR239717
 Unigene8232_C21  JR239718
 Unigene8233_C21  JR239719
 Unigene8235_C21  JR239720
 Unigene8236_C21  JR239721
 Unigene8238_C21  JR239722
 Unigene8240_C21  JR239723
 Unigene8242_C21  JR239724
 Unigene8243_C21  JR239725
 Unigene8244_C21  JR239726
 Unigene8245_C21  JR239727
 Unigene8246_C21  JR239728
 Unigene8247_C21  JR239729
 Unigene8248_C21  JR239730
 Unigene8249_C21  JR239731
 Unigene8250_C21  JR239732
 Unigene8251_C21  JR239733
 Unigene8253_C21  JR239734
 Unigene8254_C21  JR239735
 Unigene8255_C21  JR239736
 Unigene8257_C21  JR239737
 Unigene8258_C21  JR239738
 Unigene8259_C21  JR239739
 Unigene8262_C21  JR239740
 Unigene8263_C21  JR239741
 Unigene8264_C21  JR239742
 Unigene8265_C21  JR239743
 Unigene8267_C21  JR239744
 Unigene8268_C21  JR239745
 Unigene8269_C21  JR239746
 Unigene8273_C21  JR239747
 Unigene8274_C21  JR239748
 Unigene8275_C21  JR239749
 Unigene8276_C21  JR239750
 Unigene8277_C21  JR239751
 Unigene8279_C21  JR239752
 Unigene8281_C21  JR239753
 Unigene8283_C21  JR239754
 Unigene8286_C21  JR239755
 Unigene8289_C21  JR239756
 Unigene8291_C21  JR239757
 Unigene8292_C21  JR239758
 Unigene8294_C21  JR239759
 Unigene8295_C21  JR239760
 Unigene8296_C21  JR239761
 Unigene8303_C21  JR239762
 Unigene8305_C21  JR239763
 Unigene8306_C21  JR239764
 Unigene8307_C21  JR239765
 Unigene8310_C21  JR239766
 Unigene8311_C21  JR239767
 Unigene8313_C21  JR239768
 Unigene8314_C21  JR239769
 Unigene8317_C21  JR239770
 Unigene8318_C21  JR239771
 Unigene8319_C21  JR239772
 Unigene8320_C21  JR239773
 Unigene8321_C21  JR239774
 Unigene8325_C21  JR239775
 Unigene8328_C21  JR239776
 Unigene8329_C21  JR239777
 Unigene8330_C21  JR239778
 Unigene8331_C21  JR239779
 Unigene8334_C21  JR239780
 Unigene8335_C21  JR239781
 Unigene8336_C21  JR239782
 Unigene8338_C21  JR239783
 Unigene8340_C21  JR239784
 Unigene8341_C21  JR239785
 Unigene8342_C21  JR239786
 Unigene8343_C21  JR239787
 Unigene8344_C21  JR239788
 Unigene8345_C21  JR239789
 Unigene8346_C21  JR239790
 Unigene8347_C21  JR239791
 Unigene8348_C21  JR239792
 Unigene8351_C21  JR239793
 Unigene8352_C21  JR239794
 Unigene8353_C21  JR239795
 Unigene8355_C21  JR239796
 Unigene8356_C21  JR239797
 Unigene8357_C21  JR239798
 Unigene8358_C21  JR239799
 Unigene8360_C21  JR239800
 Unigene8362_C21  JR239801
 Unigene8363_C21  JR239802
 Unigene8364_C21  JR239803
 Unigene8365_C21  JR239804
 Unigene8366_C21  JR239805
 Unigene8371_C21  JR239806
 Unigene8372_C21  JR239807
 Unigene8373_C21  JR239808
 Unigene8374_C21  JR239809
 Unigene8375_C21  JR239810
 Unigene8376_C21  JR239811
 Unigene8377_C21  JR239812
 Unigene8378_C21  JR239813
 Unigene8381_C21  JR239814
 Unigene8382_C21  JR239815
 Unigene8383_C21  JR239816
 Unigene8384_C21  JR239817
 Unigene8385_C21  JR239818
 Unigene8388_C21  JR239819
 Unigene8389_C21  JR239820
 Unigene8394_C21  JR239821
 Unigene8395_C21  JR239822
 Unigene8396_C21  JR239823
 Unigene8397_C21  JR239824
 Unigene8403_C21  JR239825
 Unigene8405_C21  JR239826
 Unigene8406_C21  JR239827
 Unigene8409_C21  JR239828
 Unigene8413_C21  JR239829
 Unigene8416_C21  JR239830
 Unigene8420_C21  JR239831
 Unigene8422_C21  JR239832
 Unigene8423_C21  JR239833
 Unigene8424_C21  JR239834
 Unigene8427_C21  JR239835
 Unigene8428_C21  JR239836
 Unigene8433_C21  JR239837
 Unigene8435_C21  JR239838
 Unigene8437_C21  JR239839
 Unigene8439_C21  JR239840
 Unigene8441_C21  JR239841
 Unigene8442_C21  JR239842
 Unigene8445_C21  JR239843
 Unigene8447_C21  JR239844
 Unigene8448_C21  JR239845
 Unigene8450_C21  JR239846
 Unigene8455_C21  JR239847
 Unigene8456_C21  JR239848
 Unigene8457_C21  JR239849
 Unigene8458_C21  JR239850
 Unigene8459_C21  JR239851
 Unigene8460_C21  JR239852
 Unigene8461_C21  JR239853
 Unigene8462_C21  JR239854
 Unigene8464_C21  JR239855
 Unigene8465_C21  JR239856
 Unigene8467_C21  JR239857
 Unigene8469_C21  JR239858
 Unigene8472_C21  JR239859
 Unigene8473_C21  JR239860
 Unigene8474_C21  JR239861
 Unigene8475_C21  JR239862
 Unigene8478_C21  JR239863
 Unigene8479_C21  JR239864
 Unigene8480_C21  JR239865
 Unigene8482_C21  JR239866
 Unigene8483_C21  JR239867
 Unigene8485_C21  JR239868
 Unigene8490_C21  JR239869
 Unigene8491_C21  JR239870
 Unigene8492_C21  JR239871
 Unigene8494_C21  JR239872
 Unigene8496_C21  JR239873
 Unigene8497_C21  JR239874
 Unigene8498_C21  JR239875
 Unigene8499_C21  JR239876
 Unigene8500_C21  JR239877
 Unigene8501_C21  JR239878
 Unigene8502_C21  JR239879
 Unigene8504_C21  JR239880
 Unigene8507_C21  JR239881
 Unigene8511_C21  JR239882
 Unigene8512_C21  JR239883
 Unigene8513_C21  JR239884
 Unigene8516_C21  JR239885
 Unigene8517_C21  JR239886
 Unigene8519_C21  JR239887
 Unigene8522_C21  JR239888
 Unigene8523_C21  JR239889
 Unigene8524_C21  JR239890
 Unigene8526_C21  JR239891
 Unigene8527_C21  JR239892
 Unigene8528_C21  JR239893
 Unigene8529_C21  JR239894
 Unigene8530_C21  JR239895
 Unigene8531_C21  JR239896
 Unigene8539_C21  JR239897
 Unigene8540_C21  JR239898
 Unigene8543_C21  JR239899
 Unigene8546_C21  JR239900
 Unigene8547_C21  JR239901
 Unigene8548_C21  JR239902
 Unigene8552_C21  JR239903
 Unigene8554_C21  JR239904
 Unigene8555_C21  JR239905
 Unigene8556_C21  JR239906
 Unigene8558_C21  JR239907
 Unigene8559_C21  JR239908
 Unigene8563_C21  JR239909
 Unigene8564_C21  JR239910
 Unigene8565_C21  JR239911
 Unigene8566_C21  JR239912
 Unigene8567_C21  JR239913
 Unigene8569_C21  JR239914
 Unigene8572_C21  JR239915
 Unigene8575_C21  JR239916
 Unigene8576_C21  JR239917
 Unigene8577_C21  JR239918
 Unigene8580_C21  JR239919
 Unigene8581_C21  JR239920
 Unigene8586_C21  JR239921
 Unigene8588_C21  JR239922
 Unigene8589_C21  JR239923
 Unigene8591_C21  JR239924
 Unigene8594_C21  JR239925
 Unigene8595_C21  JR239926
 Unigene8597_C21  JR239927
 Unigene8600_C21  JR239928
 Unigene8601_C21  JR239929
 Unigene8602_C21  JR239930
 Unigene8603_C21  JR239931
 Unigene8604_C21  JR239932
 Unigene8606_C21  JR239933
 Unigene8610_C21  JR239934
 Unigene8612_C21  JR239935
 Unigene8614_C21  JR239936
 Unigene8615_C21  JR239937
 Unigene8618_C21  JR239938
 Unigene8619_C21  JR239939
 Unigene8621_C21  JR239940
 Unigene8622_C21  JR239941
 Unigene8624_C21  JR239942
 Unigene8625_C21  JR239943
 Unigene8626_C21  JR239944
 Unigene8627_C21  JR239945
 Unigene8628_C21  JR239946
 Unigene8629_C21  JR239947
 Unigene8630_C21  JR239948
 Unigene8632_C21  JR239949
 Unigene8633_C21  JR239950
 Unigene8634_C21  JR239951
 Unigene8637_C21  JR239952
 Unigene8638_C21  JR239953
 Unigene8639_C21  JR239954
 Unigene8640_C21  JR239955
 Unigene8641_C21  JR239956
 Unigene8644_C21  JR239957
 Unigene8645_C21  JR239958
 Unigene8646_C21  JR239959
 Unigene8647_C21  JR239960
 Unigene8651_C21  JR239961
 Unigene8657_C21  JR239962
 Unigene8661_C21  JR239963
 Unigene8662_C21  JR239964
 Unigene8664_C21  JR239965
 Unigene8665_C21  JR239966
 Unigene8666_C21  JR239967
 Unigene8667_C21  JR239968
 Unigene8674_C21  JR239969
 Unigene8675_C21  JR239970
 Unigene8676_C21  JR239971
 Unigene8677_C21  JR239972
 Unigene8680_C21  JR239973
 Unigene8681_C21  JR239974
 Unigene8683_C21  JR239975
 Unigene8684_C21  JR239976
 Unigene8685_C21  JR239977
 Unigene8687_C21  JR239978
 Unigene8688_C21  JR239979
 Unigene8690_C21  JR239980
 Unigene8692_C21  JR239981
 Unigene8694_C21  JR239982
 Unigene8695_C21  JR239983
 Unigene8696_C21  JR239984
 Unigene8697_C21  JR239985
 Unigene8699_C21  JR239986
 Unigene8703_C21  JR239987
 Unigene8705_C21  JR239988
 Unigene8706_C21  JR239989
 Unigene8708_C21  JR239990
 Unigene8709_C21  JR239991
 Unigene8711_C21  JR239992
 Unigene8712_C21  JR239993
 Unigene8713_C21  JR239994
 Unigene8715_C21  JR239995
 Unigene8716_C21  JR239996
 Unigene8718_C21  JR239997
 Unigene8721_C21  JR239998
 Unigene8722_C21  JR239999
 Unigene8723_C21  JR240000
 Unigene8724_C21  JR240001
 Unigene8725_C21  JR240002
 Unigene8729_C21  JR240003
 Unigene8730_C21  JR240004
 Unigene8731_C21  JR240005
 Unigene8732_C21  JR240006
 Unigene8733_C21  JR240007
 Unigene8735_C21  JR240008
 Unigene8736_C21  JR240009
 Unigene8737_C21  JR240010
 Unigene8738_C21  JR240011
 Unigene8740_C21  JR240012
 Unigene8741_C21  JR240013
 Unigene8743_C21  JR240014
 Unigene8745_C21  JR240015
 Unigene8746_C21  JR240016
 Unigene8747_C21  JR240017
 Unigene8748_C21  JR240018
 Unigene8750_C21  JR240019
 Unigene8751_C21  JR240020
 Unigene8752_C21  JR240021
 Unigene8754_C21  JR240022
 Unigene8755_C21  JR240023
 Unigene8756_C21  JR240024
 Unigene8759_C21  JR240025
 Unigene8760_C21  JR240026
 Unigene8763_C21  JR240027
 Unigene8765_C21  JR240028
 Unigene8767_C21  JR240029
 Unigene8769_C21  JR240030
 Unigene8771_C21  JR240031
 Unigene8773_C21  JR240032
 Unigene8775_C21  JR240033
 Unigene8776_C21  JR240034
 Unigene8777_C21  JR240035
 Unigene8781_C21  JR240036
 Unigene8782_C21  JR240037
 Unigene8785_C21  JR240038
 Unigene8786_C21  JR240039
 Unigene8789_C21  JR240040
 Unigene8790_C21  JR240041
 Unigene8792_C21  JR240042
 Unigene8798_C21  JR240043
 Unigene8799_C21  JR240044
 Unigene8800_C21  JR240045
 Unigene8802_C21  JR240046
 Unigene8804_C21  JR240047
 Unigene8805_C21  JR240048
 Unigene8808_C21  JR240049
 Unigene8813_C21  JR240050
 Unigene8814_C21  JR240051
 Unigene8816_C21  JR240052
 Unigene8817_C21  JR240053
 Unigene8819_C21  JR240054
 Unigene8822_C21  JR240055
 Unigene8823_C21  JR240056
 Unigene8824_C21  JR240057
 Unigene8825_C21  JR240058
 Unigene8827_C21  JR240059
 Unigene8828_C21  JR240060
 Unigene8829_C21  JR240061
 Unigene8830_C21  JR240062
 Unigene8833_C21  JR240063
 Unigene8834_C21  JR240064
 Unigene8836_C21  JR240065
 Unigene8837_C21  JR240066
 Unigene8838_C21  JR240067
 Unigene8839_C21  JR240068
 Unigene8840_C21  JR240069
 Unigene8844_C21  JR240070
 Unigene8845_C21  JR240071
 Unigene8846_C21  JR240072
 Unigene8850_C21  JR240073
 Unigene8852_C21  JR240074
 Unigene8853_C21  JR240075
 Unigene8856_C21  JR240076
 Unigene8857_C21  JR240077
 Unigene8859_C21  JR240078
 Unigene8861_C21  JR240079
 Unigene8862_C21  JR240080
 Unigene8864_C21  JR240081
 Unigene8866_C21  JR240082
 Unigene8870_C21  JR240083
 Unigene8873_C21  JR240084
 Unigene8876_C21  JR240085
 Unigene8877_C21  JR240086
 Unigene8878_C21  JR240087
 Unigene8879_C21  JR240088
 Unigene8882_C21  JR240089
 Unigene8884_C21  JR240090
 Unigene8885_C21  JR240091
 Unigene8887_C21  JR240092
 Unigene8889_C21  JR240093
 Unigene8890_C21  JR240094
 Unigene8891_C21  JR240095
 Unigene8894_C21  JR240096
 Unigene8895_C21  JR240097
 Unigene8896_C21  JR240098
 Unigene8898_C21  JR240099
 Unigene8899_C21  JR240100
 Unigene8902_C21  JR240101
 Unigene8904_C21  JR240102
 Unigene8906_C21  JR240103
 Unigene8908_C21  JR240104
 Unigene8909_C21  JR240105
 Unigene8911_C21  JR240106
 Unigene8912_C21  JR240107
 Unigene8915_C21  JR240108
 Unigene8916_C21  JR240109
 Unigene8917_C21  JR240110
 Unigene8918_C21  JR240111
 Unigene8919_C21  JR240112
 Unigene8923_C21  JR240113
 Unigene8924_C21  JR240114
 Unigene8925_C21  JR240115
 Unigene8927_C21  JR240116
 Unigene8929_C21  JR240117
 Unigene8930_C21  JR240118
 Unigene8932_C21  JR240119
 Unigene8933_C21  JR240120
 Unigene8934_C21  JR240121
 Unigene8935_C21  JR240122
 Unigene8937_C21  JR240123
 Unigene8938_C21  JR240124
 Unigene8939_C21  JR240125
 Unigene8940_C21  JR240126
 Unigene8942_C21  JR240127
 Unigene8943_C21  JR240128
 Unigene8946_C21  JR240129
 Unigene8948_C21  JR240130
 Unigene8950_C21  JR240131
 Unigene8953_C21  JR240132
 Unigene8955_C21  JR240133
 Unigene8956_C21  JR240134
 Unigene8957_C21  JR240135
 Unigene8959_C21  JR240136
 Unigene8960_C21  JR240137
 Unigene8961_C21  JR240138
 Unigene8962_C21  JR240139
 Unigene8963_C21  JR240140
 Unigene8965_C21  JR240141
 Unigene8966_C21  JR240142
 Unigene8968_C21  JR240143
 Unigene8972_C21  JR240144
 Unigene8974_C21  JR240145
 Unigene8979_C21  JR240146
 Unigene8980_C21  JR240147
 Unigene8981_C21  JR240148
 Unigene8983_C21  JR240149
 Unigene8985_C21  JR240150
 Unigene8987_C21  JR240151
 Unigene8988_C21  JR240152
 Unigene8989_C21  JR240153
 Unigene8994_C21  JR240154
 Unigene8995_C21  JR240155
 Unigene8996_C21  JR240156
 Unigene8999_C21  JR240157
 Unigene9002_C21  JR240158
 Unigene9003_C21  JR240159
 Unigene9005_C21  JR240160
 Unigene9006_C21  JR240161
 Unigene9007_C21  JR240162
 Unigene9008_C21  JR240163
 Unigene9010_C21  JR240164
 Unigene9011_C21  JR240165
 Unigene9013_C21  JR240166
 Unigene9014_C21  JR240167
 Unigene9015_C21  JR240168
 Unigene9016_C21  JR240169
 Unigene9018_C21  JR240170
 Unigene9020_C21  JR240171
 Unigene9021_C21  JR240172
 Unigene9023_C21  JR240173
 Unigene9027_C21  JR240174
 Unigene9028_C21  JR240175
 Unigene9029_C21  JR240176
 Unigene9030_C21  JR240177
 Unigene9031_C21  JR240178
 Unigene9032_C21  JR240179
 Unigene9033_C21  JR240180
 Unigene9035_C21  JR240181
 Unigene9038_C21  JR240182
 Unigene9039_C21  JR240183
 Unigene9045_C21  JR240184
 Unigene9046_C21  JR240185
 Unigene9048_C21  JR240186
 Unigene9049_C21  JR240187
 Unigene9050_C21  JR240188
 Unigene9051_C21  JR240189
 Unigene9052_C21  JR240190
 Unigene9055_C21  JR240191
 Unigene9056_C21  JR240192
 Unigene9058_C21  JR240193
 Unigene9061_C21  JR240194
 Unigene9062_C21  JR240195
 Unigene9063_C21  JR240196
 Unigene9064_C21  JR240197
 Unigene9065_C21  JR240198
 Unigene9066_C21  JR240199
 Unigene9069_C21  JR240200
 Unigene9070_C21  JR240201
 Unigene9072_C21  JR240202
 Unigene9074_C21  JR240203
 Unigene9076_C21  JR240204
 Unigene9077_C21  JR240205
 Unigene9078_C21  JR240206
 Unigene9081_C21  JR240207
 Unigene9084_C21  JR240208
 Unigene9086_C21  JR240209
 Unigene9088_C21  JR240210
 Unigene9089_C21  JR240211
 Unigene9091_C21  JR240212
 Unigene9092_C21  JR240213
 Unigene9096_C21  JR240214
 Unigene9097_C21  JR240215
 Unigene9099_C21  JR240216
 Unigene9100_C21  JR240217
 Unigene9101_C21  JR240218
 Unigene9102_C21  JR240219
 Unigene9103_C21  JR240220
 Unigene9104_C21  JR240221
 Unigene9105_C21  JR240222
 Unigene9106_C21  JR240223
 Unigene9107_C21  JR240224
 Unigene9111_C21  JR240225
 Unigene9113_C21  JR240226
 Unigene9114_C21  JR240227
 Unigene9117_C21  JR240228
 Unigene9120_C21  JR240229
 Unigene9123_C21  JR240230
 Unigene9125_C21  JR240231
 Unigene9127_C21  JR240232
 Unigene9129_C21  JR240233
 Unigene9130_C21  JR240234
 Unigene9131_C21  JR240235
 Unigene9132_C21  JR240236
 Unigene9133_C21  JR240237
 Unigene9134_C21  JR240238
 Unigene9136_C21  JR240239
 Unigene9137_C21  JR240240
 Unigene9138_C21  JR240241
 Unigene9139_C21  JR240242
 Unigene9140_C21  JR240243
 Unigene9141_C21  JR240244
 Unigene9143_C21  JR240245
 Unigene9148_C21  JR240246
 Unigene9149_C21  JR240247
 Unigene9150_C21  JR240248
 Unigene9151_C21  JR240249
 Unigene9157_C21  JR240250
 Unigene9158_C21  JR240251
 Unigene9159_C21  JR240252
 Unigene9160_C21  JR240253
 Unigene9162_C21  JR240254
 Unigene9163_C21  JR240255
 Unigene9165_C21  JR240256
 Unigene9166_C21  JR240257
 Unigene9167_C21  JR240258
 Unigene9169_C21  JR240259
 Unigene9171_C21  JR240260
 Unigene9172_C21  JR240261
 Unigene9173_C21  JR240262
 Unigene9175_C21  JR240263
 Unigene9176_C21  JR240264
 Unigene9179_C21  JR240265
 Unigene9181_C21  JR240266
 Unigene9182_C21  JR240267
 Unigene9186_C21  JR240268
 Unigene9195_C21  JR240269
 Unigene9199_C21  JR240270
 Unigene9201_C21  JR240271
 Unigene9202_C21  JR240272
 Unigene9206_C21  JR240273
 Unigene9207_C21  JR240274
 Unigene9208_C21  JR240275
 Unigene9209_C21  JR240276
 Unigene9212_C21  JR240277
 Unigene9213_C21  JR240278
 Unigene9218_C21  JR240279
 Unigene9219_C21  JR240280
 Unigene9220_C21  JR240281
 Unigene9221_C21  JR240282
 Unigene9224_C21  JR240283
 Unigene9225_C21  JR240284
 Unigene9226_C21  JR240285
 Unigene9228_C21  JR240286
 Unigene9231_C21  JR240287
 Unigene9233_C21  JR240288
 Unigene9234_C21  JR240289
 Unigene9237_C21  JR240290
 Unigene9238_C21  JR240291
 Unigene9242_C21  JR240292
 Unigene9243_C21  JR240293
 Unigene9244_C21  JR240294
 Unigene9245_C21  JR240295
 Unigene9248_C21  JR240296
 Unigene9250_C21  JR240297
 Unigene9251_C21  JR240298
 Unigene9252_C21  JR240299
 Unigene9253_C21  JR240300
 Unigene9254_C21  JR240301
 Unigene9255_C21  JR240302
 Unigene9256_C21  JR240303
 Unigene9259_C21  JR240304
 Unigene9261_C21  JR240305
 Unigene9263_C21  JR240306
 Unigene9264_C21  JR240307
 Unigene9266_C21  JR240308
 Unigene9269_C21  JR240309
 Unigene9273_C21  JR240310
 Unigene9275_C21  JR240311
 Unigene9278_C21  JR240312
 Unigene9281_C21  JR240313
 Unigene9282_C21  JR240314
 Unigene9284_C21  JR240315
 Unigene9289_C21  JR240316
 Unigene9290_C21  JR240317
 Unigene9291_C21  JR240318
 Unigene9293_C21  JR240319
 Unigene9296_C21  JR240320
 Unigene9298_C21  JR240321
 Unigene9299_C21  JR240322
 Unigene9302_C21  JR240323
 Unigene9304_C21  JR240324
 Unigene9306_C21  JR240325
 Unigene9308_C21  JR240326
 Unigene9311_C21  JR240327
 Unigene9312_C21  JR240328
 Unigene9314_C21  JR240329
 Unigene9316_C21  JR240330
 Unigene9317_C21  JR240331
 Unigene9318_C21  JR240332
 Unigene9319_C21  JR240333
 Unigene9320_C21  JR240334
 Unigene9325_C21  JR240335
 Unigene9326_C21  JR240336
 Unigene9328_C21  JR240337
 Unigene9330_C21  JR240338
 Unigene9335_C21  JR240339
 Unigene9338_C21  JR240340
 Unigene9339_C21  JR240341
 Unigene9340_C21  JR240342
 Unigene9346_C21  JR240343
 Unigene9347_C21  JR240344
 Unigene9348_C21  JR240345
 Unigene9350_C21  JR240346
 Unigene9354_C21  JR240347
 Unigene9355_C21  JR240348
 Unigene9356_C21  JR240349
 Unigene9359_C21  JR240350
 Unigene9360_C21  JR240351
 Unigene9362_C21  JR240352
 Unigene9367_C21  JR240353
 Unigene9369_C21  JR240354
 Unigene9371_C21  JR240355
 Unigene9377_C21  JR240356
 Unigene9378_C21  JR240357
 Unigene9379_C21  JR240358
 Unigene9381_C21  JR240359
 Unigene9382_C21  JR240360
 Unigene9384_C21  JR240361
 Unigene9388_C21  JR240362
 Unigene9389_C21  JR240363
 Unigene9393_C21  JR240364
 Unigene9394_C21  JR240365
 Unigene9397_C21  JR240366
 Unigene9400_C21  JR240367
 Unigene9401_C21  JR240368
 Unigene9402_C21  JR240369
 Unigene9404_C21  JR240370
 Unigene9405_C21  JR240371
 Unigene9406_C21  JR240372
 Unigene9407_C21  JR240373
 Unigene9409_C21  JR240374
 Unigene9414_C21  JR240375
 Unigene9416_C21  JR240376
 Unigene9419_C21  JR240377
 Unigene9420_C21  JR240378
 Unigene9421_C21  JR240379
 Unigene9423_C21  JR240380
 Unigene9424_C21  JR240381
 Unigene9428_C21  JR240382
 Unigene9430_C21  JR240383
 Unigene9431_C21  JR240384
 Unigene9432_C21  JR240385
 Unigene9433_C21  JR240386
 Unigene9435_C21  JR240387
 Unigene9436_C21  JR240388
 Unigene9438_C21  JR240389
 Unigene9439_C21  JR240390
 Unigene9440_C21  JR240391
 Unigene9443_C21  JR240392
 Unigene9444_C21  JR240393
 Unigene9446_C21  JR240394
 Unigene9448_C21  JR240395
 Unigene9449_C21  JR240396
 Unigene9451_C21  JR240397
 Unigene9452_C21  JR240398
 Unigene9456_C21  JR240399
 Unigene9457_C21  JR240400
 Unigene9458_C21  JR240401
 Unigene9460_C21  JR240402
 Unigene9461_C21  JR240403
 Unigene9462_C21  JR240404
 Unigene9464_C21  JR240405
 Unigene9465_C21  JR240406
 Unigene9470_C21  JR240407
 Unigene9471_C21  JR240408
 Unigene9473_C21  JR240409
 Unigene9475_C21  JR240410
 Unigene9477_C21  JR240411
 Unigene9478_C21  JR240412
 Unigene9480_C21  JR240413
 Unigene9481_C21  JR240414
 Unigene9482_C21  JR240415
 Unigene9483_C21  JR240416
 Unigene9485_C21  JR240417
 Unigene9486_C21  JR240418
 Unigene9487_C21  JR240419
 Unigene9488_C21  JR240420
 Unigene9492_C21  JR240421
 Unigene9493_C21  JR240422
 Unigene9496_C21  JR240423
 Unigene9497_C21  JR240424
 Unigene9501_C21  JR240425
 Unigene9502_C21  JR240426
 Unigene9503_C21  JR240427
 Unigene9504_C21  JR240428
 Unigene9505_C21  JR240429
 Unigene9508_C21  JR240430
 Unigene9512_C21  JR240431
 Unigene9513_C21  JR240432
 Unigene9515_C21  JR240433
 Unigene9516_C21  JR240434
 Unigene9520_C21  JR240435
 Unigene9522_C21  JR240436
 Unigene9524_C21  JR240437
 Unigene9526_C21  JR240438
 Unigene9527_C21  JR240439
 Unigene9529_C21  JR240440
 Unigene9531_C21  JR240441
 Unigene9532_C21  JR240442
 Unigene9535_C21  JR240443
 Unigene9537_C21  JR240444
 Unigene9541_C21  JR240445
 Unigene9543_C21  JR240446
 Unigene9544_C21  JR240447
 Unigene9545_C21  JR240448
 Unigene9546_C21  JR240449
 Unigene9549_C21  JR240450
 Unigene9551_C21  JR240451
 Unigene9552_C21  JR240452
 Unigene9553_C21  JR240453
 Unigene9554_C21  JR240454
 Unigene9555_C21  JR240455
 Unigene9556_C21  JR240456
 Unigene9558_C21  JR240457
 Unigene9562_C21  JR240458
 Unigene9563_C21  JR240459
 Unigene9564_C21  JR240460
 Unigene9565_C21  JR240461
 Unigene9566_C21  JR240462
 Unigene9569_C21  JR240463
 Unigene9570_C21  JR240464
 Unigene9572_C21  JR240465
 Unigene9573_C21  JR240466
 Unigene9574_C21  JR240467
 Unigene9575_C21  JR240468
 Unigene9577_C21  JR240469
 Unigene9580_C21  JR240470
 Unigene9581_C21  JR240471
 Unigene9582_C21  JR240472
 Unigene9584_C21  JR240473
 Unigene9587_C21  JR240474
 Unigene9589_C21  JR240475
 Unigene9593_C21  JR240476
 Unigene9595_C21  JR240477
 Unigene9599_C21  JR240478
 Unigene9601_C21  JR240479
 Unigene9602_C21  JR240480
 Unigene9603_C21  JR240481
 Unigene9604_C21  JR240482
 Unigene9608_C21  JR240483
 Unigene9609_C21  JR240484
 Unigene9610_C21  JR240485
 Unigene9611_C21  JR240486
 Unigene9615_C21  JR240487
 Unigene9616_C21  JR240488
 Unigene9617_C21  JR240489
 Unigene9618_C21  JR240490
 Unigene9619_C21  JR240491
 Unigene9620_C21  JR240492
 Unigene9621_C21  JR240493
 Unigene9624_C21  JR240494
 Unigene9626_C21  JR240495
 Unigene9629_C21  JR240496
 Unigene9630_C21  JR240497
 Unigene9631_C21  JR240498
 Unigene9632_C21  JR240499
 Unigene9633_C21  JR240500
 Unigene9634_C21  JR240501
 Unigene9635_C21  JR240502
 Unigene9636_C21  JR240503
 Unigene9637_C21  JR240504
 Unigene9638_C21  JR240505
 Unigene9639_C21  JR240506
 Unigene9640_C21  JR240507
 Unigene9641_C21  JR240508
 Unigene9642_C21  JR240509
 Unigene9643_C21  JR240510
 Unigene9644_C21  JR240511
 Unigene9645_C21  JR240512
 Unigene9647_C21  JR240513
 Unigene9648_C21  JR240514
 Unigene9650_C21  JR240515
 Unigene9651_C21  JR240516
 Unigene9653_C21  JR240517
 Unigene9654_C21  JR240518
 Unigene9655_C21  JR240519
 Unigene9657_C21  JR240520
 Unigene9658_C21  JR240521
 Unigene9663_C21  JR240522
 Unigene9665_C21  JR240523
 Unigene9667_C21  JR240524
 Unigene9668_C21  JR240525
 Unigene9672_C21  JR240526
 Unigene9673_C21  JR240527
 Unigene9674_C21  JR240528
 Unigene9675_C21  JR240529
 Unigene9676_C21  JR240530
 Unigene9677_C21  JR240531
 Unigene9679_C21  JR240532
 Unigene9682_C21  JR240533
 Unigene9683_C21  JR240534
 Unigene9686_C21  JR240535
 Unigene9689_C21  JR240536
 Unigene9691_C21  JR240537
 Unigene9693_C21  JR240538
 Unigene9696_C21  JR240539
 Unigene9697_C21  JR240540
 Unigene9701_C21  JR240541
 Unigene9702_C21  JR240542
 Unigene9703_C21  JR240543
 Unigene9707_C21  JR240544
 Unigene9708_C21  JR240545
 Unigene9710_C21  JR240546
 Unigene9714_C21  JR240547
 Unigene9715_C21  JR240548
 Unigene9717_C21  JR240549
 Unigene9719_C21  JR240550
 Unigene9720_C21  JR240551
 Unigene9722_C21  JR240552
 Unigene9723_C21  JR240553
 Unigene9725_C21  JR240554
 Unigene9726_C21  JR240555
 Unigene9730_C21  JR240556
 Unigene9731_C21  JR240557
 Unigene9732_C21  JR240558
 Unigene9735_C21  JR240559
 Unigene9737_C21  JR240560
 Unigene9739_C21  JR240561
 Unigene9740_C21  JR240562
 Unigene9741_C21  JR240563
 Unigene9742_C21  JR240564
 Unigene9743_C21  JR240565
 Unigene9745_C21  JR240566
 Unigene9746_C21  JR240567
 Unigene9747_C21  JR240568
 Unigene9750_C21  JR240569
 Unigene9752_C21  JR240570
 Unigene9753_C21  JR240571
 Unigene9754_C21  JR240572
 Unigene9755_C21  JR240573
 Unigene9756_C21  JR240574
 Unigene9757_C21  JR240575
 Unigene9759_C21  JR240576
 Unigene9764_C21  JR240577
 Unigene9766_C21  JR240578
 Unigene9770_C21  JR240579
 Unigene9772_C21  JR240580
 Unigene9774_C21  JR240581
 Unigene9775_C21  JR240582
 Unigene9777_C21  JR240583
 Unigene9779_C21  JR240584
 Unigene9780_C21  JR240585
 Unigene9783_C21  JR240586
 Unigene9784_C21  JR240587
 Unigene9785_C21  JR240588
 Unigene9786_C21  JR240589
 Unigene9787_C21  JR240590
 Unigene9790_C21  JR240591
 Unigene9791_C21  JR240592
 Unigene9792_C21  JR240593
 Unigene9793_C21  JR240594
 Unigene9795_C21  JR240595
 Unigene9796_C21  JR240596
 Unigene9798_C21  JR240597
 Unigene9799_C21  JR240598
 Unigene9800_C21  JR240599
 Unigene9801_C21  JR240600
 Unigene9805_C21  JR240601
 Unigene9806_C21  JR240602
 Unigene9807_C21  JR240603
 Unigene9809_C21  JR240604
 Unigene9810_C21  JR240605
 Unigene9815_C21  JR240606
 Unigene9816_C21  JR240607
 Unigene9817_C21  JR240608
 Unigene9819_C21  JR240609
 Unigene9821_C21  JR240610
 Unigene9822_C21  JR240611
 Unigene9824_C21  JR240612
 Unigene9825_C21  JR240613
 Unigene9827_C21  JR240614
 Unigene9830_C21  JR240615
 Unigene9833_C21  JR240616
 Unigene9834_C21  JR240617
 Unigene9836_C21  JR240618
 Unigene9837_C21  JR240619
 Unigene9840_C21  JR240620
 Unigene9842_C21  JR240621
 Unigene9844_C21  JR240622
 Unigene9845_C21  JR240623
 Unigene9846_C21  JR240624
 Unigene9848_C21  JR240625
 Unigene9849_C21  JR240626
 Unigene9850_C21  JR240627
 Unigene9852_C21  JR240628
 Unigene9854_C21  JR240629
 Unigene9857_C21  JR240630
 Unigene9859_C21  JR240631
 Unigene9860_C21  JR240632
 Unigene9861_C21  JR240633
 Unigene9862_C21  JR240634
 Unigene9863_C21  JR240635
 Unigene9864_C21  JR240636
 Unigene9866_C21  JR240637
 Unigene9867_C21  JR240638
 Unigene9869_C21  JR240639
 Unigene9870_C21  JR240640
 Unigene9874_C21  JR240641
 Unigene9875_C21  JR240642
 Unigene9879_C21  JR240643
 Unigene9880_C21  JR240644
 Unigene9886_C21  JR240645
 Unigene9887_C21  JR240646
 Unigene9890_C21  JR240647
 Unigene9893_C21  JR240648
 Unigene9895_C21  JR240649
 Unigene9900_C21  JR240650
 Unigene9902_C21  JR240651
 Unigene9903_C21  JR240652
 Unigene9905_C21  JR240653
 Unigene9906_C21  JR240654
 Unigene9907_C21  JR240655
 Unigene9908_C21  JR240656
 Unigene9911_C21  JR240657
 Unigene9912_C21  JR240658
 Unigene9913_C21  JR240659
 Unigene9914_C21  JR240660
 Unigene9915_C21  JR240661
 Unigene9917_C21  JR240662
 Unigene9918_C21  JR240663
 Unigene9919_C21  JR240664
 Unigene9920_C21  JR240665
 Unigene9923_C21  JR240666
 Unigene9924_C21  JR240667
 Unigene9927_C21  JR240668
 Unigene9928_C21  JR240669
 Unigene9930_C21  JR240670
 Unigene9931_C21  JR240671
 Unigene9932_C21  JR240672
 Unigene9934_C21  JR240673
 Unigene9935_C21  JR240674
 Unigene9936_C21  JR240675
 Unigene9937_C21  JR240676
 Unigene9939_C21  JR240677
 Unigene9940_C21  JR240678
 Unigene9941_C21  JR240679
 Unigene9942_C21  JR240680
 Unigene9943_C21  JR240681
 Unigene9951_C21  JR240682
 Unigene9952_C21  JR240683
 Unigene9955_C21  JR240684
 Unigene9956_C21  JR240685
 Unigene9958_C21  JR240686
 Unigene9959_C21  JR240687
 Unigene9960_C21  JR240688
 Unigene9961_C21  JR240689
 Unigene9962_C21  JR240690
 Unigene9964_C21  JR240691
 Unigene9965_C21  JR240692
 Unigene9966_C21  JR240693
 Unigene9967_C21  JR240694
 Unigene9969_C21  JR240695
 Unigene9972_C21  JR240696
 Unigene9973_C21  JR240697
 Unigene9974_C21  JR240698
 Unigene9975_C21  JR240699
 Unigene9976_C21  JR240700
 Unigene9978_C21  JR240701
 Unigene9983_C21  JR240702
 Unigene9985_C21  JR240703
 Unigene9986_C21  JR240704
 Unigene9987_C21  JR240705
 Unigene9988_C21  JR240706
 Unigene9989_C21  JR240707
 Unigene9990_C21  JR240708
 Unigene9992_C21  JR240709
 Unigene9994_C21  JR240710
 Unigene9995_C21  JR240711
 Unigene9998_C21  JR240712
 Unigene9999_C21  JR240713
 Unigene10002_C21 JR240714
 Unigene10004_C21 JR240715
 Unigene10005_C21 JR240716
 Unigene10008_C21 JR240717
 Unigene10009_C21 JR240718
 Unigene10011_C21 JR240719
 Unigene10012_C21 JR240720
 Unigene10013_C21 JR240721
 Unigene10017_C21 JR240722
 Unigene10020_C21 JR240723
 Unigene10021_C21 JR240724
 Unigene10022_C21 JR240725
 Unigene10024_C21 JR240726
 Unigene10025_C21 JR240727
 Unigene10026_C21 JR240728
 Unigene10029_C21 JR240729
 Unigene10036_C21 JR240730
 Unigene10037_C21 JR240731
 Unigene10039_C21 JR240732
 Unigene10042_C21 JR240733
 Unigene10044_C21 JR240734
 Unigene10045_C21 JR240735
 Unigene10046_C21 JR240736
 Unigene10049_C21 JR240737
 Unigene10050_C21 JR240738
 Unigene10051_C21 JR240739
 Unigene10052_C21 JR240740
 Unigene10053_C21 JR240741
 Unigene10055_C21 JR240742
 Unigene10060_C21 JR240743
 Unigene10061_C21 JR240744
 Unigene10062_C21 JR240745
 Unigene10065_C21 JR240746
 Unigene10066_C21 JR240747
 Unigene10067_C21 JR240748
 Unigene10068_C21 JR240749
 Unigene10070_C21 JR240750
 Unigene10071_C21 JR240751
 Unigene10074_C21 JR240752
 Unigene10075_C21 JR240753
 Unigene10078_C21 JR240754
 Unigene10079_C21 JR240755
 Unigene10080_C21 JR240756
 Unigene10082_C21 JR240757
 Unigene10084_C21 JR240758
 Unigene10086_C21 JR240759
 Unigene10087_C21 JR240760
 Unigene10088_C21 JR240761
 Unigene10089_C21 JR240762
 Unigene10090_C21 JR240763
 Unigene10091_C21 JR240764
 Unigene10092_C21 JR240765
 Unigene10093_C21 JR240766
 Unigene10094_C21 JR240767
 Unigene10096_C21 JR240768
 Unigene10100_C21 JR240769
 Unigene10102_C21 JR240770
 Unigene10103_C21 JR240771
 Unigene10104_C21 JR240772
 Unigene10105_C21 JR240773
 Unigene10106_C21 JR240774
 Unigene10107_C21 JR240775
 Unigene10112_C21 JR240776
 Unigene10114_C21 JR240777
 Unigene10116_C21 JR240778
 Unigene10120_C21 JR240779
 Unigene10121_C21 JR240780
 Unigene10124_C21 JR240781
 Unigene10125_C21 JR240782
 Unigene10126_C21 JR240783
 Unigene10127_C21 JR240784
 Unigene10130_C21 JR240785
 Unigene10131_C21 JR240786
 Unigene10133_C21 JR240787
 Unigene10134_C21 JR240788
 Unigene10135_C21 JR240789
 Unigene10136_C21 JR240790
 Unigene10137_C21 JR240791
 Unigene10138_C21 JR240792
 Unigene10139_C21 JR240793
 Unigene10141_C21 JR240794
 Unigene10142_C21 JR240795
 Unigene10143_C21 JR240796
 Unigene10144_C21 JR240797
 Unigene10145_C21 JR240798
 Unigene10148_C21 JR240799
 Unigene10149_C21 JR240800
 Unigene10151_C21 JR240801
 Unigene10152_C21 JR240802
 Unigene10154_C21 JR240803
 Unigene10156_C21 JR240804
 Unigene10158_C21 JR240805
 Unigene10160_C21 JR240806
 Unigene10162_C21 JR240807
 Unigene10163_C21 JR240808
 Unigene10165_C21 JR240809
 Unigene10166_C21 JR240810
 Unigene10169_C21 JR240811
 Unigene10171_C21 JR240812
 Unigene10172_C21 JR240813
 Unigene10173_C21 JR240814
 Unigene10174_C21 JR240815
 Unigene10175_C21 JR240816
 Unigene10176_C21 JR240817
 Unigene10177_C21 JR240818
 Unigene10183_C21 JR240819
 Unigene10184_C21 JR240820
 Unigene10185_C21 JR240821
 Unigene10186_C21 JR240822
 Unigene10188_C21 JR240823
 Unigene10190_C21 JR240824
 Unigene10192_C21 JR240825
 Unigene10194_C21 JR240826
 Unigene10196_C21 JR240827
 Unigene10197_C21 JR240828
 Unigene10198_C21 JR240829
 Unigene10200_C21 JR240830
 Unigene10201_C21 JR240831
 Unigene10202_C21 JR240832
 Unigene10203_C21 JR240833
 Unigene10204_C21 JR240834
 Unigene10205_C21 JR240835
 Unigene10206_C21 JR240836
 Unigene10208_C21 JR240837
 Unigene10209_C21 JR240838
 Unigene10214_C21 JR240839
 Unigene10215_C21 JR240840
 Unigene10216_C21 JR240841
 Unigene10219_C21 JR240842
 Unigene10222_C21 JR240843
 Unigene10223_C21 JR240844
 Unigene10224_C21 JR240845
 Unigene10225_C21 JR240846
 Unigene10226_C21 JR240847
 Unigene10227_C21 JR240848
 Unigene10228_C21 JR240849
 Unigene10229_C21 JR240850
 Unigene10230_C21 JR240851
 Unigene10233_C21 JR240852
 Unigene10237_C21 JR240853
 Unigene10238_C21 JR240854
 Unigene10239_C21 JR240855
 Unigene10240_C21 JR240856
 Unigene10242_C21 JR240857
 Unigene10243_C21 JR240858
 Unigene10245_C21 JR240859
 Unigene10246_C21 JR240860
 Unigene10247_C21 JR240861
 Unigene10250_C21 JR240862
 Unigene10251_C21 JR240863
 Unigene10253_C21 JR240864
 Unigene10254_C21 JR240865
 Unigene10255_C21 JR240866
 Unigene10256_C21 JR240867
 Unigene10259_C21 JR240868
 Unigene10261_C21 JR240869
 Unigene10262_C21 JR240870
 Unigene10263_C21 JR240871
 Unigene10268_C21 JR240872
 Unigene10269_C21 JR240873
 Unigene10270_C21 JR240874
 Unigene10271_C21 JR240875
 Unigene10272_C21 JR240876
 Unigene10275_C21 JR240877
 Unigene10278_C21 JR240878
 Unigene10280_C21 JR240879
 Unigene10282_C21 JR240880
 Unigene10284_C21 JR240881
 Unigene10285_C21 JR240882
 Unigene10287_C21 JR240883
 Unigene10288_C21 JR240884
 Unigene10290_C21 JR240885
 Unigene10291_C21 JR240886
 Unigene10293_C21 JR240887
 Unigene10297_C21 JR240888
 Unigene10302_C21 JR240889
 Unigene10303_C21 JR240890
 Unigene10304_C21 JR240891
 Unigene10307_C21 JR240892
 Unigene10310_C21 JR240893
 Unigene10311_C21 JR240894
 Unigene10316_C21 JR240895
 Unigene10318_C21 JR240896
 Unigene10321_C21 JR240897
 Unigene10322_C21 JR240898
 Unigene10324_C21 JR240899
 Unigene10325_C21 JR240900
 Unigene10327_C21 JR240901
 Unigene10329_C21 JR240902
 Unigene10330_C21 JR240903
 Unigene10332_C21 JR240904
 Unigene10334_C21 JR240905
 Unigene10339_C21 JR240906
 Unigene10343_C21 JR240907
 Unigene10344_C21 JR240908
 Unigene10346_C21 JR240909
 Unigene10347_C21 JR240910
 Unigene10349_C21 JR240911
 Unigene10351_C21 JR240912
 Unigene10355_C21 JR240913
 Unigene10356_C21 JR240914
 Unigene10359_C21 JR240915
 Unigene10360_C21 JR240916
 Unigene10361_C21 JR240917
 Unigene10362_C21 JR240918
 Unigene10364_C21 JR240919
 Unigene10365_C21 JR240920
 Unigene10368_C21 JR240921
 Unigene10370_C21 JR240922
 Unigene10372_C21 JR240923
 Unigene10373_C21 JR240924
 Unigene10374_C21 JR240925
 Unigene10375_C21 JR240926
 Unigene10376_C21 JR240927
 Unigene10377_C21 JR240928
 Unigene10378_C21 JR240929
 Unigene10379_C21 JR240930
 Unigene10380_C21 JR240931
 Unigene10381_C21 JR240932
 Unigene10385_C21 JR240933
 Unigene10386_C21 JR240934
 Unigene10387_C21 JR240935
 Unigene10388_C21 JR240936
 Unigene10390_C21 JR240937
 Unigene10391_C21 JR240938
 Unigene10392_C21 JR240939
 Unigene10393_C21 JR240940
 Unigene10395_C21 JR240941
 Unigene10398_C21 JR240942
 Unigene10401_C21 JR240943
 Unigene10403_C21 JR240944
 Unigene10407_C21 JR240945
 Unigene10409_C21 JR240946
 Unigene10410_C21 JR240947
 Unigene10411_C21 JR240948
 Unigene10413_C21 JR240949
 Unigene10415_C21 JR240950
 Unigene10418_C21 JR240951
 Unigene10420_C21 JR240952
 Unigene10423_C21 JR240953
 Unigene10424_C21 JR240954
 Unigene10425_C21 JR240955
 Unigene10426_C21 JR240956
 Unigene10428_C21 JR240957
 Unigene10429_C21 JR240958
 Unigene10431_C21 JR240959
 Unigene10434_C21 JR240960
 Unigene10437_C21 JR240961
 Unigene10438_C21 JR240962
 Unigene10441_C21 JR240963
 Unigene10442_C21 JR240964
 Unigene10443_C21 JR240965
 Unigene10446_C21 JR240966
 Unigene10447_C21 JR240967
 Unigene10449_C21 JR240968
 Unigene10450_C21 JR240969
 Unigene10453_C21 JR240970
 Unigene10454_C21 JR240971
 Unigene10457_C21 JR240972
 Unigene10458_C21 JR240973
 Unigene10459_C21 JR240974
 Unigene10461_C21 JR240975
 Unigene10462_C21 JR240976
 Unigene10464_C21 JR240977
 Unigene10465_C21 JR240978
 Unigene10467_C21 JR240979
 Unigene10469_C21 JR240980
 Unigene10471_C21 JR240981
 Unigene10472_C21 JR240982
 Unigene10474_C21 JR240983
 Unigene10475_C21 JR240984
 Unigene10483_C21 JR240985
 Unigene10484_C21 JR240986
 Unigene10486_C21 JR240987
 Unigene10488_C21 JR240988
 Unigene10489_C21 JR240989
 Unigene10490_C21 JR240990
 Unigene10491_C21 JR240991
 Unigene10493_C21 JR240992
 Unigene10494_C21 JR240993
 Unigene10495_C21 JR240994
 Unigene10496_C21 JR240995
 Unigene10497_C21 JR240996
 Unigene10498_C21 JR240997
 Unigene10499_C21 JR240998
 Unigene10500_C21 JR240999
 Unigene10504_C21 JR241000
 Unigene10505_C21 JR241001
 Unigene10506_C21 JR241002
 Unigene10507_C21 JR241003
 Unigene10508_C21 JR241004
 Unigene10509_C21 JR241005
 Unigene10510_C21 JR241006
 Unigene10512_C21 JR241007
 Unigene10514_C21 JR241008
 Unigene10516_C21 JR241009
 Unigene10517_C21 JR241010
 Unigene10519_C21 JR241011
 Unigene10522_C21 JR241012
 Unigene10524_C21 JR241013
 Unigene10525_C21 JR241014
 Unigene10526_C21 JR241015
 Unigene10528_C21 JR241016
 Unigene10529_C21 JR241017
 Unigene10530_C21 JR241018
 Unigene10533_C21 JR241019
 Unigene10535_C21 JR241020
 Unigene10536_C21 JR241021
 Unigene10537_C21 JR241022
 Unigene10541_C21 JR241023
 Unigene10543_C21 JR241024
 Unigene10546_C21 JR241025
 Unigene10547_C21 JR241026
 Unigene10548_C21 JR241027
 Unigene10549_C21 JR241028
 Unigene10550_C21 JR241029
 Unigene10551_C21 JR241030
 Unigene10553_C21 JR241031
 Unigene10554_C21 JR241032
 Unigene10555_C21 JR241033
 Unigene10558_C21 JR241034
 Unigene10559_C21 JR241035
 Unigene10560_C21 JR241036
 Unigene10561_C21 JR241037
 Unigene10562_C21 JR241038
 Unigene10563_C21 JR241039
 Unigene10564_C21 JR241040
 Unigene10566_C21 JR241041
 Unigene10568_C21 JR241042
 Unigene10570_C21 JR241043
 Unigene10571_C21 JR241044
 Unigene10573_C21 JR241045
 Unigene10575_C21 JR241046
 Unigene10578_C21 JR241047
 Unigene10579_C21 JR241048
 Unigene10580_C21 JR241049
 Unigene10581_C21 JR241050
 Unigene10582_C21 JR241051
 Unigene10583_C21 JR241052
 Unigene10585_C21 JR241053
 Unigene10586_C21 JR241054
 Unigene10587_C21 JR241055
 Unigene10588_C21 JR241056
 Unigene10590_C21 JR241057
 Unigene10592_C21 JR241058
 Unigene10593_C21 JR241059
 Unigene10596_C21 JR241060
 Unigene10598_C21 JR241061
 Unigene10599_C21 JR241062
 Unigene10600_C21 JR241063
 Unigene10603_C21 JR241064
 Unigene10605_C21 JR241065
 Unigene10606_C21 JR241066
 Unigene10608_C21 JR241067
 Unigene10609_C21 JR241068
 Unigene10610_C21 JR241069
 Unigene10611_C21 JR241070
 Unigene10612_C21 JR241071
 Unigene10613_C21 JR241072
 Unigene10614_C21 JR241073
 Unigene10615_C21 JR241074
 Unigene10618_C21 JR241075
 Unigene10620_C21 JR241076
 Unigene10625_C21 JR241077
 Unigene10626_C21 JR241078
 Unigene10627_C21 JR241079
 Unigene10628_C21 JR241080
 Unigene10630_C21 JR241081
 Unigene10631_C21 JR241082
 Unigene10636_C21 JR241083
 Unigene10639_C21 JR241084
 Unigene10640_C21 JR241085
 Unigene10641_C21 JR241086
 Unigene10642_C21 JR241087
 Unigene10643_C21 JR241088
 Unigene10645_C21 JR241089
 Unigene10647_C21 JR241090
 Unigene10648_C21 JR241091
 Unigene10649_C21 JR241092
 Unigene10650_C21 JR241093
 Unigene10652_C21 JR241094
 Unigene10656_C21 JR241095
 Unigene10657_C21 JR241096
 Unigene10658_C21 JR241097
 Unigene10659_C21 JR241098
 Unigene10660_C21 JR241099
 Unigene10661_C21 JR241100
 Unigene10662_C21 JR241101
 Unigene10663_C21 JR241102
 Unigene10664_C21 JR241103
 Unigene10665_C21 JR241104
 Unigene10667_C21 JR241105
 Unigene10668_C21 JR241106
 Unigene10669_C21 JR241107
 Unigene10672_C21 JR241108
 Unigene10673_C21 JR241109
 Unigene10674_C21 JR241110
 Unigene10675_C21 JR241111
 Unigene10676_C21 JR241112
 Unigene10677_C21 JR241113
 Unigene10678_C21 JR241114
 Unigene10679_C21 JR241115
 Unigene10681_C21 JR241116
 Unigene10682_C21 JR241117
 Unigene10683_C21 JR241118
 Unigene10685_C21 JR241119
 Unigene10686_C21 JR241120
 Unigene10687_C21 JR241121
 Unigene10689_C21 JR241122
 Unigene10695_C21 JR241123
 Unigene10696_C21 JR241124
 Unigene10697_C21 JR241125
 Unigene10698_C21 JR241126
 Unigene10699_C21 JR241127
 Unigene10701_C21 JR241128
 Unigene10705_C21 JR241129
 Unigene10706_C21 JR241130
 Unigene10707_C21 JR241131
 Unigene10708_C21 JR241132
 Unigene10710_C21 JR241133
 Unigene10714_C21 JR241134
 Unigene10715_C21 JR241135
 Unigene10719_C21 JR241136
 Unigene10720_C21 JR241137
 Unigene10725_C21 JR241138
 Unigene10726_C21 JR241139
 Unigene10727_C21 JR241140
 Unigene10728_C21 JR241141
 Unigene10729_C21 JR241142
 Unigene10731_C21 JR241143
 Unigene10733_C21 JR241144
 Unigene10734_C21 JR241145
 Unigene10735_C21 JR241146
 Unigene10736_C21 JR241147
 Unigene10737_C21 JR241148
 Unigene10738_C21 JR241149
 Unigene10739_C21 JR241150
 Unigene10740_C21 JR241151
 Unigene10743_C21 JR241152
 Unigene10744_C21 JR241153
 Unigene10747_C21 JR241154
 Unigene10748_C21 JR241155
 Unigene10749_C21 JR241156
 Unigene10752_C21 JR241157
 Unigene10755_C21 JR241158
 Unigene10757_C21 JR241159
 Unigene10758_C21 JR241160
 Unigene10760_C21 JR241161
 Unigene10761_C21 JR241162
 Unigene10762_C21 JR241163
 Unigene10763_C21 JR241164
 Unigene10766_C21 JR241165
 Unigene10767_C21 JR241166
 Unigene10768_C21 JR241167
 Unigene10769_C21 JR241168
 Unigene10770_C21 JR241169
 Unigene10774_C21 JR241170
 Unigene10775_C21 JR241171
 Unigene10777_C21 JR241172
 Unigene10778_C21 JR241173
 Unigene10782_C21 JR241174
 Unigene10784_C21 JR241175
 Unigene10786_C21 JR241176
 Unigene10787_C21 JR241177
 Unigene10792_C21 JR241178
 Unigene10795_C21 JR241179
 Unigene10796_C21 JR241180
 Unigene10797_C21 JR241181
 Unigene10799_C21 JR241182
 Unigene10800_C21 JR241183
 Unigene10803_C21 JR241184
 Unigene10804_C21 JR241185
 Unigene10805_C21 JR241186
 Unigene10806_C21 JR241187
 Unigene10807_C21 JR241188
 Unigene10809_C21 JR241189
 Unigene10810_C21 JR241190
 Unigene10811_C21 JR241191
 Unigene10812_C21 JR241192
 Unigene10815_C21 JR241193
 Unigene10820_C21 JR241194
 Unigene10821_C21 JR241195
 Unigene10822_C21 JR241196
 Unigene10823_C21 JR241197
 Unigene10824_C21 JR241198
 Unigene10825_C21 JR241199
 Unigene10827_C21 JR241200
 Unigene10828_C21 JR241201
 Unigene10829_C21 JR241202
 Unigene10830_C21 JR241203
 Unigene10833_C21 JR241204
 Unigene10838_C21 JR241205
 Unigene10839_C21 JR241206
 Unigene10842_C21 JR241207
 Unigene10844_C21 JR241208
 Unigene10845_C21 JR241209
 Unigene10846_C21 JR241210
 Unigene10847_C21 JR241211
 Unigene10848_C21 JR241212
 Unigene10849_C21 JR241213
 Unigene10850_C21 JR241214
 Unigene10851_C21 JR241215
 Unigene10853_C21 JR241216
 Unigene10859_C21 JR241217
 Unigene10861_C21 JR241218
 Unigene10863_C21 JR241219
 Unigene10864_C21 JR241220
 Unigene10865_C21 JR241221
 Unigene10866_C21 JR241222
 Unigene10867_C21 JR241223
 Unigene10869_C21 JR241224
 Unigene10872_C21 JR241225
 Unigene10873_C21 JR241226
 Unigene10874_C21 JR241227
 Unigene10875_C21 JR241228
 Unigene10876_C21 JR241229
 Unigene10877_C21 JR241230
 Unigene10880_C21 JR241231
 Unigene10881_C21 JR241232
 Unigene10883_C21 JR241233
 Unigene10884_C21 JR241234
 Unigene10885_C21 JR241235
 Unigene10888_C21 JR241236
 Unigene10889_C21 JR241237
 Unigene10890_C21 JR241238
 Unigene10892_C21 JR241239
 Unigene10894_C21 JR241240
 Unigene10895_C21 JR241241
 Unigene10896_C21 JR241242
 Unigene10897_C21 JR241243
 Unigene10903_C21 JR241244
 Unigene10904_C21 JR241245
 Unigene10911_C21 JR241246
 Unigene10912_C21 JR241247
 Unigene10913_C21 JR241248
 Unigene10914_C21 JR241249
 Unigene10915_C21 JR241250
 Unigene10916_C21 JR241251
 Unigene10917_C21 JR241252
 Unigene10918_C21 JR241253
 Unigene10919_C21 JR241254
 Unigene10921_C21 JR241255
 Unigene10922_C21 JR241256
 Unigene10923_C21 JR241257
 Unigene10924_C21 JR241258
 Unigene10925_C21 JR241259
 Unigene10929_C21 JR241260
 Unigene10931_C21 JR241261
 Unigene10932_C21 JR241262
 Unigene10935_C21 JR241263
 Unigene10936_C21 JR241264
 Unigene10937_C21 JR241265
 Unigene10939_C21 JR241266
 Unigene10940_C21 JR241267
 Unigene10942_C21 JR241268
 Unigene10943_C21 JR241269
 Unigene10945_C21 JR241270
 Unigene10946_C21 JR241271
 Unigene10947_C21 JR241272
 Unigene10949_C21 JR241273
 Unigene10950_C21 JR241274
 Unigene10951_C21 JR241275
 Unigene10952_C21 JR241276
 Unigene10954_C21 JR241277
 Unigene10955_C21 JR241278
 Unigene10956_C21 JR241279
 Unigene10958_C21 JR241280
 Unigene10960_C21 JR241281
 Unigene10961_C21 JR241282
 Unigene10962_C21 JR241283
 Unigene10963_C21 JR241284
 Unigene10964_C21 JR241285
 Unigene10965_C21 JR241286
 Unigene10967_C21 JR241287
 Unigene10968_C21 JR241288
 Unigene10969_C21 JR241289
 Unigene10971_C21 JR241290
 Unigene10976_C21 JR241291
 Unigene10978_C21 JR241292
 Unigene10979_C21 JR241293
 Unigene10980_C21 JR241294
 Unigene10982_C21 JR241295
 Unigene10983_C21 JR241296
 Unigene10986_C21 JR241297
 Unigene10987_C21 JR241298
 Unigene10988_C21 JR241299
 Unigene10990_C21 JR241300
 Unigene10991_C21 JR241301
 Unigene10993_C21 JR241302
 Unigene10994_C21 JR241303
 Unigene10996_C21 JR241304
 Unigene10997_C21 JR241305
 Unigene10998_C21 JR241306
 Unigene10999_C21 JR241307
 Unigene11000_C21 JR241308
 Unigene11001_C21 JR241309
 Unigene11002_C21 JR241310
 Unigene11003_C21 JR241311
 Unigene11004_C21 JR241312
 Unigene11005_C21 JR241313
 Unigene11009_C21 JR241314
 Unigene11012_C21 JR241315
 Unigene11014_C21 JR241316
 Unigene11015_C21 JR241317
 Unigene11016_C21 JR241318
 Unigene11018_C21 JR241319
 Unigene11019_C21 JR241320
 Unigene11020_C21 JR241321
 Unigene11023_C21 JR241322
 Unigene11024_C21 JR241323
 Unigene11025_C21 JR241324
 Unigene11026_C21 JR241325
 Unigene11029_C21 JR241326
 Unigene11030_C21 JR241327
 Unigene11032_C21 JR241328
 Unigene11033_C21 JR241329
 Unigene11034_C21 JR241330
 Unigene11035_C21 JR241331
 Unigene11037_C21 JR241332
 Unigene11038_C21 JR241333
 Unigene11039_C21 JR241334
 Unigene11041_C21 JR241335
 Unigene11042_C21 JR241336
 Unigene11044_C21 JR241337
 Unigene11045_C21 JR241338
 Unigene11047_C21 JR241339
 Unigene11048_C21 JR241340
 Unigene11049_C21 JR241341
 Unigene11050_C21 JR241342
 Unigene11051_C21 JR241343
 Unigene11052_C21 JR241344
 Unigene11055_C21 JR241345
 Unigene11058_C21 JR241346
 Unigene11059_C21 JR241347
 Unigene11060_C21 JR241348
 Unigene11062_C21 JR241349
 Unigene11063_C21 JR241350
 Unigene11065_C21 JR241351
 Unigene11066_C21 JR241352
 Unigene11067_C21 JR241353
 Unigene11069_C21 JR241354
 Unigene11070_C21 JR241355
 Unigene11071_C21 JR241356
 Unigene11072_C21 JR241357
 Unigene11076_C21 JR241358
 Unigene11077_C21 JR241359
 Unigene11078_C21 JR241360
 Unigene11079_C21 JR241361
 Unigene11080_C21 JR241362
 Unigene11083_C21 JR241363
 Unigene11084_C21 JR241364
 Unigene11085_C21 JR241365
 Unigene11086_C21 JR241366
 Unigene11087_C21 JR241367
 Unigene11088_C21 JR241368
 Unigene11089_C21 JR241369
 Unigene11090_C21 JR241370
 Unigene11093_C21 JR241371
 Unigene11094_C21 JR241372
 Unigene11096_C21 JR241373
 Unigene11097_C21 JR241374
 Unigene11098_C21 JR241375
 Unigene11099_C21 JR241376
 Unigene11100_C21 JR241377
 Unigene11101_C21 JR241378
 Unigene11102_C21 JR241379
 Unigene11104_C21 JR241380
 Unigene11105_C21 JR241381
 Unigene11106_C21 JR241382
 Unigene11109_C21 JR241383
 Unigene11110_C21 JR241384
 Unigene11111_C21 JR241385
 Unigene11112_C21 JR241386
 Unigene11115_C21 JR241387
 Unigene11116_C21 JR241388
 Unigene11117_C21 JR241389
 Unigene11120_C21 JR241390
 Unigene11121_C21 JR241391
 Unigene11122_C21 JR241392
 Unigene11123_C21 JR241393
 Unigene11124_C21 JR241394
 Unigene11128_C21 JR241395
 Unigene11129_C21 JR241396
 Unigene11130_C21 JR241397
 Unigene11131_C21 JR241398
 Unigene11132_C21 JR241399
 Unigene11133_C21 JR241400
 Unigene11134_C21 JR241401
 Unigene11135_C21 JR241402
 Unigene11137_C21 JR241403
 Unigene11139_C21 JR241404
 Unigene11142_C21 JR241405
 Unigene11143_C21 JR241406
 Unigene11145_C21 JR241407
 Unigene11147_C21 JR241408
 Unigene11149_C21 JR241409
 Unigene11150_C21 JR241410
 Unigene11151_C21 JR241411
 Unigene11152_C21 JR241412
 Unigene11155_C21 JR241413
 Unigene11161_C21 JR241414
 Unigene11162_C21 JR241415
 Unigene11163_C21 JR241416
 Unigene11166_C21 JR241417
 Unigene11167_C21 JR241418
 Unigene11168_C21 JR241419
 Unigene11169_C21 JR241420
 Unigene11170_C21 JR241421
 Unigene11172_C21 JR241422
 Unigene11176_C21 JR241423
 Unigene11177_C21 JR241424
 Unigene11178_C21 JR241425
 Unigene11180_C21 JR241426
 Unigene11182_C21 JR241427
 Unigene11185_C21 JR241428
 Unigene11186_C21 JR241429
 Unigene11187_C21 JR241430
 Unigene11188_C21 JR241431
 Unigene11189_C21 JR241432
 Unigene11193_C21 JR241433
 Unigene11195_C21 JR241434
 Unigene11196_C21 JR241435
 Unigene11197_C21 JR241436
 Unigene11198_C21 JR241437
 Unigene11201_C21 JR241438
 Unigene11202_C21 JR241439
 Unigene11203_C21 JR241440
 Unigene11204_C21 JR241441
 Unigene11205_C21 JR241442
 Unigene11208_C21 JR241443
 Unigene11209_C21 JR241444
 Unigene11210_C21 JR241445
 Unigene11211_C21 JR241446
 Unigene11212_C21 JR241447
 Unigene11213_C21 JR241448
 Unigene11214_C21 JR241449
 Unigene11216_C21 JR241450
 Unigene11219_C21 JR241451
 Unigene11220_C21 JR241452
 Unigene11221_C21 JR241453
 Unigene11224_C21 JR241454
 Unigene11225_C21 JR241455
 Unigene11226_C21 JR241456
 Unigene11228_C21 JR241457
 Unigene11230_C21 JR241458
 Unigene11231_C21 JR241459
 Unigene11232_C21 JR241460
 Unigene11233_C21 JR241461
 Unigene11238_C21 JR241462
 Unigene11239_C21 JR241463
 Unigene11240_C21 JR241464
 Unigene11241_C21 JR241465
 Unigene11243_C21 JR241466
 Unigene11246_C21 JR241467
 Unigene11247_C21 JR241468
 Unigene11248_C21 JR241469
 Unigene11249_C21 JR241470
 Unigene11250_C21 JR241471
 Unigene11251_C21 JR241472
 Unigene11252_C21 JR241473
 Unigene11253_C21 JR241474
 Unigene11254_C21 JR241475
 Unigene11255_C21 JR241476
 Unigene11256_C21 JR241477
 Unigene11257_C21 JR241478
 Unigene11260_C21 JR241479
 Unigene11263_C21 JR241480
 Unigene11265_C21 JR241481
 Unigene11267_C21 JR241482
 Unigene11268_C21 JR241483
 Unigene11269_C21 JR241484
 Unigene11270_C21 JR241485
 Unigene11272_C21 JR241486
 Unigene11273_C21 JR241487
 Unigene11274_C21 JR241488
 Unigene11276_C21 JR241489
 Unigene11278_C21 JR241490
 Unigene11280_C21 JR241491
 Unigene11281_C21 JR241492
 Unigene11282_C21 JR241493
 Unigene11283_C21 JR241494
 Unigene11284_C21 JR241495
 Unigene11285_C21 JR241496
 Unigene11286_C21 JR241497
 Unigene11287_C21 JR241498
 Unigene11290_C21 JR241499
 Unigene11291_C21 JR241500
 Unigene11292_C21 JR241501
 Unigene11294_C21 JR241502
 Unigene11295_C21 JR241503
 Unigene11296_C21 JR241504
 Unigene11297_C21 JR241505
 Unigene11298_C21 JR241506
 Unigene11300_C21 JR241507
 Unigene11301_C21 JR241508
 Unigene11302_C21 JR241509
 Unigene11303_C21 JR241510
 Unigene11304_C21 JR241511
 Unigene11306_C21 JR241512
 Unigene11308_C21 JR241513
 Unigene11310_C21 JR241514
 Unigene11311_C21 JR241515
 Unigene11312_C21 JR241516
 Unigene11319_C21 JR241517
 Unigene11320_C21 JR241518
 Unigene11323_C21 JR241519
 Unigene11324_C21 JR241520
 Unigene11325_C21 JR241521
 Unigene11326_C21 JR241522
 Unigene11328_C21 JR241523
 Unigene11329_C21 JR241524
 Unigene11330_C21 JR241525
 Unigene11331_C21 JR241526
 Unigene11332_C21 JR241527
 Unigene11333_C21 JR241528
 Unigene11335_C21 JR241529
 Unigene11336_C21 JR241530
 Unigene11338_C21 JR241531
 Unigene11339_C21 JR241532
 Unigene11340_C21 JR241533
 Unigene11341_C21 JR241534
 Unigene11345_C21 JR241535
 Unigene11347_C21 JR241536
 Unigene11349_C21 JR241537
 Unigene11350_C21 JR241538
 Unigene11351_C21 JR241539
 Unigene11353_C21 JR241540
 Unigene11354_C21 JR241541
 Unigene11355_C21 JR241542
 Unigene11357_C21 JR241543
 Unigene11358_C21 JR241544
 Unigene11360_C21 JR241545
 Unigene11361_C21 JR241546
 Unigene11369_C21 JR241547
 Unigene11370_C21 JR241548
 Unigene11371_C21 JR241549
 Unigene11373_C21 JR241550
 Unigene11374_C21 JR241551
 Unigene11375_C21 JR241552
 Unigene11376_C21 JR241553
 Unigene11377_C21 JR241554
 Unigene11378_C21 JR241555
 Unigene11379_C21 JR241556
 Unigene11381_C21 JR241557
 Unigene11382_C21 JR241558
 Unigene11383_C21 JR241559
 Unigene11386_C21 JR241560
 Unigene11387_C21 JR241561
 Unigene11388_C21 JR241562
 Unigene11391_C21 JR241563
 Unigene11393_C21 JR241564
 Unigene11394_C21 JR241565
 Unigene11398_C21 JR241566
 Unigene11399_C21 JR241567
 Unigene11400_C21 JR241568
 Unigene11401_C21 JR241569
 Unigene11402_C21 JR241570
 Unigene11403_C21 JR241571
 Unigene11404_C21 JR241572
 Unigene11408_C21 JR241573
 Unigene11409_C21 JR241574
 Unigene11410_C21 JR241575
 Unigene11411_C21 JR241576
 Unigene11412_C21 JR241577
 Unigene11415_C21 JR241578
 Unigene11416_C21 JR241579
 Unigene11417_C21 JR241580
 Unigene11418_C21 JR241581
 Unigene11421_C21 JR241582
 Unigene11422_C21 JR241583
 Unigene11423_C21 JR241584
 Unigene11425_C21 JR241585
 Unigene11427_C21 JR241586
 Unigene11428_C21 JR241587
 Unigene11430_C21 JR241588
 Unigene11433_C21 JR241589
 Unigene11434_C21 JR241590
 Unigene11436_C21 JR241591
 Unigene11437_C21 JR241592
 Unigene11438_C21 JR241593
 Unigene11439_C21 JR241594
 Unigene11441_C21 JR241595
 Unigene11443_C21 JR241596
 Unigene11444_C21 JR241597
 Unigene11445_C21 JR241598
 Unigene11446_C21 JR241599
 Unigene11448_C21 JR241600
 Unigene11449_C21 JR241601
 Unigene11450_C21 JR241602
 Unigene11453_C21 JR241603
 Unigene11454_C21 JR241604
 Unigene11456_C21 JR241605
 Unigene11457_C21 JR241606
 Unigene11458_C21 JR241607
 Unigene11461_C21 JR241608
 Unigene11463_C21 JR241609
 Unigene11465_C21 JR241610
 Unigene11468_C21 JR241611
 Unigene11471_C21 JR241612
 Unigene11472_C21 JR241613
 Unigene11473_C21 JR241614
 Unigene11474_C21 JR241615
 Unigene11476_C21 JR241616
 Unigene11477_C21 JR241617
 Unigene11478_C21 JR241618
 Unigene11480_C21 JR241619
 Unigene11481_C21 JR241620
 Unigene11484_C21 JR241621
 Unigene11485_C21 JR241622
 Unigene11488_C21 JR241623
 Unigene11489_C21 JR241624
 Unigene11490_C21 JR241625
 Unigene11491_C21 JR241626
 Unigene11493_C21 JR241627
 Unigene11494_C21 JR241628
 Unigene11496_C21 JR241629
 Unigene11497_C21 JR241630
 Unigene11500_C21 JR241631
 Unigene11501_C21 JR241632
 Unigene11504_C21 JR241633
 Unigene11505_C21 JR241634
 Unigene11507_C21 JR241635
 Unigene11508_C21 JR241636
 Unigene11509_C21 JR241637
 Unigene11511_C21 JR241638
 Unigene11512_C21 JR241639
 Unigene11513_C21 JR241640
 Unigene11515_C21 JR241641
 Unigene11516_C21 JR241642
 Unigene11518_C21 JR241643
 Unigene11519_C21 JR241644
 Unigene11520_C21 JR241645
 Unigene11521_C21 JR241646
 Unigene11522_C21 JR241647
 Unigene11524_C21 JR241648
 Unigene11525_C21 JR241649
 Unigene11526_C21 JR241650
 Unigene11527_C21 JR241651
 Unigene11528_C21 JR241652
 Unigene11529_C21 JR241653
 Unigene11530_C21 JR241654
 Unigene11531_C21 JR241655
 Unigene11533_C21 JR241656
 Unigene11534_C21 JR241657
 Unigene11535_C21 JR241658
 Unigene11536_C21 JR241659
 Unigene11538_C21 JR241660
 Unigene11539_C21 JR241661
 Unigene11540_C21 JR241662
 Unigene11541_C21 JR241663
 Unigene11542_C21 JR241664
 Unigene11544_C21 JR241665
 Unigene11545_C21 JR241666
 Unigene11546_C21 JR241667
 Unigene11547_C21 JR241668
 Unigene11548_C21 JR241669
 Unigene11549_C21 JR241670
 Unigene11550_C21 JR241671
 Unigene11552_C21 JR241672
 Unigene11554_C21 JR241673
 Unigene11555_C21 JR241674
 Unigene11557_C21 JR241675
 Unigene11558_C21 JR241676
 Unigene11561_C21 JR241677
 Unigene11562_C21 JR241678
 Unigene11563_C21 JR241679
 Unigene11564_C21 JR241680
 Unigene11566_C21 JR241681
 Unigene11567_C21 JR241682
 Unigene11568_C21 JR241683
 Unigene11570_C21 JR241684
 Unigene11571_C21 JR241685
 Unigene11574_C21 JR241686
 Unigene11576_C21 JR241687
 Unigene11577_C21 JR241688
 Unigene11579_C21 JR241689
 Unigene11580_C21 JR241690
 Unigene11583_C21 JR241691
 Unigene11586_C21 JR241692
 Unigene11587_C21 JR241693
 Unigene11588_C21 JR241694
 Unigene11589_C21 JR241695
 Unigene11591_C21 JR241696
 Unigene11592_C21 JR241697
 Unigene11593_C21 JR241698
 Unigene11595_C21 JR241699
 Unigene11596_C21 JR241700
 Unigene11597_C21 JR241701
 Unigene11598_C21 JR241702
 Unigene11599_C21 JR241703
 Unigene11601_C21 JR241704
 Unigene11603_C21 JR241705
 Unigene11607_C21 JR241706
 Unigene11608_C21 JR241707
 Unigene11610_C21 JR241708
 Unigene11611_C21 JR241709
 Unigene11612_C21 JR241710
 Unigene11613_C21 JR241711
 Unigene11614_C21 JR241712
 Unigene11616_C21 JR241713
 Unigene11618_C21 JR241714
 Unigene11619_C21 JR241715
 Unigene11620_C21 JR241716
 Unigene11623_C21 JR241717
 Unigene11625_C21 JR241718
 Unigene11627_C21 JR241719
 Unigene11628_C21 JR241720
 Unigene11629_C21 JR241721
 Unigene11630_C21 JR241722
 Unigene11631_C21 JR241723
 Unigene11632_C21 JR241724
 Unigene11634_C21 JR241725
 Unigene11635_C21 JR241726
 Unigene11637_C21 JR241727
 Unigene11638_C21 JR241728
 Unigene11639_C21 JR241729
 Unigene11640_C21 JR241730
 Unigene11641_C21 JR241731
 Unigene11642_C21 JR241732
 Unigene11646_C21 JR241733
 Unigene11647_C21 JR241734
 Unigene11650_C21 JR241735
 Unigene11651_C21 JR241736
 Unigene11653_C21 JR241737
 Unigene11654_C21 JR241738
 Unigene11656_C21 JR241739
 Unigene11661_C21 JR241740
 Unigene11662_C21 JR241741
 Unigene11664_C21 JR241742
 Unigene11666_C21 JR241743
 Unigene11667_C21 JR241744
 Unigene11668_C21 JR241745
 Unigene11670_C21 JR241746
 Unigene11671_C21 JR241747
 Unigene11672_C21 JR241748
 Unigene11673_C21 JR241749
 Unigene11674_C21 JR241750
 Unigene11676_C21 JR241751
 Unigene11677_C21 JR241752
 Unigene11678_C21 JR241753
 Unigene11679_C21 JR241754
 Unigene11684_C21 JR241755
 Unigene11686_C21 JR241756
 Unigene11687_C21 JR241757
 Unigene11688_C21 JR241758
 Unigene11689_C21 JR241759
 Unigene11691_C21 JR241760
 Unigene11693_C21 JR241761
 Unigene11695_C21 JR241762
 Unigene11696_C21 JR241763
 Unigene11699_C21 JR241764
 Unigene11701_C21 JR241765
 Unigene11703_C21 JR241766
 Unigene11704_C21 JR241767
 Unigene11705_C21 JR241768
 Unigene11706_C21 JR241769
 Unigene11708_C21 JR241770
 Unigene11710_C21 JR241771
 Unigene11711_C21 JR241772
 Unigene11712_C21 JR241773
 Unigene11713_C21 JR241774
 Unigene11714_C21 JR241775
 Unigene11715_C21 JR241776
 Unigene11721_C21 JR241777
 Unigene11724_C21 JR241778
 Unigene11725_C21 JR241779
 Unigene11727_C21 JR241780
 Unigene11729_C21 JR241781
 Unigene11730_C21 JR241782
 Unigene11731_C21 JR241783
 Unigene11732_C21 JR241784
 Unigene11733_C21 JR241785
 Unigene11736_C21 JR241786
 Unigene11738_C21 JR241787
 Unigene11739_C21 JR241788
 Unigene11740_C21 JR241789
 Unigene11744_C21 JR241790
 Unigene11745_C21 JR241791
 Unigene11746_C21 JR241792
 Unigene11747_C21 JR241793
 Unigene11748_C21 JR241794
 Unigene11749_C21 JR241795
 Unigene11750_C21 JR241796
 Unigene11751_C21 JR241797
 Unigene11753_C21 JR241798
 Unigene11756_C21 JR241799
 Unigene11758_C21 JR241800
 Unigene11759_C21 JR241801
 Unigene11760_C21 JR241802
 Unigene11762_C21 JR241803
 Unigene11764_C21 JR241804
 Unigene11765_C21 JR241805
 Unigene11766_C21 JR241806
 Unigene11770_C21 JR241807
 Unigene11771_C21 JR241808
 Unigene11772_C21 JR241809
 Unigene11774_C21 JR241810
 Unigene11776_C21 JR241811
 Unigene11778_C21 JR241812
 Unigene11779_C21 JR241813
 Unigene11780_C21 JR241814
 Unigene11781_C21 JR241815
 Unigene11782_C21 JR241816
 Unigene11783_C21 JR241817
 Unigene11785_C21 JR241818
 Unigene11786_C21 JR241819
 Unigene11787_C21 JR241820
 Unigene11788_C21 JR241821
 Unigene11790_C21 JR241822
 Unigene11791_C21 JR241823
 Unigene11792_C21 JR241824
 Unigene11793_C21 JR241825
 Unigene11796_C21 JR241826
 Unigene11797_C21 JR241827
 Unigene11799_C21 JR241828
 Unigene11800_C21 JR241829
 Unigene11802_C21 JR241830
 Unigene11803_C21 JR241831
 Unigene11804_C21 JR241832
 Unigene11807_C21 JR241833
 Unigene11808_C21 JR241834
 Unigene11809_C21 JR241835
 Unigene11810_C21 JR241836
 Unigene11811_C21 JR241837
 Unigene11812_C21 JR241838
 Unigene11813_C21 JR241839
 Unigene11814_C21 JR241840
 Unigene11816_C21 JR241841
 Unigene11817_C21 JR241842
 Unigene11818_C21 JR241843
 Unigene11819_C21 JR241844
 Unigene11820_C21 JR241845
 Unigene11821_C21 JR241846
 Unigene11822_C21 JR241847
 Unigene11824_C21 JR241848
 Unigene11827_C21 JR241849
 Unigene11829_C21 JR241850
 Unigene11830_C21 JR241851
 Unigene11831_C21 JR241852
 Unigene11832_C21 JR241853
 Unigene11833_C21 JR241854
 Unigene11834_C21 JR241855
 Unigene11836_C21 JR241856
 Unigene11837_C21 JR241857
 Unigene11838_C21 JR241858
 Unigene11839_C21 JR241859
 Unigene11840_C21 JR241860
 Unigene11841_C21 JR241861
 Unigene11843_C21 JR241862
 Unigene11844_C21 JR241863
 Unigene11845_C21 JR241864
 Unigene11846_C21 JR241865
 Unigene11849_C21 JR241866
 Unigene11850_C21 JR241867
 Unigene11851_C21 JR241868
 Unigene11852_C21 JR241869
 Unigene11853_C21 JR241870
 Unigene11855_C21 JR241871
 Unigene11856_C21 JR241872
 Unigene11857_C21 JR241873
 Unigene11858_C21 JR241874
 Unigene11860_C21 JR241875
 Unigene11861_C21 JR241876
 Unigene11862_C21 JR241877
 Unigene11863_C21 JR241878
 Unigene11865_C21 JR241879
 Unigene11866_C21 JR241880
 Unigene11868_C21 JR241881
 Unigene11869_C21 JR241882
 Unigene11871_C21 JR241883
 Unigene11872_C21 JR241884
 Unigene11873_C21 JR241885
 Unigene11874_C21 JR241886
 Unigene11875_C21 JR241887
 Unigene11876_C21 JR241888
 Unigene11877_C21 JR241889
 Unigene11878_C21 JR241890
 Unigene11879_C21 JR241891
 Unigene11880_C21 JR241892
 Unigene11881_C21 JR241893
 Unigene11882_C21 JR241894
 Unigene11883_C21 JR241895
 Unigene11885_C21 JR241896
 Unigene11886_C21 JR241897
 Unigene11888_C21 JR241898
 Unigene11889_C21 JR241899
 Unigene11891_C21 JR241900
 Unigene11892_C21 JR241901
 Unigene11896_C21 JR241902
 Unigene11899_C21 JR241903
 Unigene11900_C21 JR241904
 Unigene11902_C21 JR241905
 Unigene11905_C21 JR241906
 Unigene11906_C21 JR241907
 Unigene11907_C21 JR241908
 Unigene11909_C21 JR241909
 Unigene11910_C21 JR241910
 Unigene11911_C21 JR241911
 Unigene11912_C21 JR241912
 Unigene11913_C21 JR241913
 Unigene11915_C21 JR241914
 Unigene11916_C21 JR241915
 Unigene11917_C21 JR241916
 Unigene11918_C21 JR241917
 Unigene11919_C21 JR241918
 Unigene11921_C21 JR241919
 Unigene11923_C21 JR241920
 Unigene11924_C21 JR241921
 Unigene11925_C21 JR241922
 Unigene11927_C21 JR241923
 Unigene11930_C21 JR241924
 Unigene11932_C21 JR241925
 Unigene11933_C21 JR241926
 Unigene11934_C21 JR241927
 Unigene11936_C21 JR241928
 Unigene11939_C21 JR241929
 Unigene11941_C21 JR241930
 Unigene11942_C21 JR241931
 Unigene11943_C21 JR241932
 Unigene11944_C21 JR241933
 Unigene11945_C21 JR241934
 Unigene11947_C21 JR241935
 Unigene11949_C21 JR241936
 Unigene11950_C21 JR241937
 Unigene11951_C21 JR241938
 Unigene11954_C21 JR241939
 Unigene11956_C21 JR241940
 Unigene11957_C21 JR241941
 Unigene11958_C21 JR241942
 Unigene11963_C21 JR241943
 Unigene11965_C21 JR241944
 Unigene11966_C21 JR241945
 Unigene11968_C21 JR241946
 Unigene11970_C21 JR241947
 Unigene11971_C21 JR241948
 Unigene11973_C21 JR241949
 Unigene11975_C21 JR241950
 Unigene11976_C21 JR241951
 Unigene11977_C21 JR241952
 Unigene11978_C21 JR241953
 Unigene11980_C21 JR241954
 Unigene11981_C21 JR241955
 Unigene11982_C21 JR241956
 Unigene11985_C21 JR241957
 Unigene11988_C21 JR241958
 Unigene11990_C21 JR241959
 Unigene11991_C21 JR241960
 Unigene11992_C21 JR241961
 Unigene11993_C21 JR241962
 Unigene11994_C21 JR241963
 Unigene11995_C21 JR241964
 Unigene11996_C21 JR241965
 Unigene11997_C21 JR241966
 Unigene11998_C21 JR241967
 Unigene11999_C21 JR241968
 Unigene12000_C21 JR241969
 Unigene12001_C21 JR241970
 Unigene12002_C21 JR241971
 Unigene12004_C21 JR241972
 Unigene12005_C21 JR241973
 Unigene12006_C21 JR241974
 Unigene12007_C21 JR241975
 Unigene12008_C21 JR241976
 Unigene12010_C21 JR241977
 Unigene12011_C21 JR241978
 Unigene12012_C21 JR241979
 Unigene12013_C21 JR241980
 Unigene12015_C21 JR241981
 Unigene12017_C21 JR241982
 Unigene12019_C21 JR241983
 Unigene12020_C21 JR241984
 Unigene12021_C21 JR241985
 Unigene12022_C21 JR241986
 Unigene12023_C21 JR241987
 Unigene12025_C21 JR241988
 Unigene12026_C21 JR241989
 Unigene12027_C21 JR241990
 Unigene12030_C21 JR241991
 Unigene12031_C21 JR241992
 Unigene12034_C21 JR241993
 Unigene12038_C21 JR241994
 Unigene12039_C21 JR241995
 Unigene12040_C21 JR241996
 Unigene12041_C21 JR241997
 Unigene12042_C21 JR241998
 Unigene12044_C21 JR241999
 Unigene12046_C21 JR242000
 Unigene12047_C21 JR242001
 Unigene12048_C21 JR242002
 Unigene12049_C21 JR242003
 Unigene12050_C21 JR242004
 Unigene12054_C21 JR242005
 Unigene12057_C21 JR242006
 Unigene12058_C21 JR242007
 Unigene12059_C21 JR242008
 Unigene12060_C21 JR242009
 Unigene12061_C21 JR242010
 Unigene12062_C21 JR242011
 Unigene12065_C21 JR242012
 Unigene12066_C21 JR242013
 Unigene12067_C21 JR242014
 Unigene12068_C21 JR242015
 Unigene12070_C21 JR242016
 Unigene12071_C21 JR242017
 Unigene12074_C21 JR242018
 Unigene12075_C21 JR242019
 Unigene12076_C21 JR242020
 Unigene12077_C21 JR242021
 Unigene12079_C21 JR242022
 Unigene12080_C21 JR242023
 Unigene12082_C21 JR242024
 Unigene12083_C21 JR242025
 Unigene12084_C21 JR242026
 Unigene12085_C21 JR242027
 Unigene12086_C21 JR242028
 Unigene12089_C21 JR242029
 Unigene12090_C21 JR242030
 Unigene12091_C21 JR242031
 Unigene12092_C21 JR242032
 Unigene12093_C21 JR242033
 Unigene12094_C21 JR242034
 Unigene12095_C21 JR242035
 Unigene12098_C21 JR242036
 Unigene12099_C21 JR242037
 Unigene12101_C21 JR242038
 Unigene12102_C21 JR242039
 Unigene12103_C21 JR242040
 Unigene12104_C21 JR242041
 Unigene12105_C21 JR242042
 Unigene12106_C21 JR242043
 Unigene12107_C21 JR242044
 Unigene12108_C21 JR242045
 Unigene12109_C21 JR242046
 Unigene12112_C21 JR242047
 Unigene12114_C21 JR242048
 Unigene12115_C21 JR242049
 Unigene12116_C21 JR242050
 Unigene12117_C21 JR242051
 Unigene12118_C21 JR242052
 Unigene12119_C21 JR242053
 Unigene12121_C21 JR242054
 Unigene12123_C21 JR242055
 Unigene12124_C21 JR242056
 Unigene12125_C21 JR242057
 Unigene12126_C21 JR242058
 Unigene12127_C21 JR242059
 Unigene12129_C21 JR242060
 Unigene12130_C21 JR242061
 Unigene12131_C21 JR242062
 Unigene12132_C21 JR242063
 Unigene12133_C21 JR242064
 Unigene12134_C21 JR242065
 Unigene12135_C21 JR242066
 Unigene12136_C21 JR242067
 Unigene12138_C21 JR242068
 Unigene12139_C21 JR242069
 Unigene12141_C21 JR242070
 Unigene12142_C21 JR242071
 Unigene12143_C21 JR242072
 Unigene12144_C21 JR242073
 Unigene12145_C21 JR242074
 Unigene12147_C21 JR242075
 Unigene12148_C21 JR242076
 Unigene12151_C21 JR242077
 Unigene12152_C21 JR242078
 Unigene12154_C21 JR242079
 Unigene12155_C21 JR242080
 Unigene12157_C21 JR242081
 Unigene12159_C21 JR242082
 Unigene12160_C21 JR242083
 Unigene12161_C21 JR242084
 Unigene12162_C21 JR242085
 Unigene12163_C21 JR242086
 Unigene12164_C21 JR242087
 Unigene12166_C21 JR242088
 Unigene12168_C21 JR242089
 Unigene12169_C21 JR242090
 Unigene12172_C21 JR242091
 Unigene12174_C21 JR242092
 Unigene12175_C21 JR242093
 Unigene12176_C21 JR242094
 Unigene12177_C21 JR242095
 Unigene12178_C21 JR242096
 Unigene12180_C21 JR242097
 Unigene12182_C21 JR242098
 Unigene12183_C21 JR242099
 Unigene12184_C21 JR242100
 Unigene12185_C21 JR242101
 Unigene12187_C21 JR242102
 Unigene12188_C21 JR242103
 Unigene12189_C21 JR242104
 Unigene12190_C21 JR242105
 Unigene12191_C21 JR242106
 Unigene12192_C21 JR242107
 Unigene12193_C21 JR242108
 Unigene12194_C21 JR242109
 Unigene12195_C21 JR242110
 Unigene12197_C21 JR242111
 Unigene12199_C21 JR242112
 Unigene12200_C21 JR242113
 Unigene12201_C21 JR242114
 Unigene12204_C21 JR242115
 Unigene12206_C21 JR242116
 Unigene12208_C21 JR242117
 Unigene12209_C21 JR242118
 Unigene12210_C21 JR242119
 Unigene12212_C21 JR242120
 Unigene12213_C21 JR242121
 Unigene12214_C21 JR242122
 Unigene12217_C21 JR242123
 Unigene12218_C21 JR242124
 Unigene12219_C21 JR242125
 Unigene12220_C21 JR242126
 Unigene12222_C21 JR242127
 Unigene12223_C21 JR242128
 Unigene12224_C21 JR242129
 Unigene12225_C21 JR242130
 Unigene12226_C21 JR242131
 Unigene12228_C21 JR242132
 Unigene12229_C21 JR242133
 Unigene12230_C21 JR242134
 Unigene12231_C21 JR242135
 Unigene12232_C21 JR242136
 Unigene12233_C21 JR242137
 Unigene12235_C21 JR242138
 Unigene12237_C21 JR242139
 Unigene12238_C21 JR242140
 Unigene12239_C21 JR242141
 Unigene12240_C21 JR242142
 Unigene12241_C21 JR242143
 Unigene12243_C21 JR242144
 Unigene12244_C21 JR242145
 Unigene12245_C21 JR242146
 Unigene12246_C21 JR242147
 Unigene12248_C21 JR242148
 Unigene12249_C21 JR242149
 Unigene12250_C21 JR242150
 Unigene12251_C21 JR242151
 Unigene12252_C21 JR242152
 Unigene12254_C21 JR242153
 Unigene12255_C21 JR242154
 Unigene12256_C21 JR242155
 Unigene12257_C21 JR242156
 Unigene12258_C21 JR242157
 Unigene12259_C21 JR242158
 Unigene12260_C21 JR242159
 Unigene12261_C21 JR242160
 Unigene12265_C21 JR242161
 Unigene12266_C21 JR242162
 Unigene12267_C21 JR242163
 Unigene12268_C21 JR242164
 Unigene12270_C21 JR242165
 Unigene12271_C21 JR242166
 Unigene12274_C21 JR242167
 Unigene12275_C21 JR242168
 Unigene12277_C21 JR242169
 Unigene12278_C21 JR242170
 Unigene12279_C21 JR242171
 Unigene12280_C21 JR242172
 Unigene12281_C21 JR242173
 Unigene12283_C21 JR242174
 Unigene12285_C21 JR242175
 Unigene12286_C21 JR242176
 Unigene12289_C21 JR242177
 Unigene12290_C21 JR242178
 Unigene12291_C21 JR242179
 Unigene12292_C21 JR242180
 Unigene12293_C21 JR242181
 Unigene12294_C21 JR242182
 Unigene12295_C21 JR242183
 Unigene12299_C21 JR242184
 Unigene12300_C21 JR242185
 Unigene12302_C21 JR242186
 Unigene12303_C21 JR242187
 Unigene12304_C21 JR242188
 Unigene12305_C21 JR242189
 Unigene12307_C21 JR242190
 Unigene12310_C21 JR242191
 Unigene12311_C21 JR242192
 Unigene12312_C21 JR242193
 Unigene12313_C21 JR242194
 Unigene12314_C21 JR242195
 Unigene12315_C21 JR242196
 Unigene12316_C21 JR242197
 Unigene12318_C21 JR242198
 Unigene12319_C21 JR242199
 Unigene12320_C21 JR242200
 Unigene12321_C21 JR242201
 Unigene12323_C21 JR242202
 Unigene12326_C21 JR242203
 Unigene12330_C21 JR242204
 Unigene12333_C21 JR242205
 Unigene12334_C21 JR242206
 Unigene12335_C21 JR242207
 Unigene12336_C21 JR242208
 Unigene12337_C21 JR242209
 Unigene12339_C21 JR242210

 Unigene12341_C21 JR245426
 Unigene12342_C21 JR245427
 Unigene12344_C21 JR245428
 Unigene12345_C21 JR245429
 Unigene12349_C21 JR245430
 Unigene12350_C21 JR245431
 Unigene12353_C21 JR245432
 Unigene12354_C21 JR245433
 Unigene12355_C21 JR245434
 Unigene12356_C21 JR245435
 Unigene12357_C21 JR245436
 Unigene12358_C21 JR245437
 Unigene12359_C21 JR245438
 Unigene12361_C21 JR245439
 Unigene12362_C21 JR245440
 Unigene12363_C21 JR245441
 Unigene12366_C21 JR245442
 Unigene12367_C21 JR245443
 Unigene12368_C21 JR245444
 Unigene12369_C21 JR245445
 Unigene12371_C21 JR245446
 Unigene12372_C21 JR245447
 Unigene12373_C21 JR245448
 Unigene12374_C21 JR245449
 Unigene12375_C21 JR245450
 Unigene12376_C21 JR245451
 Unigene12377_C21 JR245452
 Unigene12378_C21 JR245453
 Unigene12379_C21 JR245454
 Unigene12380_C21 JR245455
 Unigene12381_C21 JR245456
 Unigene12382_C21 JR245457
 Unigene12384_C21 JR245458
 Unigene12386_C21 JR245459
 Unigene12387_C21 JR245460
 Unigene12388_C21 JR245461
 Unigene12389_C21 JR245462
 Unigene12390_C21 JR245463
 Unigene12393_C21 JR245464
 Unigene12395_C21 JR245465
 Unigene12396_C21 JR245466
 Unigene12400_C21 JR245467
 Unigene12402_C21 JR245468
 Unigene12403_C21 JR245469
 Unigene12404_C21 JR245470
 Unigene12405_C21 JR245471
 Unigene12409_C21 JR245472
 Unigene12410_C21 JR245473
 Unigene12411_C21 JR245474
 Unigene12412_C21 JR245475
 Unigene12414_C21 JR245476
 Unigene12415_C21 JR245477
 Unigene12416_C21 JR245478
 Unigene12417_C21 JR245479
 Unigene12419_C21 JR245480
 Unigene12420_C21 JR245481
 Unigene12421_C21 JR245482
 Unigene12422_C21 JR245483
 Unigene12423_C21 JR245484
 Unigene12424_C21 JR245485
 Unigene12425_C21 JR245486
 Unigene12427_C21 JR245487
 Unigene12428_C21 JR245488
 Unigene12432_C21 JR245489
 Unigene12434_C21 JR245490
 Unigene12436_C21 JR245491
 Unigene12439_C21 JR245492
 Unigene12440_C21 JR245493
 Unigene12442_C21 JR245494
 Unigene12445_C21 JR245495
 Unigene12447_C21 JR245496
 Unigene12450_C21 JR245497
 Unigene12456_C21 JR245498
 Unigene12457_C21 JR245499
 Unigene12461_C21 JR245500
 Unigene12462_C21 JR245501
 Unigene12463_C21 JR245502
 Unigene12464_C21 JR245503
 Unigene12465_C21 JR245504
 Unigene12466_C21 JR245505
 Unigene12467_C21 JR245506
 Unigene12468_C21 JR245507
 Unigene12471_C21 JR245508
 Unigene12472_C21 JR245509
 Unigene12474_C21 JR245510
 Unigene12477_C21 JR245511
 Unigene12481_C21 JR245512
 Unigene12483_C21 JR245513
 Unigene12484_C21 JR245514
 Unigene12485_C21 JR245515
 Unigene12486_C21 JR245516
 Unigene12487_C21 JR245517
 Unigene12489_C21 JR245518
 Unigene12490_C21 JR245519
 Unigene12491_C21 JR245520
 Unigene12492_C21 JR245521
 Unigene12493_C21 JR245522
 Unigene12494_C21 JR245523
 Unigene12499_C21 JR245524
 Unigene12500_C21 JR245525
 Unigene12503_C21 JR245526
 Unigene12504_C21 JR245527
 Unigene12505_C21 JR245528
 Unigene12506_C21 JR245529
 Unigene12507_C21 JR245530
 Unigene12509_C21 JR245531
 Unigene12510_C21 JR245532
 Unigene12511_C21 JR245533
 Unigene12512_C21 JR245534
 Unigene12514_C21 JR245535
 Unigene12515_C21 JR245536
 Unigene12518_C21 JR245537
 Unigene12520_C21 JR245538
 Unigene12521_C21 JR245539
 Unigene12522_C21 JR245540
 Unigene12523_C21 JR245541
 Unigene12524_C21 JR245542
 Unigene12525_C21 JR245543
 Unigene12526_C21 JR245544
 Unigene12527_C21 JR245545
 Unigene12528_C21 JR245546
 Unigene12530_C21 JR245547
 Unigene12531_C21 JR245548
 Unigene12532_C21 JR245549
 Unigene12533_C21 JR245550
 Unigene12534_C21 JR245551
 Unigene12536_C21 JR245552
 Unigene12537_C21 JR245553
 Unigene12538_C21 JR245554
 Unigene12541_C21 JR245555
 Unigene12542_C21 JR245556
 Unigene12544_C21 JR245557
 Unigene12545_C21 JR245558
 Unigene12546_C21 JR245559
 Unigene12547_C21 JR245560
 Unigene12548_C21 JR245561
 Unigene12549_C21 JR245562
 Unigene12551_C21 JR245563
 Unigene12552_C21 JR245564
 Unigene12553_C21 JR245565
 Unigene12557_C21 JR245566
 Unigene12559_C21 JR245567
 Unigene12560_C21 JR245568
 Unigene12562_C21 JR245569
 Unigene12565_C21 JR245570
 Unigene12566_C21 JR245571
 Unigene12567_C21 JR245572
 Unigene12568_C21 JR245573
 Unigene12569_C21 JR245574
 Unigene12570_C21 JR245575
 Unigene12571_C21 JR245576
 Unigene12572_C21 JR245577
 Unigene12574_C21 JR245578
 Unigene12575_C21 JR245579
 Unigene12576_C21 JR245580
 Unigene12577_C21 JR245581
 Unigene12583_C21 JR245582
 Unigene12586_C21 JR245583
 Unigene12587_C21 JR245584
 Unigene12589_C21 JR245585
 Unigene12590_C21 JR245586
 Unigene12593_C21 JR245587
 Unigene12594_C21 JR245588
 Unigene12595_C21 JR245589
 Unigene12597_C21 JR245590
 Unigene12598_C21 JR245591
 Unigene12600_C21 JR245592
 Unigene12602_C21 JR245593
 Unigene12603_C21 JR245594
 Unigene12604_C21 JR245595
 Unigene12605_C21 JR245596
 Unigene12606_C21 JR245597
 Unigene12607_C21 JR245598
 Unigene12609_C21 JR245599
 Unigene12610_C21 JR245600
 Unigene12611_C21 JR245601
 Unigene12613_C21 JR245602
 Unigene12614_C21 JR245603
 Unigene12615_C21 JR245604
 Unigene12616_C21 JR245605
 Unigene12617_C21 JR245606
 Unigene12618_C21 JR245607
 Unigene12619_C21 JR245608
 Unigene12621_C21 JR245609
 Unigene12622_C21 JR245610
 Unigene12623_C21 JR245611
 Unigene12624_C21 JR245612
 Unigene12625_C21 JR245613
 Unigene12626_C21 JR245614
 Unigene12627_C21 JR245615
 Unigene12628_C21 JR245616
 Unigene12630_C21 JR245617
 Unigene12631_C21 JR245618
 Unigene12633_C21 JR245619
 Unigene12635_C21 JR245620
 Unigene12636_C21 JR245621
 Unigene12637_C21 JR245622
 Unigene12638_C21 JR245623
 Unigene12639_C21 JR245624
 Unigene12640_C21 JR245625
 Unigene12641_C21 JR245626
 Unigene12642_C21 JR245627
 Unigene12643_C21 JR245628
 Unigene12648_C21 JR245629
 Unigene12649_C21 JR245630
 Unigene12650_C21 JR245631
 Unigene12651_C21 JR245632
 Unigene12652_C21 JR245633
 Unigene12653_C21 JR245634
 Unigene12654_C21 JR245635
 Unigene12656_C21 JR245636
 Unigene12657_C21 JR245637
 Unigene12658_C21 JR245638
 Unigene12659_C21 JR245639
 Unigene12660_C21 JR245640
 Unigene12661_C21 JR245641
 Unigene12662_C21 JR245642
 Unigene12663_C21 JR245643
 Unigene12664_C21 JR245644
 Unigene12667_C21 JR245645
 Unigene12668_C21 JR245646
 Unigene12669_C21 JR245647
 Unigene12670_C21 JR245648
 Unigene12671_C21 JR245649
 Unigene12672_C21 JR245650
 Unigene12674_C21 JR245651
 Unigene12675_C21 JR245652
 Unigene12678_C21 JR245653
 Unigene12679_C21 JR245654
 Unigene12681_C21 JR245655
 Unigene12683_C21 JR245656
 Unigene12684_C21 JR245657
 Unigene12685_C21 JR245658
 Unigene12687_C21 JR245659
 Unigene12689_C21 JR245660
 Unigene12692_C21 JR245661
 Unigene12693_C21 JR245662
 Unigene12694_C21 JR245663
 Unigene12697_C21 JR245664
 Unigene12698_C21 JR245665
 Unigene12699_C21 JR245666
 Unigene12700_C21 JR245667
 Unigene12702_C21 JR245668
 Unigene12703_C21 JR245669
 Unigene12705_C21 JR245670
 Unigene12706_C21 JR245671
 Unigene12707_C21 JR245672
 Unigene12708_C21 JR245673
 Unigene12710_C21 JR245674
 Unigene12711_C21 JR245675
 Unigene12712_C21 JR245676
 Unigene12714_C21 JR245677
 Unigene12716_C21 JR245678
 Unigene12718_C21 JR245679
 Unigene12719_C21 JR245680
 Unigene12720_C21 JR245681
 Unigene12721_C21 JR245682
 Unigene12722_C21 JR245683
 Unigene12723_C21 JR245684
 Unigene12724_C21 JR245685
 Unigene12726_C21 JR245686
 Unigene12727_C21 JR245687
 Unigene12728_C21 JR245688
 Unigene12729_C21 JR245689
 Unigene12730_C21 JR245690
 Unigene12732_C21 JR245691
 Unigene12733_C21 JR245692
 Unigene12734_C21 JR245693
 Unigene12735_C21 JR245694
 Unigene12736_C21 JR245695
 Unigene12738_C21 JR245696
 Unigene12739_C21 JR245697
 Unigene12740_C21 JR245698
 Unigene12741_C21 JR245699
 Unigene12742_C21 JR245700
 Unigene12743_C21 JR245701
 Unigene12744_C21 JR245702
 Unigene12745_C21 JR245703
 Unigene12747_C21 JR245704
 Unigene12748_C21 JR245705
 Unigene12749_C21 JR245706
 Unigene12750_C21 JR245707
 Unigene12751_C21 JR245708
 Unigene12752_C21 JR245709
 Unigene12753_C21 JR245710
 Unigene12754_C21 JR245711
 Unigene12757_C21 JR245712
 Unigene12758_C21 JR245713
 Unigene12759_C21 JR245714
 Unigene12760_C21 JR245715
 Unigene12763_C21 JR245716
 Unigene12765_C21 JR245717
 Unigene12767_C21 JR245718
 Unigene12768_C21 JR245719
 Unigene12769_C21 JR245720
 Unigene12770_C21 JR245721
 Unigene12771_C21 JR245722
 Unigene12772_C21 JR245723
 Unigene12773_C21 JR245724
 Unigene12774_C21 JR245725
 Unigene12775_C21 JR245726
 Unigene12777_C21 JR245727
 Unigene12779_C21 JR245728
 Unigene12780_C21 JR245729
 Unigene12781_C21 JR245730
 Unigene12783_C21 JR245731
 Unigene12784_C21 JR245732
 Unigene12785_C21 JR245733
 Unigene12786_C21 JR245734
 Unigene12787_C21 JR245735
 Unigene12789_C21 JR245736
 Unigene12790_C21 JR245737
 Unigene12791_C21 JR245738
 Unigene12793_C21 JR245739
 Unigene12794_C21 JR245740
 Unigene12795_C21 JR245741
 Unigene12796_C21 JR245742
 Unigene12797_C21 JR245743
 Unigene12798_C21 JR245744
 Unigene12799_C21 JR245745
 Unigene12800_C21 JR245746
 Unigene12801_C21 JR245747
 Unigene12802_C21 JR245748
 Unigene12803_C21 JR245749
 Unigene12804_C21 JR245750
 Unigene12806_C21 JR245751
 Unigene12808_C21 JR245752
 Unigene12810_C21 JR245753
 Unigene12811_C21 JR245754
 Unigene12813_C21 JR245755
 Unigene12815_C21 JR245756
 Unigene12818_C21 JR245757
 Unigene12819_C21 JR245758
 Unigene12823_C21 JR245759
 Unigene12826_C21 JR245760
 Unigene12827_C21 JR245761
 Unigene12828_C21 JR245762
 Unigene12829_C21 JR245763
 Unigene12830_C21 JR245764
 Unigene12832_C21 JR245765
 Unigene12833_C21 JR245766
 Unigene12835_C21 JR245767
 Unigene12838_C21 JR245768
 Unigene12840_C21 JR245769
 Unigene12841_C21 JR245770
 Unigene12842_C21 JR245771
 Unigene12843_C21 JR245772
 Unigene12844_C21 JR245773
 Unigene12845_C21 JR245774
 Unigene12847_C21 JR245775
 Unigene12848_C21 JR245776
 Unigene12849_C21 JR245777
 Unigene12850_C21 JR245778
 Unigene12851_C21 JR245779
 Unigene12852_C21 JR245780
 Unigene12853_C21 JR245781
 Unigene12856_C21 JR245782
 Unigene12857_C21 JR245783
 Unigene12858_C21 JR245784
 Unigene12859_C21 JR245785
 Unigene12860_C21 JR245786
 Unigene12861_C21 JR245787
 Unigene12862_C21 JR245788
 Unigene12863_C21 JR245789
 Unigene12866_C21 JR245790
 Unigene12867_C21 JR245791
 Unigene12868_C21 JR245792
 Unigene12870_C21 JR245793
 Unigene12871_C21 JR245794
 Unigene12872_C21 JR245795
 Unigene12873_C21 JR245796
 Unigene12874_C21 JR245797
 Unigene12875_C21 JR245798
 Unigene12877_C21 JR245799
 Unigene12878_C21 JR245800
 Unigene12879_C21 JR245801
 Unigene12880_C21 JR245802
 Unigene12882_C21 JR245803
 Unigene12883_C21 JR245804
 Unigene12886_C21 JR245805
 Unigene12888_C21 JR245806
 Unigene12889_C21 JR245807
 Unigene12890_C21 JR245808
 Unigene12891_C21 JR245809
 Unigene12893_C21 JR245810
 Unigene12894_C21 JR245811
 Unigene12895_C21 JR245812
 Unigene12896_C21 JR245813
 Unigene12901_C21 JR245814
 Unigene12903_C21 JR245815
 Unigene12906_C21 JR245816
 Unigene12909_C21 JR245817
 Unigene12911_C21 JR245818
 Unigene12912_C21 JR245819
 Unigene12913_C21 JR245820
 Unigene12914_C21 JR245821
 Unigene12915_C21 JR245822
 Unigene12916_C21 JR245823
 Unigene12917_C21 JR245824
 Unigene12918_C21 JR245825
 Unigene12919_C21 JR245826
 Unigene12920_C21 JR245827
 Unigene12921_C21 JR245828
 Unigene12922_C21 JR245829
 Unigene12923_C21 JR245830
 Unigene12924_C21 JR245831
 Unigene12925_C21 JR245832
 Unigene12926_C21 JR245833
 Unigene12928_C21 JR245834
 Unigene12929_C21 JR245835
 Unigene12930_C21 JR245836
 Unigene12932_C21 JR245837
 Unigene12935_C21 JR245838
 Unigene12936_C21 JR245839
 Unigene12937_C21 JR245840
 Unigene12938_C21 JR245841
 Unigene12939_C21 JR245842
 Unigene12940_C21 JR245843
 Unigene12941_C21 JR245844
 Unigene12942_C21 JR245845
 Unigene12944_C21 JR245846
 Unigene12946_C21 JR245847
 Unigene12947_C21 JR245848
 Unigene12949_C21 JR245849
 Unigene12950_C21 JR245850
 Unigene12953_C21 JR245851
 Unigene12954_C21 JR245852
 Unigene12955_C21 JR245853
 Unigene12956_C21 JR245854
 Unigene12957_C21 JR245855
 Unigene12958_C21 JR245856
 Unigene12959_C21 JR245857
 Unigene12960_C21 JR245858
 Unigene12962_C21 JR245859
 Unigene12963_C21 JR245860
 Unigene12965_C21 JR245861
 Unigene12966_C21 JR245862
 Unigene12967_C21 JR245863
 Unigene12968_C21 JR245864
 Unigene12969_C21 JR245865
 Unigene12971_C21 JR245866
 Unigene12972_C21 JR245867
 Unigene12973_C21 JR245868
 Unigene12977_C21 JR245869
 Unigene12980_C21 JR245870
 Unigene12981_C21 JR245871
 Unigene12982_C21 JR245872
 Unigene12983_C21 JR245873
 Unigene12987_C21 JR245874
 Unigene12988_C21 JR245875
 Unigene12989_C21 JR245876
 Unigene12990_C21 JR245877
 Unigene12991_C21 JR245878
 Unigene12993_C21 JR245879
 Unigene12994_C21 JR245880
 Unigene12996_C21 JR245881
 Unigene12997_C21 JR245882
 Unigene12998_C21 JR245883
 Unigene12999_C21 JR245884
 Unigene13001_C21 JR245885
 Unigene13002_C21 JR245886
 Unigene13003_C21 JR245887
 Unigene13004_C21 JR245888
 Unigene13006_C21 JR245889
 Unigene13007_C21 JR245890
 Unigene13008_C21 JR245891
 Unigene13009_C21 JR245892
 Unigene13010_C21 JR245893
 Unigene13014_C21 JR245894
 Unigene13015_C21 JR245895
 Unigene13016_C21 JR245896
 Unigene13019_C21 JR245897
 Unigene13020_C21 JR245898
 Unigene13021_C21 JR245899
 Unigene13022_C21 JR245900
 Unigene13023_C21 JR245901
 Unigene13024_C21 JR245902
 Unigene13025_C21 JR245903
 Unigene13027_C21 JR245904
 Unigene13029_C21 JR245905
 Unigene13030_C21 JR245906
 Unigene13031_C21 JR245907
 Unigene13033_C21 JR245908
 Unigene13034_C21 JR245909
 Unigene13035_C21 JR245910
 Unigene13038_C21 JR245911
 Unigene13040_C21 JR245912
 Unigene13041_C21 JR245913
 Unigene13042_C21 JR245914
 Unigene13044_C21 JR245915
 Unigene13045_C21 JR245916
 Unigene13046_C21 JR245917
 Unigene13047_C21 JR245918
 Unigene13048_C21 JR245919
 Unigene13049_C21 JR245920
 Unigene13050_C21 JR245921
 Unigene13051_C21 JR245922
 Unigene13052_C21 JR245923
 Unigene13053_C21 JR245924
 Unigene13055_C21 JR245925
 Unigene13056_C21 JR245926
 Unigene13058_C21 JR245927
 Unigene13059_C21 JR245928
 Unigene13060_C21 JR245929
 Unigene13061_C21 JR245930
 Unigene13062_C21 JR245931
 Unigene13064_C21 JR245932
 Unigene13065_C21 JR245933
 Unigene13066_C21 JR245934
 Unigene13067_C21 JR245935
 Unigene13068_C21 JR245936
 Unigene13069_C21 JR245937
 Unigene13070_C21 JR245938
 Unigene13072_C21 JR245939
 Unigene13073_C21 JR245940
 Unigene13077_C21 JR245941
 Unigene13078_C21 JR245942
 Unigene13081_C21 JR245943
 Unigene13082_C21 JR245944
 Unigene13084_C21 JR245945
 Unigene13085_C21 JR245946
 Unigene13087_C21 JR245947
 Unigene13088_C21 JR245948
 Unigene13089_C21 JR245949
 Unigene13090_C21 JR245950
 Unigene13093_C21 JR245951
 Unigene13094_C21 JR245952
 Unigene13095_C21 JR245953
 Unigene13096_C21 JR245954
 Unigene13097_C21 JR245955
 Unigene13098_C21 JR245956
 Unigene13099_C21 JR245957
 Unigene13101_C21 JR245958
 Unigene13102_C21 JR245959
 Unigene13104_C21 JR245960
 Unigene13105_C21 JR245961
 Unigene13106_C21 JR245962
 Unigene13107_C21 JR245963
 Unigene13108_C21 JR245964
 Unigene13109_C21 JR245965
 Unigene13110_C21 JR245966
 Unigene13111_C21 JR245967
 Unigene13112_C21 JR245968
 Unigene13114_C21 JR245969
 Unigene13115_C21 JR245970
 Unigene13116_C21 JR245971
 Unigene13117_C21 JR245972
 Unigene13118_C21 JR245973
 Unigene13119_C21 JR245974
 Unigene13120_C21 JR245975
 Unigene13122_C21 JR245976
 Unigene13123_C21 JR245977
 Unigene13124_C21 JR245978
 Unigene13125_C21 JR245979
 Unigene13126_C21 JR245980
 Unigene13128_C21 JR245981
 Unigene13129_C21 JR245982
 Unigene13130_C21 JR245983
 Unigene13131_C21 JR245984
 Unigene13132_C21 JR245985
 Unigene13133_C21 JR245986
 Unigene13136_C21 JR245987
 Unigene13137_C21 JR245988
 Unigene13138_C21 JR245989
 Unigene13139_C21 JR245990
 Unigene13141_C21 JR245991
 Unigene13142_C21 JR245992
 Unigene13143_C21 JR245993
 Unigene13144_C21 JR245994
 Unigene13145_C21 JR245995
 Unigene13146_C21 JR245996
 Unigene13147_C21 JR245997
 Unigene13149_C21 JR245998
 Unigene13150_C21 JR245999
 Unigene13151_C21 JR246000
 Unigene13154_C21 JR246001
 Unigene13156_C21 JR246002
 Unigene13157_C21 JR246003
 Unigene13158_C21 JR246004
 Unigene13159_C21 JR246005
 Unigene13160_C21 JR246006
 Unigene13162_C21 JR246007
 Unigene13164_C21 JR246008
 Unigene13165_C21 JR246009
 Unigene13166_C21 JR246010
 Unigene13167_C21 JR246011
 Unigene13169_C21 JR246012
 Unigene13171_C21 JR246013
 Unigene13172_C21 JR246014
 Unigene13173_C21 JR246015
 Unigene13175_C21 JR246016
 Unigene13176_C21 JR246017
 Unigene13177_C21 JR246018
 Unigene13178_C21 JR246019
 Unigene13179_C21 JR246020
 Unigene13181_C21 JR246021
 Unigene13182_C21 JR246022
 Unigene13183_C21 JR246023
 Unigene13184_C21 JR246024
 Unigene13185_C21 JR246025
 Unigene13187_C21 JR246026
 Unigene13188_C21 JR246027
 Unigene13189_C21 JR246028
 Unigene13190_C21 JR246029
 Unigene13191_C21 JR246030
 Unigene13192_C21 JR246031
 Unigene13193_C21 JR246032
 Unigene13194_C21 JR246033
 Unigene13195_C21 JR246034
 Unigene13198_C21 JR246035
 Unigene13199_C21 JR246036
 Unigene13200_C21 JR246037
 Unigene13202_C21 JR246038
 Unigene13203_C21 JR246039
 Unigene13204_C21 JR246040
 Unigene13206_C21 JR246041
 Unigene13208_C21 JR246042
 Unigene13209_C21 JR246043
 Unigene13210_C21 JR246044
 Unigene13211_C21 JR246045
 Unigene13212_C21 JR246046
 Unigene13213_C21 JR246047
 Unigene13215_C21 JR246048
 Unigene13217_C21 JR246049
 Unigene13220_C21 JR246050
 Unigene13222_C21 JR246051
 Unigene13223_C21 JR246052
 Unigene13225_C21 JR246053
 Unigene13228_C21 JR246054
 Unigene13229_C21 JR246055
 Unigene13231_C21 JR246056
 Unigene13232_C21 JR246057
 Unigene13233_C21 JR246058
 Unigene13234_C21 JR246059
 Unigene13235_C21 JR246060
 Unigene13236_C21 JR246061
 Unigene13238_C21 JR246062
 Unigene13240_C21 JR246063
 Unigene13242_C21 JR246064
 Unigene13243_C21 JR246065
 Unigene13244_C21 JR246066
 Unigene13245_C21 JR246067
 Unigene13246_C21 JR246068
 Unigene13248_C21 JR246069
 Unigene13250_C21 JR246070
 Unigene13254_C21 JR246071
 Unigene13255_C21 JR246072
 Unigene13256_C21 JR246073
 Unigene13257_C21 JR246074
 Unigene13259_C21 JR246075
 Unigene13260_C21 JR246076
 Unigene13264_C21 JR246077
 Unigene13265_C21 JR246078
 Unigene13266_C21 JR246079
 Unigene13267_C21 JR246080
 Unigene13268_C21 JR246081
 Unigene13269_C21 JR246082
 Unigene13270_C21 JR246083
 Unigene13272_C21 JR246084
 Unigene13273_C21 JR246085
 Unigene13274_C21 JR246086
 Unigene13275_C21 JR246087
 Unigene13276_C21 JR246088
 Unigene13278_C21 JR246089
 Unigene13280_C21 JR246090
 Unigene13282_C21 JR246091
 Unigene13287_C21 JR246092
 Unigene13288_C21 JR246093
 Unigene13289_C21 JR246094
 Unigene13290_C21 JR246095
 Unigene13291_C21 JR246096
 Unigene13292_C21 JR246097
 Unigene13293_C21 JR246098
 Unigene13295_C21 JR246099
 Unigene13297_C21 JR246100
 Unigene13298_C21 JR246101
 Unigene13299_C21 JR246102
 Unigene13301_C21 JR246103
 Unigene13302_C21 JR246104
 Unigene13303_C21 JR246105
 Unigene13304_C21 JR246106
 Unigene13305_C21 JR246107
 Unigene13306_C21 JR246108
 Unigene13307_C21 JR246109
 Unigene13308_C21 JR246110
 Unigene13309_C21 JR246111
 Unigene13310_C21 JR246112
 Unigene13312_C21 JR246113
 Unigene13313_C21 JR246114
 Unigene13315_C21 JR246115
 Unigene13316_C21 JR246116
 Unigene13317_C21 JR246117
 Unigene13320_C21 JR246118
 Unigene13322_C21 JR246119
 Unigene13323_C21 JR246120
 Unigene13324_C21 JR246121
 Unigene13325_C21 JR246122
 Unigene13328_C21 JR246123
 Unigene13329_C21 JR246124
 Unigene13330_C21 JR246125
 Unigene13331_C21 JR246126
 Unigene13332_C21 JR246127
 Unigene13333_C21 JR246128
 Unigene13334_C21 JR246129
 Unigene13336_C21 JR246130
 Unigene13337_C21 JR246131
 Unigene13339_C21 JR246132
 Unigene13340_C21 JR246133
 Unigene13341_C21 JR246134
 Unigene13342_C21 JR246135
 Unigene13343_C21 JR246136
 Unigene13344_C21 JR246137
 Unigene13345_C21 JR246138
 Unigene13346_C21 JR246139
 Unigene13347_C21 JR246140
 Unigene13348_C21 JR246141
 Unigene13349_C21 JR246142
 Unigene13350_C21 JR246143
 Unigene13351_C21 JR246144
 Unigene13352_C21 JR246145
 Unigene13353_C21 JR246146
 Unigene13355_C21 JR246147
 Unigene13356_C21 JR246148
 Unigene13357_C21 JR246149
 Unigene13358_C21 JR246150
 Unigene13359_C21 JR246151
 Unigene13361_C21 JR246152
 Unigene13362_C21 JR246153
 Unigene13363_C21 JR246154
 Unigene13365_C21 JR246155
 Unigene13366_C21 JR246156
 Unigene13367_C21 JR246157
 Unigene13368_C21 JR246158
 Unigene13371_C21 JR246159
 Unigene13372_C21 JR246160
 Unigene13373_C21 JR246161
 Unigene13374_C21 JR246162
 Unigene13375_C21 JR246163
 Unigene13376_C21 JR246164
 Unigene13377_C21 JR246165
 Unigene13380_C21 JR246166
 Unigene13381_C21 JR246167
 Unigene13382_C21 JR246168
 Unigene13383_C21 JR246169
 Unigene13384_C21 JR246170
 Unigene13386_C21 JR246171
 Unigene13387_C21 JR246172
 Unigene13388_C21 JR246173
 Unigene13389_C21 JR246174
 Unigene13390_C21 JR246175
 Unigene13391_C21 JR246176
 Unigene13393_C21 JR246177
 Unigene13394_C21 JR246178
 Unigene13396_C21 JR246179
 Unigene13397_C21 JR246180
 Unigene13398_C21 JR246181
 Unigene13399_C21 JR246182
 Unigene13400_C21 JR246183
 Unigene13401_C21 JR246184
 Unigene13402_C21 JR246185
 Unigene13403_C21 JR246186
 Unigene13405_C21 JR246187
 Unigene13407_C21 JR246188
 Unigene13408_C21 JR246189
 Unigene13409_C21 JR246190
 Unigene13410_C21 JR246191
 Unigene13411_C21 JR246192
 Unigene13413_C21 JR246193
 Unigene13414_C21 JR246194
 Unigene13417_C21 JR246195
 Unigene13418_C21 JR246196
 Unigene13419_C21 JR246197
 Unigene13420_C21 JR246198
 Unigene13423_C21 JR246199
 Unigene13424_C21 JR246200
 Unigene13425_C21 JR246201
 Unigene13426_C21 JR246202
 Unigene13427_C21 JR246203
 Unigene13428_C21 JR246204
 Unigene13432_C21 JR246205
 Unigene13434_C21 JR246206
 Unigene13437_C21 JR246207
 Unigene13440_C21 JR246208
 Unigene13441_C21 JR246209
 Unigene13442_C21 JR246210
 Unigene13443_C21 JR246211
 Unigene13444_C21 JR246212
 Unigene13446_C21 JR246213
 Unigene13447_C21 JR246214
 Unigene13448_C21 JR246215
 Unigene13449_C21 JR246216
 Unigene13450_C21 JR246217
 Unigene13451_C21 JR246218
 Unigene13452_C21 JR246219
 Unigene13454_C21 JR246220
 Unigene13457_C21 JR246221
 Unigene13459_C21 JR246222
 Unigene13460_C21 JR246223
 Unigene13461_C21 JR246224
 Unigene13462_C21 JR246225
 Unigene13463_C21 JR246226
 Unigene13464_C21 JR246227
 Unigene13466_C21 JR246228
 Unigene13467_C21 JR246229
 Unigene13468_C21 JR246230
 Unigene13470_C21 JR246231
 Unigene13471_C21 JR246232
 Unigene13472_C21 JR246233
 Unigene13474_C21 JR246234
 Unigene13475_C21 JR246235
 Unigene13478_C21 JR246236
 Unigene13481_C21 JR246237
 Unigene13482_C21 JR246238
 Unigene13484_C21 JR246239
 Unigene13486_C21 JR246240
 Unigene13488_C21 JR246241
 Unigene13490_C21 JR246242
 Unigene13491_C21 JR246243
 Unigene13492_C21 JR246244
 Unigene13493_C21 JR246245
 Unigene13497_C21 JR246246
 Unigene13498_C21 JR246247
 Unigene13499_C21 JR246248
 Unigene13502_C21 JR246249
 Unigene13503_C21 JR246250
 Unigene13505_C21 JR246251
 Unigene13506_C21 JR246252
 Unigene13507_C21 JR246253
 Unigene13508_C21 JR246254
 Unigene13509_C21 JR246255
 Unigene13510_C21 JR246256
 Unigene13511_C21 JR246257
 Unigene13512_C21 JR246258
 Unigene13513_C21 JR246259
 Unigene13514_C21 JR246260
 Unigene13515_C21 JR246261
 Unigene13516_C21 JR246262
 Unigene13517_C21 JR246263
 Unigene13518_C21 JR246264
 Unigene13519_C21 JR246265
 Unigene13520_C21 JR246266
 Unigene13521_C21 JR246267
 Unigene13522_C21 JR246268
 Unigene13523_C21 JR246269
 Unigene13524_C21 JR246270
 Unigene13525_C21 JR246271
 Unigene13527_C21 JR246272
 Unigene13528_C21 JR246273
 Unigene13529_C21 JR246274
 Unigene13530_C21 JR246275
 Unigene13531_C21 JR246276
 Unigene13533_C21 JR246277
 Unigene13534_C21 JR246278
 Unigene13536_C21 JR246279
 Unigene13537_C21 JR246280
 Unigene13538_C21 JR246281
 Unigene13540_C21 JR246282
 Unigene13541_C21 JR246283
 Unigene13542_C21 JR246284
 Unigene13545_C21 JR246285
 Unigene13546_C21 JR246286
 Unigene13549_C21 JR246287
 Unigene13550_C21 JR246288
 Unigene13551_C21 JR246289
 Unigene13552_C21 JR246290
 Unigene13553_C21 JR246291
 Unigene13554_C21 JR246292
 Unigene13556_C21 JR246293
 Unigene13557_C21 JR246294
 Unigene13559_C21 JR246295
 Unigene13560_C21 JR246296
 Unigene13561_C21 JR246297
 Unigene13562_C21 JR246298
 Unigene13563_C21 JR246299
 Unigene13566_C21 JR246300
 Unigene13567_C21 JR246301
 Unigene13569_C21 JR246302
 Unigene13570_C21 JR246303
 Unigene13572_C21 JR246304
 Unigene13573_C21 JR246305
 Unigene13574_C21 JR246306
 Unigene13576_C21 JR246307
 Unigene13578_C21 JR246308
 Unigene13579_C21 JR246309
 Unigene13581_C21 JR246310
 Unigene13583_C21 JR246311
 Unigene13584_C21 JR246312
 Unigene13585_C21 JR246313
 Unigene13586_C21 JR246314
 Unigene13588_C21 JR246315
 Unigene13590_C21 JR246316
 Unigene13591_C21 JR246317
 Unigene13592_C21 JR246318
 Unigene13593_C21 JR246319
 Unigene13596_C21 JR246320
 Unigene13597_C21 JR246321
 Unigene13598_C21 JR246322
 Unigene13599_C21 JR246323
 Unigene13602_C21 JR246324
 Unigene13603_C21 JR246325
 Unigene13604_C21 JR246326
 Unigene13606_C21 JR246327
 Unigene13607_C21 JR246328
 Unigene13611_C21 JR246329
 Unigene13613_C21 JR246330
 Unigene13616_C21 JR246331
 Unigene13618_C21 JR246332
 Unigene13619_C21 JR246333
 Unigene13622_C21 JR246334
 Unigene13623_C21 JR246335
 Unigene13624_C21 JR246336
 Unigene13627_C21 JR246337
 Unigene13628_C21 JR246338
 Unigene13631_C21 JR246339
 Unigene13632_C21 JR246340
 Unigene13633_C21 JR246341
 Unigene13635_C21 JR246342
 Unigene13637_C21 JR246343
 Unigene13638_C21 JR246344
 Unigene13639_C21 JR246345
 Unigene13642_C21 JR246346
 Unigene13643_C21 JR246347
 Unigene13644_C21 JR246348
 Unigene13646_C21 JR246349
 Unigene13647_C21 JR246350
 Unigene13653_C21 JR246351
 Unigene13656_C21 JR246352
 Unigene13657_C21 JR246353
 Unigene13658_C21 JR246354
 Unigene13659_C21 JR246355
 Unigene13660_C21 JR246356
 Unigene13664_C21 JR246357
 Unigene13665_C21 JR246358
 Unigene13666_C21 JR246359
 Unigene13667_C21 JR246360
 Unigene13668_C21 JR246361
 Unigene13669_C21 JR246362
 Unigene13670_C21 JR246363
 Unigene13673_C21 JR246364
 Unigene13674_C21 JR246365
 Unigene13675_C21 JR246366
 Unigene13678_C21 JR246367
 Unigene13679_C21 JR246368
 Unigene13680_C21 JR246369
 Unigene13681_C21 JR246370
 Unigene13682_C21 JR246371
 Unigene13684_C21 JR246372
 Unigene13688_C21 JR246373
 Unigene13690_C21 JR246374
 Unigene13692_C21 JR246375
 Unigene13694_C21 JR246376
 Unigene13695_C21 JR246377
 Unigene13696_C21 JR246378
 Unigene13697_C21 JR246379
 Unigene13698_C21 JR246380
 Unigene13699_C21 JR246381
 Unigene13701_C21 JR246382
 Unigene13702_C21 JR246383
 Unigene13703_C21 JR246384
 Unigene13704_C21 JR246385
 Unigene13705_C21 JR246386
 Unigene13707_C21 JR246387
 Unigene13710_C21 JR246388
 Unigene13712_C21 JR246389
 Unigene13715_C21 JR246390
 Unigene13716_C21 JR246391
 Unigene13718_C21 JR246392
 Unigene13721_C21 JR246393
 Unigene13724_C21 JR246394
 Unigene13725_C21 JR246395
 Unigene13726_C21 JR246396
 Unigene13727_C21 JR246397
 Unigene13728_C21 JR246398
 Unigene13729_C21 JR246399
 Unigene13730_C21 JR246400
 Unigene13731_C21 JR246401
 Unigene13732_C21 JR246402
 Unigene13733_C21 JR246403
 Unigene13734_C21 JR246404
 Unigene13735_C21 JR246405
 Unigene13738_C21 JR246406
 Unigene13739_C21 JR246407
 Unigene13741_C21 JR246408
 Unigene13742_C21 JR246409
 Unigene13744_C21 JR246410
 Unigene13745_C21 JR246411
 Unigene13746_C21 JR246412
 Unigene13747_C21 JR246413
 Unigene13748_C21 JR246414
 Unigene13750_C21 JR246415
 Unigene13751_C21 JR246416
 Unigene13752_C21 JR246417
 Unigene13754_C21 JR246418
 Unigene13756_C21 JR246419
 Unigene13758_C21 JR246420
 Unigene13760_C21 JR246421
 Unigene13761_C21 JR246422
 Unigene13763_C21 JR246423
 Unigene13764_C21 JR246424
 Unigene13767_C21 JR246425
 Unigene13768_C21 JR246426
 Unigene13770_C21 JR246427
 Unigene13772_C21 JR246428
 Unigene13774_C21 JR246429
 Unigene13775_C21 JR246430
 Unigene13778_C21 JR246431
 Unigene13780_C21 JR246432
 Unigene13781_C21 JR246433
 Unigene13782_C21 JR246434
 Unigene13783_C21 JR246435
 Unigene13785_C21 JR246436
 Unigene13786_C21 JR246437
 Unigene13787_C21 JR246438
 Unigene13789_C21 JR246439
 Unigene13790_C21 JR246440
 Unigene13792_C21 JR246441
 Unigene13793_C21 JR246442
 Unigene13794_C21 JR246443
 Unigene13795_C21 JR246444
 Unigene13796_C21 JR246445
 Unigene13797_C21 JR246446
 Unigene13798_C21 JR246447
 Unigene13799_C21 JR246448
 Unigene13802_C21 JR246449
 Unigene13803_C21 JR246450
 Unigene13804_C21 JR246451
 Unigene13805_C21 JR246452
 Unigene13806_C21 JR246453
 Unigene13807_C21 JR246454
 Unigene13808_C21 JR246455
 Unigene13809_C21 JR246456
 Unigene13810_C21 JR246457
 Unigene13812_C21 JR246458
 Unigene13813_C21 JR246459
 Unigene13814_C21 JR246460
 Unigene13815_C21 JR246461
 Unigene13816_C21 JR246462
 Unigene13818_C21 JR246463
 Unigene13820_C21 JR246464
 Unigene13821_C21 JR246465
 Unigene13822_C21 JR246466
 Unigene13825_C21 JR246467
 Unigene13826_C21 JR246468
 Unigene13827_C21 JR246469
 Unigene13828_C21 JR246470
 Unigene13830_C21 JR246471
 Unigene13833_C21 JR246472
 Unigene13834_C21 JR246473
 Unigene13835_C21 JR246474
 Unigene13837_C21 JR246475
 Unigene13840_C21 JR246476
 Unigene13841_C21 JR246477
 Unigene13842_C21 JR246478
 Unigene13843_C21 JR246479
 Unigene13844_C21 JR246480
 Unigene13846_C21 JR246481
 Unigene13847_C21 JR246482
 Unigene13848_C21 JR246483
 Unigene13851_C21 JR246484
 Unigene13852_C21 JR246485
 Unigene13853_C21 JR246486
 Unigene13856_C21 JR246487
 Unigene13859_C21 JR246488
 Unigene13860_C21 JR246489
 Unigene13861_C21 JR246490
 Unigene13863_C21 JR246491
 Unigene13864_C21 JR246492
 Unigene13865_C21 JR246493
 Unigene13866_C21 JR246494
 Unigene13867_C21 JR246495
 Unigene13868_C21 JR246496
 Unigene13869_C21 JR246497
 Unigene13870_C21 JR246498
 Unigene13871_C21 JR246499
 Unigene13872_C21 JR246500
 Unigene13873_C21 JR246501
 Unigene13875_C21 JR246502
 Unigene13876_C21 JR246503
 Unigene13879_C21 JR246504
 Unigene13880_C21 JR246505
 Unigene13882_C21 JR246506
 Unigene13883_C21 JR246507
 Unigene13885_C21 JR246508
 Unigene13886_C21 JR246509
 Unigene13887_C21 JR246510
 Unigene13888_C21 JR246511
 Unigene13889_C21 JR246512
 Unigene13890_C21 JR246513
 Unigene13891_C21 JR246514
 Unigene13892_C21 JR246515
 Unigene13895_C21 JR246516
 Unigene13901_C21 JR246517
 Unigene13902_C21 JR246518
 Unigene13903_C21 JR246519
 Unigene13904_C21 JR246520
 Unigene13905_C21 JR246521
 Unigene13907_C21 JR246522
 Unigene13908_C21 JR246523
 Unigene13911_C21 JR246524
 Unigene13912_C21 JR246525
 Unigene13913_C21 JR246526
 Unigene13916_C21 JR246527
 Unigene13918_C21 JR246528
 Unigene13919_C21 JR246529
 Unigene13921_C21 JR246530
 Unigene13922_C21 JR246531
 Unigene13923_C21 JR246532
 Unigene13924_C21 JR246533
 Unigene13925_C21 JR246534
 Unigene13926_C21 JR246535
 Unigene13927_C21 JR246536
 Unigene13928_C21 JR246537
 Unigene13929_C21 JR246538
 Unigene13930_C21 JR246539
 Unigene13931_C21 JR246540
 Unigene13932_C21 JR246541
 Unigene13934_C21 JR246542
 Unigene13936_C21 JR246543
 Unigene13937_C21 JR246544
 Unigene13938_C21 JR246545
 Unigene13939_C21 JR246546
 Unigene13941_C21 JR246547
 Unigene13943_C21 JR246548
 Unigene13944_C21 JR246549
 Unigene13945_C21 JR246550
 Unigene13946_C21 JR246551
 Unigene13947_C21 JR246552
 Unigene13948_C21 JR246553
 Unigene13950_C21 JR246554
 Unigene13951_C21 JR246555
 Unigene13952_C21 JR246556
 Unigene13954_C21 JR246557
 Unigene13955_C21 JR246558
 Unigene13956_C21 JR246559
 Unigene13958_C21 JR246560
 Unigene13959_C21 JR246561
 Unigene13960_C21 JR246562
 Unigene13961_C21 JR246563
 Unigene13965_C21 JR246564
 Unigene13966_C21 JR246565
 Unigene13969_C21 JR246566
 Unigene13970_C21 JR246567
 Unigene13973_C21 JR246568
 Unigene13975_C21 JR246569
 Unigene13978_C21 JR246570
 Unigene13980_C21 JR246571
 Unigene13981_C21 JR246572
 Unigene13982_C21 JR246573
 Unigene13983_C21 JR246574
 Unigene13984_C21 JR246575
 Unigene13985_C21 JR246576
 Unigene13986_C21 JR246577
 Unigene13990_C21 JR246578
 Unigene13991_C21 JR246579
 Unigene13992_C21 JR246580
 Unigene13993_C21 JR246581
 Unigene13995_C21 JR246582
 Unigene13998_C21 JR246583
 Unigene13999_C21 JR246584
 Unigene14001_C21 JR246585
 Unigene14002_C21 JR246586
 Unigene14004_C21 JR246587
 Unigene14005_C21 JR246588
 Unigene14006_C21 JR246589
 Unigene14008_C21 JR246590
 Unigene14009_C21 JR246591
 Unigene14010_C21 JR246592
 Unigene14012_C21 JR246593
 Unigene14016_C21 JR246594
 Unigene14017_C21 JR246595
 Unigene14018_C21 JR246596
 Unigene14019_C21 JR246597
 Unigene14020_C21 JR246598
 Unigene14022_C21 JR246599
 Unigene14023_C21 JR246600
 Unigene14025_C21 JR246601
 Unigene14026_C21 JR246602
 Unigene14027_C21 JR246603
 Unigene14030_C21 JR246604
 Unigene14031_C21 JR246605
 Unigene14032_C21 JR246606
 Unigene14033_C21 JR246607
 Unigene14034_C21 JR246608
 Unigene14035_C21 JR246609
 Unigene14036_C21 JR246610
 Unigene14038_C21 JR246611
 Unigene14040_C21 JR246612
 Unigene14042_C21 JR246613
 Unigene14043_C21 JR246614
 Unigene14045_C21 JR246615
 Unigene14048_C21 JR246616
 Unigene14051_C21 JR246617
 Unigene14052_C21 JR246618
 Unigene14053_C21 JR246619
 Unigene14054_C21 JR246620
 Unigene14055_C21 JR246621
 Unigene14057_C21 JR246622
 Unigene14058_C21 JR246623
 Unigene14059_C21 JR246624
 Unigene14060_C21 JR246625
 Unigene14061_C21 JR246626
 Unigene14062_C21 JR246627
 Unigene14063_C21 JR246628
 Unigene14064_C21 JR246629
 Unigene14066_C21 JR246630
 Unigene14067_C21 JR246631
 Unigene14068_C21 JR246632
 Unigene14069_C21 JR246633
 Unigene14070_C21 JR246634
 Unigene14072_C21 JR246635
 Unigene14073_C21 JR246636
 Unigene14074_C21 JR246637
 Unigene14076_C21 JR246638
 Unigene14078_C21 JR246639
 Unigene14080_C21 JR246640
 Unigene14081_C21 JR246641
 Unigene14083_C21 JR246642
 Unigene14086_C21 JR246643
 Unigene14087_C21 JR246644
 Unigene14088_C21 JR246645
 Unigene14090_C21 JR246646
 Unigene14091_C21 JR246647
 Unigene14092_C21 JR246648
 Unigene14093_C21 JR246649
 Unigene14094_C21 JR246650
 Unigene14095_C21 JR246651
 Unigene14096_C21 JR246652
 Unigene14097_C21 JR246653
 Unigene14099_C21 JR246654
 Unigene14103_C21 JR246655
 Unigene14104_C21 JR246656
 Unigene14105_C21 JR246657
 Unigene14106_C21 JR246658
 Unigene14107_C21 JR246659
 Unigene14108_C21 JR246660
 Unigene14109_C21 JR246661
 Unigene14110_C21 JR246662
 Unigene14116_C21 JR246663
 Unigene14117_C21 JR246664
 Unigene14118_C21 JR246665
 Unigene14119_C21 JR246666
 Unigene14120_C21 JR246667
 Unigene14121_C21 JR246668
 Unigene14122_C21 JR246669
 Unigene14123_C21 JR246670
 Unigene14124_C21 JR246671
 Unigene14125_C21 JR246672
 Unigene14126_C21 JR246673
 Unigene14128_C21 JR246674
 Unigene14129_C21 JR246675
 Unigene14130_C21 JR246676
 Unigene14132_C21 JR246677
 Unigene14133_C21 JR246678
 Unigene14134_C21 JR246679
 Unigene14135_C21 JR246680
 Unigene14136_C21 JR246681
 Unigene14138_C21 JR246682
 Unigene14139_C21 JR246683
 Unigene14140_C21 JR246684
 Unigene14141_C21 JR246685
 Unigene14143_C21 JR246686
 Unigene14145_C21 JR246687
 Unigene14147_C21 JR246688
 Unigene14148_C21 JR246689
 Unigene14151_C21 JR246690
 Unigene14152_C21 JR246691
 Unigene14153_C21 JR246692
 Unigene14156_C21 JR246693
 Unigene14159_C21 JR246694
 Unigene14161_C21 JR246695
 Unigene14162_C21 JR246696
 Unigene14163_C21 JR246697
 Unigene14164_C21 JR246698
 Unigene14166_C21 JR246699
 Unigene14167_C21 JR246700
 Unigene14168_C21 JR246701
 Unigene14172_C21 JR246702
 Unigene14173_C21 JR246703
 Unigene14175_C21 JR246704
 Unigene14177_C21 JR246705
 Unigene14179_C21 JR246706
 Unigene14180_C21 JR246707
 Unigene14181_C21 JR246708
 Unigene14183_C21 JR246709
 Unigene14186_C21 JR246710
 Unigene14187_C21 JR246711
 Unigene14188_C21 JR246712
 Unigene14190_C21 JR246713
 Unigene14191_C21 JR246714
 Unigene14192_C21 JR246715
 Unigene14194_C21 JR246716
 Unigene14195_C21 JR246717
 Unigene14196_C21 JR246718
 Unigene14197_C21 JR246719
 Unigene14198_C21 JR246720
 Unigene14199_C21 JR246721
 Unigene14200_C21 JR246722
 Unigene14201_C21 JR246723
 Unigene14202_C21 JR246724
 Unigene14204_C21 JR246725
 Unigene14205_C21 JR246726
 Unigene14206_C21 JR246727
 Unigene14207_C21 JR246728
 Unigene14208_C21 JR246729
 Unigene14210_C21 JR246730
 Unigene14212_C21 JR246731
 Unigene14213_C21 JR246732
 Unigene14214_C21 JR246733
 Unigene14216_C21 JR246734
 Unigene14218_C21 JR246735
 Unigene14219_C21 JR246736
 Unigene14220_C21 JR246737
 Unigene14221_C21 JR246738
 Unigene14223_C21 JR246739
 Unigene14224_C21 JR246740
 Unigene14225_C21 JR246741
 Unigene14226_C21 JR246742
 Unigene14228_C21 JR246743
 Unigene14229_C21 JR246744
 Unigene14230_C21 JR246745
 Unigene14231_C21 JR246746
 Unigene14232_C21 JR246747
 Unigene14234_C21 JR246748
 Unigene14235_C21 JR246749
 Unigene14236_C21 JR246750
 Unigene14237_C21 JR246751
 Unigene14238_C21 JR246752
 Unigene14239_C21 JR246753
 Unigene14240_C21 JR246754
 Unigene14242_C21 JR246755
 Unigene14243_C21 JR246756
 Unigene14244_C21 JR246757
 Unigene14245_C21 JR246758
 Unigene14247_C21 JR246759
 Unigene14248_C21 JR246760
 Unigene14249_C21 JR246761
 Unigene14250_C21 JR246762
 Unigene14252_C21 JR246763
 Unigene14254_C21 JR246764
 Unigene14255_C21 JR246765
 Unigene14257_C21 JR246766
 Unigene14258_C21 JR246767
 Unigene14259_C21 JR246768
 Unigene14261_C21 JR246769
 Unigene14262_C21 JR246770
 Unigene14264_C21 JR246771
 Unigene14267_C21 JR246772
 Unigene14268_C21 JR246773
 Unigene14269_C21 JR246774
 Unigene14270_C21 JR246775
 Unigene14271_C21 JR246776
 Unigene14272_C21 JR246777
 Unigene14273_C21 JR246778
 Unigene14274_C21 JR246779
 Unigene14275_C21 JR246780
 Unigene14276_C21 JR246781
 Unigene14277_C21 JR246782
 Unigene14278_C21 JR246783
 Unigene14279_C21 JR246784
 Unigene14282_C21 JR246785
 Unigene14284_C21 JR246786
 Unigene14285_C21 JR246787
 Unigene14289_C21 JR246788
 Unigene14290_C21 JR246789
 Unigene14293_C21 JR246790
 Unigene14294_C21 JR246791
 Unigene14296_C21 JR246792
 Unigene14298_C21 JR246793
 Unigene14299_C21 JR246794
 Unigene14300_C21 JR246795
 Unigene14304_C21 JR246796
 Unigene14305_C21 JR246797
 Unigene14308_C21 JR246798
 Unigene14309_C21 JR246799
 Unigene14310_C21 JR246800
 Unigene14311_C21 JR246801
 Unigene14312_C21 JR246802
 Unigene14314_C21 JR246803
 Unigene14316_C21 JR246804
 Unigene14318_C21 JR246805
 Unigene14319_C21 JR246806
 Unigene14320_C21 JR246807
 Unigene14323_C21 JR246808
 Unigene14324_C21 JR246809
 Unigene14325_C21 JR246810
 Unigene14326_C21 JR246811
 Unigene14327_C21 JR246812
 Unigene14328_C21 JR246813
 Unigene14330_C21 JR246814
 Unigene14331_C21 JR246815
 Unigene14332_C21 JR246816
 Unigene14333_C21 JR246817
 Unigene14334_C21 JR246818
 Unigene14335_C21 JR246819
 Unigene14337_C21 JR246820
 Unigene14338_C21 JR246821
 Unigene14339_C21 JR246822
 Unigene14340_C21 JR246823
 Unigene14342_C21 JR246824
 Unigene14343_C21 JR246825
 Unigene14344_C21 JR246826
 Unigene14345_C21 JR246827
 Unigene14347_C21 JR246828
 Unigene14348_C21 JR246829
 Unigene14350_C21 JR246830
 Unigene14351_C21 JR246831
 Unigene14352_C21 JR246832
 Unigene14353_C21 JR246833
 Unigene14354_C21 JR246834
 Unigene14355_C21 JR246835
 Unigene14356_C21 JR246836
 Unigene14357_C21 JR246837
 Unigene14358_C21 JR246838
 Unigene14359_C21 JR246839
 Unigene14361_C21 JR246840
 Unigene14364_C21 JR246841
 Unigene14365_C21 JR246842
 Unigene14366_C21 JR246843
 Unigene14367_C21 JR246844
 Unigene14368_C21 JR246845
 Unigene14369_C21 JR246846
 Unigene14373_C21 JR246847
 Unigene14374_C21 JR246848
 Unigene14375_C21 JR246849
 Unigene14377_C21 JR246850
 Unigene14379_C21 JR246851
 Unigene14384_C21 JR246852
 Unigene14386_C21 JR246853
 Unigene14387_C21 JR246854
 Unigene14388_C21 JR246855
 Unigene14389_C21 JR246856
 Unigene14391_C21 JR246857
 Unigene14395_C21 JR246858
 Unigene14396_C21 JR246859
 Unigene14397_C21 JR246860
 Unigene14398_C21 JR246861
 Unigene14399_C21 JR246862
 Unigene14401_C21 JR246863
 Unigene14402_C21 JR246864
 Unigene14403_C21 JR246865
 Unigene14404_C21 JR246866
 Unigene14406_C21 JR246867
 Unigene14407_C21 JR246868
 Unigene14408_C21 JR246869
 Unigene14409_C21 JR246870
 Unigene14413_C21 JR246871
 Unigene14416_C21 JR246872
 Unigene14418_C21 JR246873
 Unigene14419_C21 JR246874
 Unigene14420_C21 JR246875
 Unigene14421_C21 JR246876
 Unigene14423_C21 JR246877
 Unigene14424_C21 JR246878
 Unigene14425_C21 JR246879
 Unigene14426_C21 JR246880
 Unigene14427_C21 JR246881
 Unigene14428_C21 JR246882
 Unigene14431_C21 JR246883
 Unigene14432_C21 JR246884
 Unigene14433_C21 JR246885
 Unigene14434_C21 JR246886
 Unigene14435_C21 JR246887
 Unigene14436_C21 JR246888
 Unigene14437_C21 JR246889
 Unigene14438_C21 JR246890
 Unigene14439_C21 JR246891
 Unigene14441_C21 JR246892
 Unigene14442_C21 JR246893
 Unigene14444_C21 JR246894
 Unigene14446_C21 JR246895
 Unigene14447_C21 JR246896
 Unigene14448_C21 JR246897
 Unigene14449_C21 JR246898
 Unigene14450_C21 JR246899
 Unigene14451_C21 JR246900
 Unigene14452_C21 JR246901
 Unigene14453_C21 JR246902
 Unigene14454_C21 JR246903
 Unigene14455_C21 JR246904
 Unigene14456_C21 JR246905
 Unigene14457_C21 JR246906
 Unigene14458_C21 JR246907
 Unigene14459_C21 JR246908
 Unigene14460_C21 JR246909
 Unigene14461_C21 JR246910
 Unigene14462_C21 JR246911
 Unigene14464_C21 JR246912
 Unigene14466_C21 JR246913
 Unigene14467_C21 JR246914
 Unigene14468_C21 JR246915
 Unigene14470_C21 JR246916
 Unigene14471_C21 JR246917
 Unigene14472_C21 JR246918
 Unigene14474_C21 JR246919
 Unigene14475_C21 JR246920
 Unigene14478_C21 JR246921
 Unigene14479_C21 JR246922
 Unigene14480_C21 JR246923
 Unigene14482_C21 JR246924
 Unigene14484_C21 JR246925
 Unigene14485_C21 JR246926
 Unigene14486_C21 JR246927
 Unigene14487_C21 JR246928
 Unigene14488_C21 JR246929
 Unigene14489_C21 JR246930
 Unigene14490_C21 JR246931
 Unigene14492_C21 JR246932
 Unigene14493_C21 JR246933
 Unigene14494_C21 JR246934
 Unigene14495_C21 JR246935
 Unigene14496_C21 JR246936
 Unigene14497_C21 JR246937
 Unigene14500_C21 JR246938
 Unigene14501_C21 JR246939
 Unigene14502_C21 JR246940
 Unigene14503_C21 JR246941
 Unigene14505_C21 JR246942
 Unigene14506_C21 JR246943
 Unigene14508_C21 JR246944
 Unigene14509_C21 JR246945
 Unigene14512_C21 JR246946
 Unigene14514_C21 JR246947
 Unigene14515_C21 JR246948
 Unigene14516_C21 JR246949
 Unigene14517_C21 JR246950
 Unigene14518_C21 JR246951
 Unigene14519_C21 JR246952
 Unigene14520_C21 JR246953
 Unigene14524_C21 JR246954
 Unigene14526_C21 JR246955
 Unigene14527_C21 JR246956
 Unigene14528_C21 JR246957
 Unigene14529_C21 JR246958
 Unigene14530_C21 JR246959
 Unigene14531_C21 JR246960
 Unigene14532_C21 JR246961
 Unigene14533_C21 JR246962
 Unigene14534_C21 JR246963
 Unigene14536_C21 JR246964
 Unigene14537_C21 JR246965
 Unigene14539_C21 JR246966
 Unigene14540_C21 JR246967
 Unigene14541_C21 JR246968
 Unigene14542_C21 JR246969
 Unigene14547_C21 JR246970
 Unigene14548_C21 JR246971
 Unigene14549_C21 JR246972
 Unigene14550_C21 JR246973
 Unigene14551_C21 JR246974
 Unigene14553_C21 JR246975
 Unigene14554_C21 JR246976
 Unigene14555_C21 JR246977
 Unigene14556_C21 JR246978
 Unigene14557_C21 JR246979
 Unigene14558_C21 JR246980
 Unigene14559_C21 JR246981
 Unigene14560_C21 JR246982
 Unigene14562_C21 JR246983
 Unigene14563_C21 JR246984
 Unigene14564_C21 JR246985
 Unigene14565_C21 JR246986
 Unigene14567_C21 JR246987
 Unigene14569_C21 JR246988
 Unigene14572_C21 JR246989
 Unigene14573_C21 JR246990
 Unigene14574_C21 JR246991
 Unigene14575_C21 JR246992
 Unigene14576_C21 JR246993
 Unigene14577_C21 JR246994
 Unigene14578_C21 JR246995
 Unigene14580_C21 JR246996
 Unigene14583_C21 JR246997
 Unigene14584_C21 JR246998
 Unigene14585_C21 JR246999
 Unigene14587_C21 JR247000
 Unigene14589_C21 JR247001
 Unigene14590_C21 JR247002
 Unigene14591_C21 JR247003
 Unigene14592_C21 JR247004
 Unigene14593_C21 JR247005
 Unigene14594_C21 JR247006
 Unigene14596_C21 JR247007
 Unigene14597_C21 JR247008
 Unigene14598_C21 JR247009
 Unigene14600_C21 JR247010
 Unigene14601_C21 JR247011
 Unigene14604_C21 JR247012
 Unigene14605_C21 JR247013
 Unigene14606_C21 JR247014
 Unigene14607_C21 JR247015
 Unigene14608_C21 JR247016
 Unigene14609_C21 JR247017
 Unigene14612_C21 JR247018
 Unigene14613_C21 JR247019
 Unigene14615_C21 JR247020
 Unigene14616_C21 JR247021
 Unigene14617_C21 JR247022
 Unigene14619_C21 JR247023
 Unigene14621_C21 JR247024
 Unigene14622_C21 JR247025
 Unigene14623_C21 JR247026
 Unigene14624_C21 JR247027
 Unigene14625_C21 JR247028
 Unigene14627_C21 JR247029
 Unigene14629_C21 JR247030
 Unigene14631_C21 JR247031
 Unigene14632_C21 JR247032
 Unigene14633_C21 JR247033
 Unigene14635_C21 JR247034
 Unigene14636_C21 JR247035
 Unigene14638_C21 JR247036
 Unigene14639_C21 JR247037
 Unigene14640_C21 JR247038
 Unigene14642_C21 JR247039
 Unigene14645_C21 JR247040
 Unigene14646_C21 JR247041
 Unigene14647_C21 JR247042
 Unigene14648_C21 JR247043
 Unigene14650_C21 JR247044
 Unigene14651_C21 JR247045
 Unigene14653_C21 JR247046
 Unigene14654_C21 JR247047
 Unigene14655_C21 JR247048
 Unigene14656_C21 JR247049
 Unigene14657_C21 JR247050
 Unigene14658_C21 JR247051
 Unigene14659_C21 JR247052
 Unigene14660_C21 JR247053
 Unigene14662_C21 JR247054
 Unigene14663_C21 JR247055
 Unigene14664_C21 JR247056
 Unigene14665_C21 JR247057
 Unigene14666_C21 JR247058
 Unigene14667_C21 JR247059
 Unigene14668_C21 JR247060
 Unigene14669_C21 JR247061
 Unigene14674_C21 JR247062
 Unigene14676_C21 JR247063
 Unigene14679_C21 JR247064
 Unigene14680_C21 JR247065
 Unigene14681_C21 JR247066
 Unigene14682_C21 JR247067
 Unigene14684_C21 JR247068
 Unigene14686_C21 JR247069
 Unigene14687_C21 JR247070
 Unigene14688_C21 JR247071
 Unigene14690_C21 JR247072
 Unigene14691_C21 JR247073
 Unigene14694_C21 JR247074
 Unigene14695_C21 JR247075
 Unigene14696_C21 JR247076
 Unigene14700_C21 JR247077
 Unigene14701_C21 JR247078
 Unigene14702_C21 JR247079
 Unigene14703_C21 JR247080
 Unigene14705_C21 JR247081
 Unigene14706_C21 JR247082
 Unigene14708_C21 JR247083
 Unigene14710_C21 JR247084
 Unigene14711_C21 JR247085
 Unigene14712_C21 JR247086
 Unigene14713_C21 JR247087
 Unigene14714_C21 JR247088
 Unigene14715_C21 JR247089
 Unigene14716_C21 JR247090
 Unigene14718_C21 JR247091
 Unigene14719_C21 JR247092
 Unigene14720_C21 JR247093
 Unigene14721_C21 JR247094
 Unigene14722_C21 JR247095
 Unigene14723_C21 JR247096
 Unigene14724_C21 JR247097
 Unigene14725_C21 JR247098
 Unigene14726_C21 JR247099
 Unigene14727_C21 JR247100
 Unigene14730_C21 JR247101
 Unigene14732_C21 JR247102
 Unigene14733_C21 JR247103
 Unigene14735_C21 JR247104
 Unigene14736_C21 JR247105
 Unigene14739_C21 JR247106
 Unigene14740_C21 JR247107
 Unigene14741_C21 JR247108
 Unigene14742_C21 JR247109
 Unigene14743_C21 JR247110
 Unigene14744_C21 JR247111
 Unigene14745_C21 JR247112
 Unigene14749_C21 JR247113
 Unigene14750_C21 JR247114
 Unigene14751_C21 JR247115
 Unigene14753_C21 JR247116
 Unigene14754_C21 JR247117
 Unigene14755_C21 JR247118
 Unigene14756_C21 JR247119
 Unigene14757_C21 JR247120
 Unigene14758_C21 JR247121
 Unigene14759_C21 JR247122
 Unigene14760_C21 JR247123
 Unigene14762_C21 JR247124
 Unigene14763_C21 JR247125
 Unigene14765_C21 JR247126
 Unigene14766_C21 JR247127
 Unigene14768_C21 JR247128
 Unigene14770_C21 JR247129
 Unigene14771_C21 JR247130
 Unigene14772_C21 JR247131
 Unigene14773_C21 JR247132
 Unigene14774_C21 JR247133
 Unigene14775_C21 JR247134
 Unigene14776_C21 JR247135
 Unigene14777_C21 JR247136
 Unigene14778_C21 JR247137
 Unigene14779_C21 JR247138
 Unigene14780_C21 JR247139
 Unigene14781_C21 JR247140
 Unigene14782_C21 JR247141
 Unigene14783_C21 JR247142
 Unigene14784_C21 JR247143
 Unigene14786_C21 JR247144
 Unigene14788_C21 JR247145
 Unigene14789_C21 JR247146
 Unigene14791_C21 JR247147
 Unigene14792_C21 JR247148
 Unigene14793_C21 JR247149
 Unigene14794_C21 JR247150
 Unigene14795_C21 JR247151
 Unigene14796_C21 JR247152
 Unigene14797_C21 JR247153
 Unigene14799_C21 JR247154
 Unigene14800_C21 JR247155
 Unigene14803_C21 JR247156
 Unigene14805_C21 JR247157
 Unigene14806_C21 JR247158
 Unigene14807_C21 JR247159
 Unigene14809_C21 JR247160
 Unigene14811_C21 JR247161
 Unigene14812_C21 JR247162
 Unigene14813_C21 JR247163
 Unigene14814_C21 JR247164
 Unigene14816_C21 JR247165
 Unigene14817_C21 JR247166
 Unigene14818_C21 JR247167
 Unigene14820_C21 JR247168
 Unigene14823_C21 JR247169
 Unigene14825_C21 JR247170
 Unigene14826_C21 JR247171
 Unigene14828_C21 JR247172
 Unigene14829_C21 JR247173
 Unigene14830_C21 JR247174
 Unigene14831_C21 JR247175
 Unigene14832_C21 JR247176
 Unigene14833_C21 JR247177
 Unigene14834_C21 JR247178
 Unigene14835_C21 JR247179
 Unigene14837_C21 JR247180
 Unigene14839_C21 JR247181
 Unigene14840_C21 JR247182
 Unigene14842_C21 JR247183
 Unigene14843_C21 JR247184
 Unigene14844_C21 JR247185
 Unigene14845_C21 JR247186
 Unigene14847_C21 JR247187
 Unigene14848_C21 JR247188
 Unigene14849_C21 JR247189
 Unigene14851_C21 JR247190
 Unigene14852_C21 JR247191
 Unigene14855_C21 JR247192
 Unigene14858_C21 JR247193
 Unigene14859_C21 JR247194
 Unigene14860_C21 JR247195
 Unigene14861_C21 JR247196
 Unigene14862_C21 JR247197
 Unigene14865_C21 JR247198
 Unigene14869_C21 JR247199
 Unigene14870_C21 JR247200
 Unigene14871_C21 JR247201
 Unigene14872_C21 JR247202
 Unigene14873_C21 JR247203
 Unigene14874_C21 JR247204
 Unigene14875_C21 JR247205
 Unigene14876_C21 JR247206
 Unigene14877_C21 JR247207
 Unigene14878_C21 JR247208
 Unigene14879_C21 JR247209
 Unigene14880_C21 JR247210
 Unigene14881_C21 JR247211
 Unigene14883_C21 JR247212
 Unigene14885_C21 JR247213
 Unigene14886_C21 JR247214
 Unigene14887_C21 JR247215
 Unigene14890_C21 JR247216
 Unigene14891_C21 JR247217
 Unigene14892_C21 JR247218
 Unigene14894_C21 JR247219
 Unigene14895_C21 JR247220
 Unigene14896_C21 JR247221
 Unigene14897_C21 JR247222
 Unigene14898_C21 JR247223
 Unigene14899_C21 JR247224
 Unigene14900_C21 JR247225
 Unigene14903_C21 JR247226
 Unigene14904_C21 JR247227
 Unigene14905_C21 JR247228
 Unigene14906_C21 JR247229
 Unigene14907_C21 JR247230
 Unigene14908_C21 JR247231
 Unigene14909_C21 JR247232
 Unigene14910_C21 JR247233
 Unigene14911_C21 JR247234
 Unigene14912_C21 JR247235
 Unigene14913_C21 JR247236
 Unigene14914_C21 JR247237
 Unigene14917_C21 JR247238
 Unigene14918_C21 JR247239
 Unigene14919_C21 JR247240
 Unigene14920_C21 JR247241
 Unigene14921_C21 JR247242
 Unigene14922_C21 JR247243
 Unigene14924_C21 JR247244
 Unigene14925_C21 JR247245
 Unigene14926_C21 JR247246
 Unigene14927_C21 JR247247
 Unigene14928_C21 JR247248
 Unigene14929_C21 JR247249
 Unigene14931_C21 JR247250
 Unigene14932_C21 JR247251
 Unigene14933_C21 JR247252
 Unigene14935_C21 JR247253
 Unigene14936_C21 JR247254
 Unigene14937_C21 JR247255
 Unigene14938_C21 JR247256
 Unigene14939_C21 JR247257
 Unigene14942_C21 JR247258
 Unigene14943_C21 JR247259
 Unigene14944_C21 JR247260
 Unigene14946_C21 JR247261
 Unigene14947_C21 JR247262
 Unigene14948_C21 JR247263
 Unigene14949_C21 JR247264
 Unigene14951_C21 JR247265
 Unigene14952_C21 JR247266
 Unigene14954_C21 JR247267
 Unigene14955_C21 JR247268
 Unigene14956_C21 JR247269
 Unigene14960_C21 JR247270
 Unigene14961_C21 JR247271
 Unigene14964_C21 JR247272
 Unigene14966_C21 JR247273
 Unigene14967_C21 JR247274
 Unigene14968_C21 JR247275
 Unigene14969_C21 JR247276
 Unigene14970_C21 JR247277
 Unigene14971_C21 JR247278
 Unigene14972_C21 JR247279
 Unigene14974_C21 JR247280
 Unigene14975_C21 JR247281
 Unigene14976_C21 JR247282
 Unigene14978_C21 JR247283
 Unigene14979_C21 JR247284
 Unigene14982_C21 JR247285
 Unigene14983_C21 JR247286
 Unigene14985_C21 JR247287
 Unigene14986_C21 JR247288
 Unigene14987_C21 JR247289
 Unigene14990_C21 JR247290
 Unigene14994_C21 JR247291
 Unigene14995_C21 JR247292
 Unigene14996_C21 JR247293
 Unigene14998_C21 JR247294
 Unigene15000_C21 JR247295
 Unigene15001_C21 JR247296
 Unigene15003_C21 JR247297
 Unigene15006_C21 JR247298
 Unigene15007_C21 JR247299
 Unigene15008_C21 JR247300
 Unigene15009_C21 JR247301
 Unigene15010_C21 JR247302
 Unigene15011_C21 JR247303
 Unigene15012_C21 JR247304
 Unigene15014_C21 JR247305
 Unigene15016_C21 JR247306
 Unigene15017_C21 JR247307
 Unigene15018_C21 JR247308
 Unigene15019_C21 JR247309
 Unigene15020_C21 JR247310
 Unigene15021_C21 JR247311
 Unigene15022_C21 JR247312
 Unigene15023_C21 JR247313
 Unigene15025_C21 JR247314
 Unigene15026_C21 JR247315
 Unigene15027_C21 JR247316
 Unigene15028_C21 JR247317
 Unigene15029_C21 JR247318
 Unigene15030_C21 JR247319
 Unigene15033_C21 JR247320
 Unigene15034_C21 JR247321
 Unigene15035_C21 JR247322
 Unigene15036_C21 JR247323
 Unigene15038_C21 JR247324
 Unigene15039_C21 JR247325
 Unigene15040_C21 JR247326
 Unigene15041_C21 JR247327
 Unigene15042_C21 JR247328
 Unigene15043_C21 JR247329
 Unigene15045_C21 JR247330
 Unigene15047_C21 JR247331
 Unigene15049_C21 JR247332
 Unigene15050_C21 JR247333
 Unigene15052_C21 JR247334
 Unigene15053_C21 JR247335
 Unigene15054_C21 JR247336
 Unigene15055_C21 JR247337
 Unigene15057_C21 JR247338
 Unigene15058_C21 JR247339
 Unigene15059_C21 JR247340
 Unigene15062_C21 JR247341
 Unigene15063_C21 JR247342
 Unigene15064_C21 JR247343
 Unigene15065_C21 JR247344
 Unigene15066_C21 JR247345
 Unigene15070_C21 JR247346
 Unigene15071_C21 JR247347
 Unigene15075_C21 JR247348
 Unigene15076_C21 JR247349
 Unigene15077_C21 JR247350
 Unigene15078_C21 JR247351
 Unigene15081_C21 JR247352
 Unigene15082_C21 JR247353
 Unigene15083_C21 JR247354
 Unigene15084_C21 JR247355
 Unigene15085_C21 JR247356
 Unigene15086_C21 JR247357
 Unigene15088_C21 JR247358
 Unigene15089_C21 JR247359
 Unigene15091_C21 JR247360
 Unigene15094_C21 JR247361
 Unigene15095_C21 JR247362
 Unigene15096_C21 JR247363
 Unigene15098_C21 JR247364
 Unigene15100_C21 JR247365
 Unigene15101_C21 JR247366
 Unigene15104_C21 JR247367
 Unigene15105_C21 JR247368
 Unigene15106_C21 JR247369
 Unigene15107_C21 JR247370
 Unigene15108_C21 JR247371
 Unigene15109_C21 JR247372
 Unigene15111_C21 JR247373
 Unigene15113_C21 JR247374
 Unigene15114_C21 JR247375
 Unigene15116_C21 JR247376
 Unigene15117_C21 JR247377
 Unigene15118_C21 JR247378
 Unigene15120_C21 JR247379
 Unigene15121_C21 JR247380
 Unigene15122_C21 JR247381
 Unigene15124_C21 JR247382
 Unigene15126_C21 JR247383
 Unigene15127_C21 JR247384
 Unigene15128_C21 JR247385
 Unigene15129_C21 JR247386
 Unigene15131_C21 JR247387
 Unigene15132_C21 JR247388
 Unigene15133_C21 JR247389
 Unigene15135_C21 JR247390
 Unigene15136_C21 JR247391
 Unigene15137_C21 JR247392
 Unigene15138_C21 JR247393
 Unigene15139_C21 JR247394
 Unigene15140_C21 JR247395
 Unigene15141_C21 JR247396
 Unigene15144_C21 JR247397
 Unigene15145_C21 JR247398
 Unigene15147_C21 JR247399
 Unigene15148_C21 JR247400
 Unigene15149_C21 JR247401
 Unigene15150_C21 JR247402
 Unigene15151_C21 JR247403
 Unigene15152_C21 JR247404
 Unigene15154_C21 JR247405
 Unigene15155_C21 JR247406
 Unigene15156_C21 JR247407
 Unigene15157_C21 JR247408
 Unigene15158_C21 JR247409
 Unigene15161_C21 JR247410
 Unigene15162_C21 JR247411
 Unigene15165_C21 JR247412
 Unigene15166_C21 JR247413
 Unigene15168_C21 JR247414
 Unigene15169_C21 JR247415
 Unigene15171_C21 JR247416
 Unigene15173_C21 JR247417
 Unigene15174_C21 JR247418
 Unigene15175_C21 JR247419
 Unigene15176_C21 JR247420
 Unigene15177_C21 JR247421
 Unigene15178_C21 JR247422
 Unigene15179_C21 JR247423
 Unigene15180_C21 JR247424
 Unigene15182_C21 JR247425
 Unigene15183_C21 JR247426
 Unigene15184_C21 JR247427
 Unigene15185_C21 JR247428
 Unigene15187_C21 JR247429
 Unigene15188_C21 JR247430
 Unigene15189_C21 JR247431
 Unigene15194_C21 JR247432
 Unigene15195_C21 JR247433
 Unigene15197_C21 JR247434
 Unigene15198_C21 JR247435
 Unigene15199_C21 JR247436
 Unigene15202_C21 JR247437
 Unigene15203_C21 JR247438
 Unigene15204_C21 JR247439
 Unigene15205_C21 JR247440
 Unigene15206_C21 JR247441
 Unigene15207_C21 JR247442
 Unigene15208_C21 JR247443
 Unigene15211_C21 JR247444
 Unigene15215_C21 JR247445
 Unigene15216_C21 JR247446
 Unigene15217_C21 JR247447
 Unigene15220_C21 JR247448
 Unigene15221_C21 JR247449
 Unigene15222_C21 JR247450
 Unigene15223_C21 JR247451
 Unigene15225_C21 JR247452
 Unigene15227_C21 JR247453
 Unigene15228_C21 JR247454
 Unigene15229_C21 JR247455
 Unigene15231_C21 JR247456
 Unigene15232_C21 JR247457
 Unigene15234_C21 JR247458
 Unigene15235_C21 JR247459
 Unigene15236_C21 JR247460
 Unigene15237_C21 JR247461
 Unigene15238_C21 JR247462
 Unigene15240_C21 JR247463
 Unigene15241_C21 JR247464
 Unigene15242_C21 JR247465
 Unigene15243_C21 JR247466
 Unigene15244_C21 JR247467
 Unigene15246_C21 JR247468
 Unigene15247_C21 JR247469
 Unigene15248_C21 JR247470
 Unigene15249_C21 JR247471
 Unigene15250_C21 JR247472
 Unigene15252_C21 JR247473
 Unigene15254_C21 JR247474
 Unigene15255_C21 JR247475
 Unigene15260_C21 JR247476
 Unigene15262_C21 JR247477
 Unigene15263_C21 JR247478
 Unigene15264_C21 JR247479
 Unigene15265_C21 JR247480
 Unigene15266_C21 JR247481
 Unigene15267_C21 JR247482
 Unigene15269_C21 JR247483
 Unigene15270_C21 JR247484
 Unigene15272_C21 JR247485
 Unigene15273_C21 JR247486
 Unigene15274_C21 JR247487
 Unigene15275_C21 JR247488
 Unigene15276_C21 JR247489
 Unigene15277_C21 JR247490
 Unigene15278_C21 JR247491
 Unigene15279_C21 JR247492
 Unigene15280_C21 JR247493
 Unigene15281_C21 JR247494
 Unigene15283_C21 JR247495
 Unigene15284_C21 JR247496
 Unigene15285_C21 JR247497
 Unigene15286_C21 JR247498
 Unigene15290_C21 JR247499
 Unigene15291_C21 JR247500
 Unigene15292_C21 JR247501
 Unigene15295_C21 JR247502
 Unigene15297_C21 JR247503
 Unigene15298_C21 JR247504
 Unigene15299_C21 JR247505
 Unigene15301_C21 JR247506
 Unigene15302_C21 JR247507
 Unigene15303_C21 JR247508
 Unigene15304_C21 JR247509
 Unigene15305_C21 JR247510
 Unigene15306_C21 JR247511
 Unigene15307_C21 JR247512
 Unigene15308_C21 JR247513
 Unigene15309_C21 JR247514
 Unigene15311_C21 JR247515
 Unigene15312_C21 JR247516
 Unigene15313_C21 JR247517
 Unigene15314_C21 JR247518
 Unigene15315_C21 JR247519
 Unigene15316_C21 JR247520
 Unigene15317_C21 JR247521
 Unigene15318_C21 JR247522
 Unigene15319_C21 JR247523
 Unigene15320_C21 JR247524
 Unigene15322_C21 JR247525
 Unigene15324_C21 JR247526
 Unigene15325_C21 JR247527
 Unigene15326_C21 JR247528
 Unigene15327_C21 JR247529
 Unigene15328_C21 JR247530
 Unigene15329_C21 JR247531
 Unigene15330_C21 JR247532
 Unigene15332_C21 JR247533
 Unigene15334_C21 JR247534
 Unigene15335_C21 JR247535
 Unigene15337_C21 JR247536
 Unigene15338_C21 JR247537
 Unigene15340_C21 JR247538
 Unigene15341_C21 JR247539
 Unigene15342_C21 JR247540
 Unigene15343_C21 JR247541
 Unigene15345_C21 JR247542
 Unigene15346_C21 JR247543
 Unigene15347_C21 JR247544
 Unigene15348_C21 JR247545
 Unigene15349_C21 JR247546
 Unigene15350_C21 JR247547
 Unigene15355_C21 JR247548
 Unigene15357_C21 JR247549
 Unigene15358_C21 JR247550
 Unigene15359_C21 JR247551
 Unigene15360_C21 JR247552
 Unigene15361_C21 JR247553
 Unigene15364_C21 JR247554
 Unigene15365_C21 JR247555
 Unigene15366_C21 JR247556
 Unigene15367_C21 JR247557
 Unigene15369_C21 JR247558
 Unigene15370_C21 JR247559
 Unigene15371_C21 JR247560
 Unigene15372_C21 JR247561
 Unigene15373_C21 JR247562
 Unigene15376_C21 JR247563
 Unigene15377_C21 JR247564
 Unigene15378_C21 JR247565
 Unigene15380_C21 JR247566
 Unigene15381_C21 JR247567
 Unigene15382_C21 JR247568
 Unigene15383_C21 JR247569
 Unigene15384_C21 JR247570
 Unigene15385_C21 JR247571
 Unigene15387_C21 JR247572
 Unigene15389_C21 JR247573
 Unigene15390_C21 JR247574
 Unigene15392_C21 JR247575
 Unigene15393_C21 JR247576
 Unigene15394_C21 JR247577
 Unigene15395_C21 JR247578
 Unigene15396_C21 JR247579
 Unigene15397_C21 JR247580
 Unigene15398_C21 JR247581
 Unigene15399_C21 JR247582
 Unigene15400_C21 JR247583
 Unigene15402_C21 JR247584
 Unigene15404_C21 JR247585
 Unigene15405_C21 JR247586
 Unigene15406_C21 JR247587
 Unigene15407_C21 JR247588
 Unigene15410_C21 JR247589
 Unigene15414_C21 JR247590
 Unigene15415_C21 JR247591
 Unigene15417_C21 JR247592
 Unigene15419_C21 JR247593
 Unigene15423_C21 JR247594
 Unigene15425_C21 JR247595
 Unigene15426_C21 JR247596
 Unigene15428_C21 JR247597
 Unigene15429_C21 JR247598
 Unigene15432_C21 JR247599
 Unigene15433_C21 JR247600
 Unigene15434_C21 JR247601
 Unigene15435_C21 JR247602
 Unigene15436_C21 JR247603
 Unigene15437_C21 JR247604
 Unigene15438_C21 JR247605
 Unigene15439_C21 JR247606
 Unigene15440_C21 JR247607
 Unigene15443_C21 JR247608
 Unigene15444_C21 JR247609
 Unigene15446_C21 JR247610
 Unigene15447_C21 JR247611
 Unigene15449_C21 JR247612
 Unigene15452_C21 JR247613
 Unigene15454_C21 JR247614
 Unigene15458_C21 JR247615
 Unigene15461_C21 JR247616
 Unigene15463_C21 JR247617
 Unigene15464_C21 JR247618
 Unigene15465_C21 JR247619
 Unigene15466_C21 JR247620
 Unigene15468_C21 JR247621
 Unigene15469_C21 JR247622
 Unigene15470_C21 JR247623
 Unigene15471_C21 JR247624
 Unigene15473_C21 JR247625
 Unigene15474_C21 JR247626
 Unigene15476_C21 JR247627
 Unigene15477_C21 JR247628
 Unigene15478_C21 JR247629
 Unigene15479_C21 JR247630
 Unigene15480_C21 JR247631
 Unigene15482_C21 JR247632
 Unigene15483_C21 JR247633
 Unigene15484_C21 JR247634
 Unigene15485_C21 JR247635
 Unigene15487_C21 JR247636
 Unigene15488_C21 JR247637
 Unigene15490_C21 JR247638
 Unigene15492_C21 JR247639
 Unigene15495_C21 JR247640
 Unigene15497_C21 JR247641
 Unigene15499_C21 JR247642
 Unigene15500_C21 JR247643
 Unigene15501_C21 JR247644
 Unigene15502_C21 JR247645
 Unigene15505_C21 JR247646
 Unigene15506_C21 JR247647
 Unigene15509_C21 JR247648
 Unigene15510_C21 JR247649
 Unigene15511_C21 JR247650
 Unigene15513_C21 JR247651
 Unigene15515_C21 JR247652
 Unigene15517_C21 JR247653
 Unigene15518_C21 JR247654
 Unigene15519_C21 JR247655
 Unigene15520_C21 JR247656
 Unigene15522_C21 JR247657
 Unigene15523_C21 JR247658
 Unigene15524_C21 JR247659
 Unigene15526_C21 JR247660
 Unigene15527_C21 JR247661
 Unigene15528_C21 JR247662
 Unigene15529_C21 JR247663
 Unigene15530_C21 JR247664
 Unigene15531_C21 JR247665
 Unigene15533_C21 JR247666
 Unigene15537_C21 JR247667
 Unigene15538_C21 JR247668
 Unigene15539_C21 JR247669
 Unigene15541_C21 JR247670
 Unigene15542_C21 JR247671
 Unigene15543_C21 JR247672
 Unigene15546_C21 JR247673
 Unigene15547_C21 JR247674
 Unigene15550_C21 JR247675
 Unigene15551_C21 JR247676
 Unigene15552_C21 JR247677
 Unigene15553_C21 JR247678
 Unigene15555_C21 JR247679
 Unigene15557_C21 JR247680
 Unigene15560_C21 JR247681
 Unigene15561_C21 JR247682
 Unigene15562_C21 JR247683
 Unigene15563_C21 JR247684
 Unigene15564_C21 JR247685
 Unigene15565_C21 JR247686
 Unigene15566_C21 JR247687
 Unigene15568_C21 JR247688
 Unigene15569_C21 JR247689
 Unigene15570_C21 JR247690
 Unigene15571_C21 JR247691
 Unigene15572_C21 JR247692
 Unigene15573_C21 JR247693
 Unigene15574_C21 JR247694
 Unigene15575_C21 JR247695
 Unigene15576_C21 JR247696
 Unigene15578_C21 JR247697
 Unigene15580_C21 JR247698
 Unigene15581_C21 JR247699
 Unigene15583_C21 JR247700
 Unigene15584_C21 JR247701
 Unigene15585_C21 JR247702
 Unigene15586_C21 JR247703
 Unigene15589_C21 JR247704
 Unigene15591_C21 JR247705
 Unigene15596_C21 JR247706
 Unigene15597_C21 JR247707
 Unigene15598_C21 JR247708
 Unigene15599_C21 JR247709
 Unigene15600_C21 JR247710
 Unigene15601_C21 JR247711
 Unigene15602_C21 JR247712
 Unigene15604_C21 JR247713
 Unigene15605_C21 JR247714
 Unigene15606_C21 JR247715
 Unigene15608_C21 JR247716
 Unigene15610_C21 JR247717
 Unigene15612_C21 JR247718
 Unigene15614_C21 JR247719
 Unigene15615_C21 JR247720
 Unigene15616_C21 JR247721
 Unigene15617_C21 JR247722
 Unigene15618_C21 JR247723
 Unigene15619_C21 JR247724
 Unigene15620_C21 JR247725
 Unigene15621_C21 JR247726
 Unigene15622_C21 JR247727
 Unigene15625_C21 JR247728
 Unigene15626_C21 JR247729
 Unigene15627_C21 JR247730
 Unigene15628_C21 JR247731
 Unigene15629_C21 JR247732
 Unigene15631_C21 JR247733
 Unigene15633_C21 JR247734
 Unigene15635_C21 JR247735
 Unigene15639_C21 JR247736
 Unigene15640_C21 JR247737
 Unigene15644_C21 JR247738
 Unigene15645_C21 JR247739
 Unigene15646_C21 JR247740
 Unigene15647_C21 JR247741
 Unigene15648_C21 JR247742
 Unigene15650_C21 JR247743
 Unigene15651_C21 JR247744
 Unigene15653_C21 JR247745
 Unigene15654_C21 JR247746
 Unigene15655_C21 JR247747
 Unigene15656_C21 JR247748
 Unigene15657_C21 JR247749
 Unigene15658_C21 JR247750
 Unigene15659_C21 JR247751
 Unigene15661_C21 JR247752
 Unigene15665_C21 JR247753
 Unigene15666_C21 JR247754
 Unigene15668_C21 JR247755
 Unigene15670_C21 JR247756
 Unigene15672_C21 JR247757
 Unigene15673_C21 JR247758
 Unigene15674_C21 JR247759
 Unigene15675_C21 JR247760
 Unigene15677_C21 JR247761
 Unigene15678_C21 JR247762
 Unigene15679_C21 JR247763
 Unigene15681_C21 JR247764
 Unigene15683_C21 JR247765
 Unigene15684_C21 JR247766
 Unigene15685_C21 JR247767
 Unigene15686_C21 JR247768
 Unigene15687_C21 JR247769
 Unigene15688_C21 JR247770
 Unigene15689_C21 JR247771
 Unigene15692_C21 JR247772
 Unigene15696_C21 JR247773
 Unigene15697_C21 JR247774
 Unigene15698_C21 JR247775
 Unigene15699_C21 JR247776
 Unigene15700_C21 JR247777
 Unigene15701_C21 JR247778
 Unigene15703_C21 JR247779
 Unigene15704_C21 JR247780
 Unigene15705_C21 JR247781
 Unigene15707_C21 JR247782
 Unigene15708_C21 JR247783
 Unigene15710_C21 JR247784
 Unigene15711_C21 JR247785
 Unigene15712_C21 JR247786
 Unigene15713_C21 JR247787
 Unigene15715_C21 JR247788
 Unigene15717_C21 JR247789
 Unigene15718_C21 JR247790
 Unigene15719_C21 JR247791
 Unigene15721_C21 JR247792
 Unigene15723_C21 JR247793
 Unigene15724_C21 JR247794
 Unigene15726_C21 JR247795
 Unigene15727_C21 JR247796
 Unigene15728_C21 JR247797
 Unigene15729_C21 JR247798
 Unigene15730_C21 JR247799
 Unigene15731_C21 JR247800
 Unigene15732_C21 JR247801
 Unigene15734_C21 JR247802
 Unigene15735_C21 JR247803
 Unigene15736_C21 JR247804
 Unigene15737_C21 JR247805
 Unigene15738_C21 JR247806
 Unigene15740_C21 JR247807
 Unigene15741_C21 JR247808
 Unigene15743_C21 JR247809
 Unigene15744_C21 JR247810
 Unigene15746_C21 JR247811
 Unigene15747_C21 JR247812
 Unigene15748_C21 JR247813
 Unigene15749_C21 JR247814
 Unigene15750_C21 JR247815
 Unigene15753_C21 JR247816
 Unigene15754_C21 JR247817
 Unigene15756_C21 JR247818
 Unigene15757_C21 JR247819
 Unigene15758_C21 JR247820
 Unigene15761_C21 JR247821
 Unigene15762_C21 JR247822
 Unigene15763_C21 JR247823
 Unigene15764_C21 JR247824
 Unigene15765_C21 JR247825
 Unigene15766_C21 JR247826
 Unigene15767_C21 JR247827
 Unigene15768_C21 JR247828
 Unigene15769_C21 JR247829
 Unigene15770_C21 JR247830
 Unigene15771_C21 JR247831
 Unigene15772_C21 JR247832
 Unigene15773_C21 JR247833
 Unigene15774_C21 JR247834
 Unigene15775_C21 JR247835
 Unigene15776_C21 JR247836
 Unigene15777_C21 JR247837
 Unigene15778_C21 JR247838
 Unigene15779_C21 JR247839
 Unigene15780_C21 JR247840
 Unigene15781_C21 JR247841
 Unigene15783_C21 JR247842
 Unigene15784_C21 JR247843
 Unigene15785_C21 JR247844
 Unigene15786_C21 JR247845
 Unigene15787_C21 JR247846
 Unigene15788_C21 JR247847
 Unigene15789_C21 JR247848
 Unigene15793_C21 JR247849
 Unigene15795_C21 JR247850
 Unigene15796_C21 JR247851
 Unigene15797_C21 JR247852
 Unigene15801_C21 JR247853
 Unigene15804_C21 JR247854
 Unigene15805_C21 JR247855
 Unigene15808_C21 JR247856
 Unigene15809_C21 JR247857
 Unigene15811_C21 JR247858
 Unigene15813_C21 JR247859
 Unigene15815_C21 JR247860
 Unigene15817_C21 JR247861
 Unigene15819_C21 JR247862
 Unigene15820_C21 JR247863
 Unigene15821_C21 JR247864
 Unigene15822_C21 JR247865
 Unigene15823_C21 JR247866
 Unigene15824_C21 JR247867
 Unigene15827_C21 JR247868
 Unigene15830_C21 JR247869
 Unigene15833_C21 JR247870
 Unigene15834_C21 JR247871
 Unigene15835_C21 JR247872
 Unigene15837_C21 JR247873
 Unigene15838_C21 JR247874
 Unigene15839_C21 JR247875
 Unigene15840_C21 JR247876
 Unigene15842_C21 JR247877
 Unigene15845_C21 JR247878
 Unigene15846_C21 JR247879
 Unigene15847_C21 JR247880
 Unigene15849_C21 JR247881
 Unigene15850_C21 JR247882
 Unigene15851_C21 JR247883
 Unigene15852_C21 JR247884
 Unigene15855_C21 JR247885
 Unigene15856_C21 JR247886
 Unigene15859_C21 JR247887
 Unigene15860_C21 JR247888
 Unigene15861_C21 JR247889
 Unigene15862_C21 JR247890
 Unigene15866_C21 JR247891
 Unigene15867_C21 JR247892
 Unigene15868_C21 JR247893
 Unigene15869_C21 JR247894
 Unigene15870_C21 JR247895
 Unigene15871_C21 JR247896
 Unigene15872_C21 JR247897
 Unigene15873_C21 JR247898
 Unigene15877_C21 JR247899
 Unigene15878_C21 JR247900
 Unigene15879_C21 JR247901
 Unigene15880_C21 JR247902
 Unigene15881_C21 JR247903
 Unigene15882_C21 JR247904
 Unigene15883_C21 JR247905
 Unigene15884_C21 JR247906
 Unigene15885_C21 JR247907
 Unigene15886_C21 JR247908
 Unigene15887_C21 JR247909
 Unigene15889_C21 JR247910
 Unigene15890_C21 JR247911
 Unigene15891_C21 JR247912
 Unigene15892_C21 JR247913
 Unigene15893_C21 JR247914
 Unigene15894_C21 JR247915
 Unigene15895_C21 JR247916
 Unigene15896_C21 JR247917
 Unigene15897_C21 JR247918
 Unigene15899_C21 JR247919
 Unigene15900_C21 JR247920
 Unigene15901_C21 JR247921
 Unigene15902_C21 JR247922
 Unigene15903_C21 JR247923
 Unigene15904_C21 JR247924
 Unigene15905_C21 JR247925
 Unigene15906_C21 JR247926
 Unigene15907_C21 JR247927
 Unigene15908_C21 JR247928
 Unigene15909_C21 JR247929
 Unigene15912_C21 JR247930
 Unigene15913_C21 JR247931
 Unigene15914_C21 JR247932
 Unigene15916_C21 JR247933
 Unigene15917_C21 JR247934
 Unigene15919_C21 JR247935
 Unigene15920_C21 JR247936
 Unigene15921_C21 JR247937
 Unigene15922_C21 JR247938
 Unigene15923_C21 JR247939
 Unigene15924_C21 JR247940
 Unigene15925_C21 JR247941
 Unigene15926_C21 JR247942
 Unigene15927_C21 JR247943
 Unigene15928_C21 JR247944
 Unigene15931_C21 JR247945
 Unigene15932_C21 JR247946
 Unigene15934_C21 JR247947
 Unigene15935_C21 JR247948
 Unigene15936_C21 JR247949
 Unigene15937_C21 JR247950
 Unigene15940_C21 JR247951
 Unigene15941_C21 JR247952
 Unigene15942_C21 JR247953
 Unigene15943_C21 JR247954
 Unigene15944_C21 JR247955
 Unigene15945_C21 JR247956
 Unigene15946_C21 JR247957
 Unigene15950_C21 JR247958
 Unigene15952_C21 JR247959
 Unigene15953_C21 JR247960
 Unigene15954_C21 JR247961
 Unigene15955_C21 JR247962
 Unigene15956_C21 JR247963
 Unigene15957_C21 JR247964
 Unigene15958_C21 JR247965
 Unigene15959_C21 JR247966
 Unigene15961_C21 JR247967
 Unigene15963_C21 JR247968
 Unigene15964_C21 JR247969
 Unigene15965_C21 JR247970
 Unigene15966_C21 JR247971
 Unigene15969_C21 JR247972
 Unigene15971_C21 JR247973
 Unigene15972_C21 JR247974
 Unigene15973_C21 JR247975
 Unigene15974_C21 JR247976
 Unigene15976_C21 JR247977
 Unigene15978_C21 JR247978
 Unigene15979_C21 JR247979
 Unigene15985_C21 JR247980
 Unigene15987_C21 JR247981
 Unigene15988_C21 JR247982
 Unigene15989_C21 JR247983
 Unigene15992_C21 JR247984
 Unigene15993_C21 JR247985
 Unigene15994_C21 JR247986
 Unigene15996_C21 JR247987
 Unigene15997_C21 JR247988
 Unigene15998_C21 JR247989
 Unigene15999_C21 JR247990
 Unigene16000_C21 JR247991
 Unigene16001_C21 JR247992
 Unigene16002_C21 JR247993
 Unigene16003_C21 JR247994
 Unigene16004_C21 JR247995
 Unigene16006_C21 JR247996
 Unigene16007_C21 JR247997
 Unigene16008_C21 JR247998
 Unigene16009_C21 JR247999
 Unigene16010_C21 JR248000
 Unigene16012_C21 JR248001
 Unigene16013_C21 JR248002
 Unigene16014_C21 JR248003
 Unigene16016_C21 JR248004
 Unigene16017_C21 JR248005
 Unigene16018_C21 JR248006
 Unigene16020_C21 JR248007
 Unigene16022_C21 JR248008
 Unigene16023_C21 JR248009
 Unigene16024_C21 JR248010
 Unigene16026_C21 JR248011
 Unigene16027_C21 JR248012
 Unigene16029_C21 JR248013
 Unigene16031_C21 JR248014
 Unigene16032_C21 JR248015
 Unigene16033_C21 JR248016
 Unigene16034_C21 JR248017
 Unigene16036_C21 JR248018
 Unigene16037_C21 JR248019
 Unigene16038_C21 JR248020
 Unigene16041_C21 JR248021
 Unigene16042_C21 JR248022
 Unigene16043_C21 JR248023
 Unigene16046_C21 JR248024
 Unigene16047_C21 JR248025
 Unigene16048_C21 JR248026
 Unigene16049_C21 JR248027
 Unigene16050_C21 JR248028
 Unigene16051_C21 JR248029
 Unigene16053_C21 JR248030
 Unigene16055_C21 JR248031
 Unigene16056_C21 JR248032
 Unigene16057_C21 JR248033
 Unigene16058_C21 JR248034
 Unigene16059_C21 JR248035
 Unigene16061_C21 JR248036
 Unigene16062_C21 JR248037
 Unigene16063_C21 JR248038
 Unigene16064_C21 JR248039
 Unigene16065_C21 JR248040
 Unigene16068_C21 JR248041
 Unigene16075_C21 JR248042
 Unigene16076_C21 JR248043
 Unigene16077_C21 JR248044
 Unigene16079_C21 JR248045
 Unigene16080_C21 JR248046
 Unigene16081_C21 JR248047
 Unigene16082_C21 JR248048
 Unigene16084_C21 JR248049
 Unigene16086_C21 JR248050
 Unigene16087_C21 JR248051
 Unigene16090_C21 JR248052
 Unigene16092_C21 JR248053
 Unigene16095_C21 JR248054
 Unigene16096_C21 JR248055
 Unigene16097_C21 JR248056
 Unigene16098_C21 JR248057
 Unigene16099_C21 JR248058
 Unigene16100_C21 JR248059
 Unigene16102_C21 JR248060
 Unigene16103_C21 JR248061
 Unigene16104_C21 JR248062
 Unigene16105_C21 JR248063
 Unigene16106_C21 JR248064
 Unigene16107_C21 JR248065
 Unigene16109_C21 JR248066
 Unigene16113_C21 JR248067
 Unigene16114_C21 JR248068
 Unigene16117_C21 JR248069
 Unigene16120_C21 JR248070
 Unigene16121_C21 JR248071
 Unigene16122_C21 JR248072
 Unigene16126_C21 JR248073
 Unigene16127_C21 JR248074
 Unigene16128_C21 JR248075
 Unigene16130_C21 JR248076
 Unigene16132_C21 JR248077
 Unigene16134_C21 JR248078
 Unigene16135_C21 JR248079
 Unigene16136_C21 JR248080
 Unigene16137_C21 JR248081
 Unigene16138_C21 JR248082
 Unigene16139_C21 JR248083
 Unigene16140_C21 JR248084
 Unigene16142_C21 JR248085
 Unigene16143_C21 JR248086
 Unigene16145_C21 JR248087
 Unigene16147_C21 JR248088
 Unigene16148_C21 JR248089
 Unigene16149_C21 JR248090
 Unigene16150_C21 JR248091
 Unigene16152_C21 JR248092
 Unigene16153_C21 JR248093
 Unigene16154_C21 JR248094
 Unigene16155_C21 JR248095
 Unigene16156_C21 JR248096
 Unigene16158_C21 JR248097
 Unigene16159_C21 JR248098
 Unigene16160_C21 JR248099
 Unigene16161_C21 JR248100
 Unigene16162_C21 JR248101
 Unigene16165_C21 JR248102
 Unigene16166_C21 JR248103
 Unigene16167_C21 JR248104
 Unigene16168_C21 JR248105
 Unigene16170_C21 JR248106
 Unigene16171_C21 JR248107
 Unigene16172_C21 JR248108
 Unigene16173_C21 JR248109
 Unigene16174_C21 JR248110
 Unigene16175_C21 JR248111
 Unigene16176_C21 JR248112
 Unigene16177_C21 JR248113
 Unigene16180_C21 JR248114
 Unigene16181_C21 JR248115
 Unigene16182_C21 JR248116
 Unigene16183_C21 JR248117
 Unigene16188_C21 JR248118
 Unigene16189_C21 JR248119
 Unigene16190_C21 JR248120
 Unigene16191_C21 JR248121
 Unigene16192_C21 JR248122
 Unigene16193_C21 JR248123
 Unigene16194_C21 JR248124
 Unigene16195_C21 JR248125
 Unigene16196_C21 JR248126
 Unigene16197_C21 JR248127
 Unigene16199_C21 JR248128
 Unigene16200_C21 JR248129
 Unigene16201_C21 JR248130
 Unigene16204_C21 JR248131
 Unigene16206_C21 JR248132
 Unigene16208_C21 JR248133
 Unigene16209_C21 JR248134
 Unigene16210_C21 JR248135
 Unigene16211_C21 JR248136
 Unigene16212_C21 JR248137
 Unigene16213_C21 JR248138
 Unigene16214_C21 JR248139
 Unigene16215_C21 JR248140
 Unigene16216_C21 JR248141
 Unigene16219_C21 JR248142
 Unigene16220_C21 JR248143
 Unigene16221_C21 JR248144
 Unigene16224_C21 JR248145
 Unigene16225_C21 JR248146
 Unigene16229_C21 JR248147
 Unigene16230_C21 JR248148
 Unigene16231_C21 JR248149
 Unigene16233_C21 JR248150
 Unigene16235_C21 JR248151
 Unigene16236_C21 JR248152
 Unigene16237_C21 JR248153
 Unigene16239_C21 JR248154
 Unigene16240_C21 JR248155
 Unigene16241_C21 JR248156
 Unigene16243_C21 JR248157
 Unigene16245_C21 JR248158
 Unigene16246_C21 JR248159
 Unigene16247_C21 JR248160
 Unigene16248_C21 JR248161
 Unigene16251_C21 JR248162
 Unigene16252_C21 JR248163
 Unigene16254_C21 JR248164
 Unigene16255_C21 JR248165
 Unigene16258_C21 JR248166
 Unigene16259_C21 JR248167
 Unigene16260_C21 JR248168
 Unigene16262_C21 JR248169
 Unigene16263_C21 JR248170
 Unigene16265_C21 JR248171
 Unigene16267_C21 JR248172
 Unigene16270_C21 JR248173
 Unigene16271_C21 JR248174
 Unigene16272_C21 JR248175
 Unigene16273_C21 JR248176
 Unigene16275_C21 JR248177
 Unigene16277_C21 JR248178
 Unigene16278_C21 JR248179
 Unigene16282_C21 JR248180
 Unigene16283_C21 JR248181
 Unigene16284_C21 JR248182
 Unigene16285_C21 JR248183
 Unigene16286_C21 JR248184
 Unigene16287_C21 JR248185
 Unigene16288_C21 JR248186
 Unigene16289_C21 JR248187
 Unigene16290_C21 JR248188
 Unigene16291_C21 JR248189
 Unigene16292_C21 JR248190
 Unigene16294_C21 JR248191
 Unigene16295_C21 JR248192
 Unigene16297_C21 JR248193
 Unigene16298_C21 JR248194
 Unigene16302_C21 JR248195
 Unigene16303_C21 JR248196
 Unigene16305_C21 JR248197
 Unigene16306_C21 JR248198
 Unigene16307_C21 JR248199
 Unigene16308_C21 JR248200
 Unigene16310_C21 JR248201
 Unigene16311_C21 JR248202
 Unigene16312_C21 JR248203
 Unigene16313_C21 JR248204
 Unigene16316_C21 JR248205
 Unigene16317_C21 JR248206
 Unigene16318_C21 JR248207
 Unigene16319_C21 JR248208
 Unigene16320_C21 JR248209
 Unigene16321_C21 JR248210
 Unigene16322_C21 JR248211
 Unigene16323_C21 JR248212
 Unigene16325_C21 JR248213
 Unigene16327_C21 JR248214
 Unigene16328_C21 JR248215
 Unigene16330_C21 JR248216
 Unigene16331_C21 JR248217
 Unigene16332_C21 JR248218
 Unigene16333_C21 JR248219
 Unigene16334_C21 JR248220
 Unigene16335_C21 JR248221
 Unigene16337_C21 JR248222
 Unigene16339_C21 JR248223
 Unigene16340_C21 JR248224
 Unigene16345_C21 JR248225
 Unigene16347_C21 JR248226
 Unigene16350_C21 JR248227
 Unigene16351_C21 JR248228
 Unigene16353_C21 JR248229
 Unigene16354_C21 JR248230
 Unigene16356_C21 JR248231
 Unigene16358_C21 JR248232
 Unigene16359_C21 JR248233
 Unigene16363_C21 JR248234
 Unigene16364_C21 JR248235
 Unigene16367_C21 JR248236
 Unigene16368_C21 JR248237
 Unigene16370_C21 JR248238
 Unigene16372_C21 JR248239
 Unigene16373_C21 JR248240
 Unigene16376_C21 JR248241
 Unigene16377_C21 JR248242
 Unigene16378_C21 JR248243
 Unigene16380_C21 JR248244
 Unigene16381_C21 JR248245
 Unigene16382_C21 JR248246
 Unigene16384_C21 JR248247
 Unigene16385_C21 JR248248
 Unigene16386_C21 JR248249
 Unigene16387_C21 JR248250
 Unigene16388_C21 JR248251
 Unigene16389_C21 JR248252
 Unigene16390_C21 JR248253
 Unigene16391_C21 JR248254
 Unigene16392_C21 JR248255
 Unigene16393_C21 JR248256
 Unigene16394_C21 JR248257
 Unigene16395_C21 JR248258
 Unigene16397_C21 JR248259
 Unigene16402_C21 JR248260
 Unigene16403_C21 JR248261
 Unigene16404_C21 JR248262
 Unigene16405_C21 JR248263
 Unigene16406_C21 JR248264
 Unigene16407_C21 JR248265
 Unigene16409_C21 JR248266
 Unigene16410_C21 JR248267
 Unigene16411_C21 JR248268
 Unigene16414_C21 JR248269
 Unigene16415_C21 JR248270
 Unigene16416_C21 JR248271
 Unigene16417_C21 JR248272
 Unigene16418_C21 JR248273
 Unigene16421_C21 JR248274
 Unigene16422_C21 JR248275
 Unigene16425_C21 JR248276
 Unigene16426_C21 JR248277
 Unigene16427_C21 JR248278
 Unigene16428_C21 JR248279
 Unigene16429_C21 JR248280
 Unigene16430_C21 JR248281
 Unigene16431_C21 JR248282
 Unigene16437_C21 JR248283
 Unigene16438_C21 JR248284
 Unigene16439_C21 JR248285
 Unigene16441_C21 JR248286
 Unigene16442_C21 JR248287
 Unigene16443_C21 JR248288
 Unigene16444_C21 JR248289
 Unigene16445_C21 JR248290
 Unigene16446_C21 JR248291
 Unigene16448_C21 JR248292
 Unigene16450_C21 JR248293
 Unigene16451_C21 JR248294
 Unigene16452_C21 JR248295
 Unigene16453_C21 JR248296
 Unigene16454_C21 JR248297
 Unigene16456_C21 JR248298
 Unigene16458_C21 JR248299
 Unigene16460_C21 JR248300
 Unigene16461_C21 JR248301
 Unigene16462_C21 JR248302
 Unigene16463_C21 JR248303
 Unigene16465_C21 JR248304
 Unigene16467_C21 JR248305
 Unigene16468_C21 JR248306
 Unigene16470_C21 JR248307
 Unigene16471_C21 JR248308
 Unigene16472_C21 JR248309
 Unigene16473_C21 JR248310
 Unigene16474_C21 JR248311
 Unigene16476_C21 JR248312
 Unigene16477_C21 JR248313
 Unigene16478_C21 JR248314
 Unigene16479_C21 JR248315
 Unigene16481_C21 JR248316
 Unigene16482_C21 JR248317
 Unigene16483_C21 JR248318
 Unigene16484_C21 JR248319
 Unigene16485_C21 JR248320
 Unigene16490_C21 JR248321
 Unigene16491_C21 JR248322
 Unigene16492_C21 JR248323
 Unigene16493_C21 JR248324
 Unigene16494_C21 JR248325
 Unigene16495_C21 JR248326
 Unigene16496_C21 JR248327
 Unigene16497_C21 JR248328
 Unigene16498_C21 JR248329
 Unigene16499_C21 JR248330
 Unigene16501_C21 JR248331
 Unigene16502_C21 JR248332
 Unigene16503_C21 JR248333
 Unigene16504_C21 JR248334
 Unigene16506_C21 JR248335
 Unigene16507_C21 JR248336
 Unigene16509_C21 JR248337
 Unigene16510_C21 JR248338
 Unigene16511_C21 JR248339
 Unigene16512_C21 JR248340
 Unigene16518_C21 JR248341
 Unigene16519_C21 JR248342
 Unigene16520_C21 JR248343
 Unigene16521_C21 JR248344
 Unigene16522_C21 JR248345
 Unigene16525_C21 JR248346
 Unigene16526_C21 JR248347
 Unigene16527_C21 JR248348
 Unigene16528_C21 JR248349
 Unigene16529_C21 JR248350
 Unigene16530_C21 JR248351
 Unigene16531_C21 JR248352
 Unigene16533_C21 JR248353
 Unigene16534_C21 JR248354
 Unigene16537_C21 JR248355
 Unigene16538_C21 JR248356
 Unigene16540_C21 JR248357
 Unigene16541_C21 JR248358
 Unigene16543_C21 JR248359
 Unigene16545_C21 JR248360
 Unigene16549_C21 JR248361
 Unigene16550_C21 JR248362
 Unigene16551_C21 JR248363
 Unigene16552_C21 JR248364
 Unigene16553_C21 JR248365
 Unigene16554_C21 JR248366
 Unigene16555_C21 JR248367
 Unigene16557_C21 JR248368
 Unigene16558_C21 JR248369
 Unigene16559_C21 JR248370
 Unigene16560_C21 JR248371
 Unigene16561_C21 JR248372
 Unigene16562_C21 JR248373
 Unigene16563_C21 JR248374
 Unigene16565_C21 JR248375
 Unigene16566_C21 JR248376
 Unigene16567_C21 JR248377
 Unigene16569_C21 JR248378
 Unigene16571_C21 JR248379
 Unigene16572_C21 JR248380
 Unigene16573_C21 JR248381
 Unigene16574_C21 JR248382
 Unigene16575_C21 JR248383
 Unigene16576_C21 JR248384
 Unigene16579_C21 JR248385
 Unigene16581_C21 JR248386
 Unigene16583_C21 JR248387
 Unigene16586_C21 JR248388
 Unigene16587_C21 JR248389
 Unigene16588_C21 JR248390
 Unigene16589_C21 JR248391
 Unigene16591_C21 JR248392
 Unigene16593_C21 JR248393
 Unigene16594_C21 JR248394
 Unigene16596_C21 JR248395
 Unigene16597_C21 JR248396
 Unigene16598_C21 JR248397
 Unigene16599_C21 JR248398
 Unigene16600_C21 JR248399
 Unigene16601_C21 JR248400
 Unigene16604_C21 JR248401
 Unigene16606_C21 JR248402
 Unigene16608_C21 JR248403
 Unigene16609_C21 JR248404
 Unigene16612_C21 JR248405
 Unigene16613_C21 JR248406
 Unigene16614_C21 JR248407
 Unigene16615_C21 JR248408
 Unigene16616_C21 JR248409
 Unigene16617_C21 JR248410
 Unigene16618_C21 JR248411
 Unigene16619_C21 JR248412
 Unigene16620_C21 JR248413
 Unigene16624_C21 JR248414
 Unigene16625_C21 JR248415
 Unigene16627_C21 JR248416
 Unigene16629_C21 JR248417
 Unigene16630_C21 JR248418
 Unigene16631_C21 JR248419
 Unigene16633_C21 JR248420
 Unigene16635_C21 JR248421
 Unigene16636_C21 JR248422
 Unigene16638_C21 JR248423
 Unigene16639_C21 JR248424
 Unigene16641_C21 JR248425
 Unigene16643_C21 JR248426
 Unigene16645_C21 JR248427
 Unigene16648_C21 JR248428
 Unigene16650_C21 JR248429
 Unigene16651_C21 JR248430
 Unigene16652_C21 JR248431
 Unigene16653_C21 JR248432
 Unigene16654_C21 JR248433
 Unigene16656_C21 JR248434
 Unigene16658_C21 JR248435
 Unigene16660_C21 JR248436
 Unigene16661_C21 JR248437
 Unigene16662_C21 JR248438
 Unigene16664_C21 JR248439
 Unigene16665_C21 JR248440
 Unigene16666_C21 JR248441
 Unigene16668_C21 JR248442
 Unigene16669_C21 JR248443
 Unigene16670_C21 JR248444
 Unigene16671_C21 JR248445
 Unigene16674_C21 JR248446
 Unigene16678_C21 JR248447
 Unigene16680_C21 JR248448
 Unigene16682_C21 JR248449
 Unigene16683_C21 JR248450
 Unigene16684_C21 JR248451
 Unigene16685_C21 JR248452
 Unigene16686_C21 JR248453
 Unigene16687_C21 JR248454
 Unigene16688_C21 JR248455
 Unigene16689_C21 JR248456
 Unigene16692_C21 JR248457
 Unigene16694_C21 JR248458
 Unigene16695_C21 JR248459
 Unigene16696_C21 JR248460
 Unigene16697_C21 JR248461
 Unigene16698_C21 JR248462
 Unigene16699_C21 JR248463
 Unigene16700_C21 JR248464
 Unigene16702_C21 JR248465
 Unigene16703_C21 JR248466
 Unigene16705_C21 JR248467
 Unigene16706_C21 JR248468
 Unigene16707_C21 JR248469
 Unigene16708_C21 JR248470
 Unigene16710_C21 JR248471
 Unigene16712_C21 JR248472
 Unigene16714_C21 JR248473
 Unigene16716_C21 JR248474
 Unigene16717_C21 JR248475
 Unigene16721_C21 JR248476
 Unigene16722_C21 JR248477
 Unigene16723_C21 JR248478
 Unigene16725_C21 JR248479
 Unigene16727_C21 JR248480
 Unigene16728_C21 JR248481
 Unigene16729_C21 JR248482
 Unigene16730_C21 JR248483
 Unigene16731_C21 JR248484
 Unigene16735_C21 JR248485
 Unigene16737_C21 JR248486
 Unigene16738_C21 JR248487
 Unigene16739_C21 JR248488
 Unigene16740_C21 JR248489
 Unigene16741_C21 JR248490
 Unigene16742_C21 JR248491
 Unigene16743_C21 JR248492
 Unigene16744_C21 JR248493
 Unigene16746_C21 JR248494
 Unigene16747_C21 JR248495
 Unigene16748_C21 JR248496
 Unigene16749_C21 JR248497
 Unigene16750_C21 JR248498
 Unigene16751_C21 JR248499
 Unigene16752_C21 JR248500
 Unigene16755_C21 JR248501
 Unigene16756_C21 JR248502
 Unigene16757_C21 JR248503
 Unigene16758_C21 JR248504
 Unigene16759_C21 JR248505
 Unigene16761_C21 JR248506
 Unigene16763_C21 JR248507
 Unigene16765_C21 JR248508
 Unigene16766_C21 JR248509
 Unigene16767_C21 JR248510
 Unigene16768_C21 JR248511
 Unigene16769_C21 JR248512
 Unigene16771_C21 JR248513
 Unigene16774_C21 JR248514
 Unigene16775_C21 JR248515
 Unigene16776_C21 JR248516
 Unigene16777_C21 JR248517
 Unigene16778_C21 JR248518
 Unigene16779_C21 JR248519
 Unigene16780_C21 JR248520
 Unigene16781_C21 JR248521
 Unigene16782_C21 JR248522
 Unigene16783_C21 JR248523
 Unigene16784_C21 JR248524
 Unigene16785_C21 JR248525
 Unigene16789_C21 JR248526
 Unigene16790_C21 JR248527
 Unigene16792_C21 JR248528
 Unigene16793_C21 JR248529
 Unigene16795_C21 JR248530
 Unigene16797_C21 JR248531
 Unigene16801_C21 JR248532
 Unigene16802_C21 JR248533
 Unigene16808_C21 JR248534
 Unigene16809_C21 JR248535
 Unigene16810_C21 JR248536
 Unigene16812_C21 JR248537
 Unigene16814_C21 JR248538
 Unigene16816_C21 JR248539
 Unigene16817_C21 JR248540
 Unigene16819_C21 JR248541
 Unigene16820_C21 JR248542
 Unigene16821_C21 JR248543
 Unigene16824_C21 JR248544
 Unigene16826_C21 JR248545
 Unigene16828_C21 JR248546
 Unigene16831_C21 JR248547
 Unigene16832_C21 JR248548
 Unigene16833_C21 JR248549
 Unigene16835_C21 JR248550
 Unigene16836_C21 JR248551
 Unigene16840_C21 JR248552
 Unigene16841_C21 JR248553
 Unigene16842_C21 JR248554
 Unigene16843_C21 JR248555
 Unigene16844_C21 JR248556
 Unigene16845_C21 JR248557
 Unigene16846_C21 JR248558
 Unigene16848_C21 JR248559
 Unigene16849_C21 JR248560
 Unigene16852_C21 JR248561
 Unigene16855_C21 JR248562
 Unigene16856_C21 JR248563
 Unigene16858_C21 JR248564
 Unigene16859_C21 JR248565
 Unigene16860_C21 JR248566
 Unigene16861_C21 JR248567
 Unigene16863_C21 JR248568
 Unigene16864_C21 JR248569
 Unigene16866_C21 JR248570
 Unigene16868_C21 JR248571
 Unigene16869_C21 JR248572
 Unigene16871_C21 JR248573
 Unigene16872_C21 JR248574
 Unigene16873_C21 JR248575
 Unigene16874_C21 JR248576
 Unigene16876_C21 JR248577
 Unigene16878_C21 JR248578
 Unigene16879_C21 JR248579
 Unigene16881_C21 JR248580
 Unigene16882_C21 JR248581
 Unigene16883_C21 JR248582
 Unigene16885_C21 JR248583
 Unigene16886_C21 JR248584
 Unigene16887_C21 JR248585
 Unigene16889_C21 JR248586
 Unigene16890_C21 JR248587
 Unigene16891_C21 JR248588
 Unigene16892_C21 JR248589
 Unigene16895_C21 JR248590
 Unigene16896_C21 JR248591
 Unigene16897_C21 JR248592
 Unigene16899_C21 JR248593
 Unigene16900_C21 JR248594
 Unigene16901_C21 JR248595
 Unigene16902_C21 JR248596
 Unigene16903_C21 JR248597
 Unigene16904_C21 JR248598
 Unigene16905_C21 JR248599
 Unigene16906_C21 JR248600
 Unigene16907_C21 JR248601
 Unigene16909_C21 JR248602
 Unigene16911_C21 JR248603
 Unigene16912_C21 JR248604
 Unigene16913_C21 JR248605
 Unigene16914_C21 JR248606
 Unigene16915_C21 JR248607
 Unigene16916_C21 JR248608
 Unigene16917_C21 JR248609
 Unigene16918_C21 JR248610
 Unigene16920_C21 JR248611
 Unigene16922_C21 JR248612
 Unigene16923_C21 JR248613
 Unigene16925_C21 JR248614
 Unigene16926_C21 JR248615
 Unigene16927_C21 JR248616
 Unigene16928_C21 JR248617
 Unigene16929_C21 JR248618
 Unigene16930_C21 JR248619
 Unigene16931_C21 JR248620
 Unigene16932_C21 JR248621
 Unigene16933_C21 JR248622
 Unigene16934_C21 JR248623
 Unigene16936_C21 JR248624
 Unigene16937_C21 JR248625
 Unigene16938_C21 JR248626
 Unigene16939_C21 JR248627
 Unigene16940_C21 JR248628
 Unigene16941_C21 JR248629
 Unigene16943_C21 JR248630
 Unigene16945_C21 JR248631
 Unigene16947_C21 JR248632
 Unigene16950_C21 JR248633
 Unigene16951_C21 JR248634
 Unigene16952_C21 JR248635
 Unigene16953_C21 JR248636
 Unigene16954_C21 JR248637
 Unigene16955_C21 JR248638
 Unigene16956_C21 JR248639
 Unigene16957_C21 JR248640
 Unigene16958_C21 JR248641
 Unigene16960_C21 JR248642
 Unigene16961_C21 JR248643
 Unigene16962_C21 JR248644
 Unigene16963_C21 JR248645
 Unigene16964_C21 JR248646
 Unigene16965_C21 JR248647
 Unigene16967_C21 JR248648
 Unigene16971_C21 JR248649
 Unigene16974_C21 JR248650
 Unigene16976_C21 JR248651
 Unigene16977_C21 JR248652
 Unigene16980_C21 JR248653
 Unigene16981_C21 JR248654
 Unigene16982_C21 JR248655
 Unigene16983_C21 JR248656
 Unigene16984_C21 JR248657
 Unigene16987_C21 JR248658
 Unigene16988_C21 JR248659
 Unigene16990_C21 JR248660
 Unigene16991_C21 JR248661
 Unigene16992_C21 JR248662
 Unigene16996_C21 JR248663
 Unigene16999_C21 JR248664
 Unigene17000_C21 JR248665
 Unigene17001_C21 JR248666
 Unigene17003_C21 JR248667
 Unigene17004_C21 JR248668
 Unigene17005_C21 JR248669
 Unigene17006_C21 JR248670
 Unigene17008_C21 JR248671
 Unigene17010_C21 JR248672
 Unigene17012_C21 JR248673
 Unigene17013_C21 JR248674
 Unigene17015_C21 JR248675
 Unigene17016_C21 JR248676
 Unigene17017_C21 JR248677
 Unigene17018_C21 JR248678
 Unigene17022_C21 JR248679
 Unigene17023_C21 JR248680
 Unigene17024_C21 JR248681
 Unigene17025_C21 JR248682
 Unigene17026_C21 JR248683
 Unigene17027_C21 JR248684
 Unigene17028_C21 JR248685
 Unigene17029_C21 JR248686
 Unigene17031_C21 JR248687
 Unigene17033_C21 JR248688
 Unigene17034_C21 JR248689
 Unigene17038_C21 JR248690
 Unigene17039_C21 JR248691
 Unigene17040_C21 JR248692
 Unigene17041_C21 JR248693
 Unigene17042_C21 JR248694
 Unigene17043_C21 JR248695
 Unigene17045_C21 JR248696
 Unigene17046_C21 JR248697
 Unigene17047_C21 JR248698
 Unigene17048_C21 JR248699
 Unigene17051_C21 JR248700
 Unigene17052_C21 JR248701
 Unigene17053_C21 JR248702
 Unigene17054_C21 JR248703
 Unigene17055_C21 JR248704
 Unigene17056_C21 JR248705
 Unigene17059_C21 JR248706
 Unigene17060_C21 JR248707
 Unigene17061_C21 JR248708
 Unigene17062_C21 JR248709
 Unigene17066_C21 JR248710
 Unigene17067_C21 JR248711
 Unigene17070_C21 JR248712
 Unigene17072_C21 JR248713
 Unigene17073_C21 JR248714
 Unigene17074_C21 JR248715
 Unigene17080_C21 JR248716
 Unigene17082_C21 JR248717
 Unigene17083_C21 JR248718
 Unigene17084_C21 JR248719
 Unigene17086_C21 JR248720
 Unigene17090_C21 JR248721
 Unigene17091_C21 JR248722
 Unigene17092_C21 JR248723
 Unigene17093_C21 JR248724
 Unigene17094_C21 JR248725
 Unigene17095_C21 JR248726
 Unigene17097_C21 JR248727
 Unigene17098_C21 JR248728
 Unigene17099_C21 JR248729
 Unigene17100_C21 JR248730
 Unigene17104_C21 JR248731
 Unigene17105_C21 JR248732
 Unigene17108_C21 JR248733
 Unigene17109_C21 JR248734
 Unigene17110_C21 JR248735
 Unigene17112_C21 JR248736
 Unigene17113_C21 JR248737
 Unigene17114_C21 JR248738
 Unigene17115_C21 JR248739
 Unigene17116_C21 JR248740
 Unigene17118_C21 JR248741
 Unigene17119_C21 JR248742
 Unigene17120_C21 JR248743
 Unigene17124_C21 JR248744
 Unigene17125_C21 JR248745
 Unigene17126_C21 JR248746
 Unigene17127_C21 JR248747
 Unigene17128_C21 JR248748
 Unigene17130_C21 JR248749
 Unigene17132_C21 JR248750
 Unigene17135_C21 JR248751
 Unigene17136_C21 JR248752
 Unigene17137_C21 JR248753
 Unigene17138_C21 JR248754
 Unigene17141_C21 JR248755
 Unigene17142_C21 JR248756
 Unigene17148_C21 JR248757
 Unigene17149_C21 JR248758
 Unigene17151_C21 JR248759
 Unigene17152_C21 JR248760
 Unigene17155_C21 JR248761
 Unigene17156_C21 JR248762
 Unigene17157_C21 JR248763
 Unigene17158_C21 JR248764
 Unigene17159_C21 JR248765
 Unigene17160_C21 JR248766
 Unigene17161_C21 JR248767
 Unigene17162_C21 JR248768
 Unigene17163_C21 JR248769
 Unigene17165_C21 JR248770
 Unigene17167_C21 JR248771
 Unigene17168_C21 JR248772
 Unigene17169_C21 JR248773
 Unigene17171_C21 JR248774
 Unigene17172_C21 JR248775
 Unigene17173_C21 JR248776
 Unigene17174_C21 JR248777
 Unigene17175_C21 JR248778
 Unigene17176_C21 JR248779
 Unigene17177_C21 JR248780
 Unigene17178_C21 JR248781
 Unigene17179_C21 JR248782
 Unigene17180_C21 JR248783
 Unigene17181_C21 JR248784
 Unigene17182_C21 JR248785
 Unigene17184_C21 JR248786
 Unigene17187_C21 JR248787
 Unigene17188_C21 JR248788
 Unigene17190_C21 JR248789
 Unigene17191_C21 JR248790
 Unigene17192_C21 JR248791
 Unigene17194_C21 JR248792
 Unigene17195_C21 JR248793
 Unigene17196_C21 JR248794
 Unigene17197_C21 JR248795
 Unigene17198_C21 JR248796
 Unigene17200_C21 JR248797
 Unigene17201_C21 JR248798
 Unigene17202_C21 JR248799
 Unigene17203_C21 JR248800
 Unigene17206_C21 JR248801
 Unigene17207_C21 JR248802
 Unigene17210_C21 JR248803
 Unigene17213_C21 JR248804
 Unigene17214_C21 JR248805
 Unigene17215_C21 JR248806
 Unigene17216_C21 JR248807
 Unigene17218_C21 JR248808
 Unigene17219_C21 JR248809
 Unigene17221_C21 JR248810
 Unigene17222_C21 JR248811
 Unigene17224_C21 JR248812
 Unigene17225_C21 JR248813
 Unigene17226_C21 JR248814
 Unigene17227_C21 JR248815
 Unigene17228_C21 JR248816
 Unigene17229_C21 JR248817
 Unigene17232_C21 JR248818
 Unigene17234_C21 JR248819
 Unigene17235_C21 JR248820
 Unigene17236_C21 JR248821
 Unigene17237_C21 JR248822
 Unigene17239_C21 JR248823
 Unigene17241_C21 JR248824
 Unigene17242_C21 JR248825
 Unigene17243_C21 JR248826
 Unigene17244_C21 JR248827
 Unigene17245_C21 JR248828
 Unigene17246_C21 JR248829
 Unigene17247_C21 JR248830
 Unigene17251_C21 JR248831
 Unigene17252_C21 JR248832
 Unigene17253_C21 JR248833
 Unigene17254_C21 JR248834
 Unigene17255_C21 JR248835
 Unigene17256_C21 JR248836
 Unigene17257_C21 JR248837
 Unigene17258_C21 JR248838
 Unigene17259_C21 JR248839
 Unigene17260_C21 JR248840
 Unigene17261_C21 JR248841
 Unigene17263_C21 JR248842
 Unigene17264_C21 JR248843
 Unigene17266_C21 JR248844
 Unigene17267_C21 JR248845
 Unigene17268_C21 JR248846
 Unigene17271_C21 JR248847
 Unigene17272_C21 JR248848
 Unigene17273_C21 JR248849
 Unigene17274_C21 JR248850
 Unigene17275_C21 JR248851
 Unigene17277_C21 JR248852
 Unigene17278_C21 JR248853
 Unigene17280_C21 JR248854
 Unigene17282_C21 JR248855
 Unigene17283_C21 JR248856
 Unigene17286_C21 JR248857
 Unigene17288_C21 JR248858
 Unigene17291_C21 JR248859
 Unigene17292_C21 JR248860
 Unigene17294_C21 JR248861
 Unigene17296_C21 JR248862
 Unigene17297_C21 JR248863
 Unigene17298_C21 JR248864
 Unigene17299_C21 JR248865
 Unigene17301_C21 JR248866
 Unigene17302_C21 JR248867
 Unigene17303_C21 JR248868
 Unigene17304_C21 JR248869
 Unigene17305_C21 JR248870
 Unigene17306_C21 JR248871
 Unigene17309_C21 JR248872
 Unigene17312_C21 JR248873
 Unigene17313_C21 JR248874
 Unigene17314_C21 JR248875
 Unigene17315_C21 JR248876
 Unigene17316_C21 JR248877
 Unigene17318_C21 JR248878
 Unigene17319_C21 JR248879
 Unigene17320_C21 JR248880
 Unigene17321_C21 JR248881
 Unigene17324_C21 JR248882
 Unigene17325_C21 JR248883
 Unigene17326_C21 JR248884
 Unigene17327_C21 JR248885
 Unigene17328_C21 JR248886
 Unigene17329_C21 JR248887
 Unigene17330_C21 JR248888
 Unigene17331_C21 JR248889
 Unigene17332_C21 JR248890
 Unigene17333_C21 JR248891
 Unigene17334_C21 JR248892
 Unigene17335_C21 JR248893
 Unigene17336_C21 JR248894
 Unigene17337_C21 JR248895
 Unigene17338_C21 JR248896
 Unigene17341_C21 JR248897
 Unigene17343_C21 JR248898
 Unigene17344_C21 JR248899
 Unigene17345_C21 JR248900
 Unigene17346_C21 JR248901
 Unigene17347_C21 JR248902
 Unigene17348_C21 JR248903
 Unigene17349_C21 JR248904
 Unigene17351_C21 JR248905
 Unigene17354_C21 JR248906
 Unigene17355_C21 JR248907
 Unigene17356_C21 JR248908
 Unigene17357_C21 JR248909
 Unigene17359_C21 JR248910
 Unigene17360_C21 JR248911
 Unigene17366_C21 JR248912
 Unigene17367_C21 JR248913
 Unigene17369_C21 JR248914
 Unigene17370_C21 JR248915
 Unigene17371_C21 JR248916
 Unigene17373_C21 JR248917
 Unigene17374_C21 JR248918
 Unigene17375_C21 JR248919
 Unigene17376_C21 JR248920
 Unigene17377_C21 JR248921
 Unigene17379_C21 JR248922
 Unigene17382_C21 JR248923
 Unigene17384_C21 JR248924
 Unigene17387_C21 JR248925
 Unigene17388_C21 JR248926
 Unigene17389_C21 JR248927
 Unigene17390_C21 JR248928
 Unigene17391_C21 JR248929
 Unigene17396_C21 JR248930
 Unigene17398_C21 JR248931
 Unigene17399_C21 JR248932
 Unigene17401_C21 JR248933
 Unigene17404_C21 JR248934
 Unigene17407_C21 JR248935
 Unigene17408_C21 JR248936
 Unigene17409_C21 JR248937
 Unigene17412_C21 JR248938
 Unigene17413_C21 JR248939
 Unigene17414_C21 JR248940
 Unigene17415_C21 JR248941
 Unigene17418_C21 JR248942
 Unigene17421_C21 JR248943
 Unigene17422_C21 JR248944
 Unigene17423_C21 JR248945
 Unigene17424_C21 JR248946
 Unigene17426_C21 JR248947
 Unigene17428_C21 JR248948
 Unigene17431_C21 JR248949
 Unigene17433_C21 JR248950
 Unigene17437_C21 JR248951
 Unigene17438_C21 JR248952
 Unigene17439_C21 JR248953
 Unigene17440_C21 JR248954
 Unigene17441_C21 JR248955
 Unigene17443_C21 JR248956
 Unigene17444_C21 JR248957
 Unigene17445_C21 JR248958
 Unigene17446_C21 JR248959
 Unigene17447_C21 JR248960
 Unigene17448_C21 JR248961
 Unigene17449_C21 JR248962
 Unigene17451_C21 JR248963
 Unigene17452_C21 JR248964
 Unigene17453_C21 JR248965
 Unigene17454_C21 JR248966
 Unigene17455_C21 JR248967
 Unigene17456_C21 JR248968
 Unigene17459_C21 JR248969
 Unigene17460_C21 JR248970
 Unigene17461_C21 JR248971
 Unigene17462_C21 JR248972
 Unigene17463_C21 JR248973
 Unigene17465_C21 JR248974
 Unigene17467_C21 JR248975
 Unigene17468_C21 JR248976
 Unigene17469_C21 JR248977
 Unigene17470_C21 JR248978
 Unigene17471_C21 JR248979
 Unigene17472_C21 JR248980
 Unigene17473_C21 JR248981
 Unigene17475_C21 JR248982
 Unigene17476_C21 JR248983
 Unigene17477_C21 JR248984
 Unigene17479_C21 JR248985
 Unigene17480_C21 JR248986
 Unigene17481_C21 JR248987
 Unigene17482_C21 JR248988
 Unigene17484_C21 JR248989
 Unigene17485_C21 JR248990
 Unigene17488_C21 JR248991
 Unigene17489_C21 JR248992
 Unigene17490_C21 JR248993
 Unigene17491_C21 JR248994
 Unigene17492_C21 JR248995
 Unigene17493_C21 JR248996
 Unigene17495_C21 JR248997
 Unigene17496_C21 JR248998
 Unigene17497_C21 JR248999
 Unigene17500_C21 JR249000
 Unigene17501_C21 JR249001
 Unigene17502_C21 JR249002
 Unigene17503_C21 JR249003
 Unigene17506_C21 JR249004
 Unigene17507_C21 JR249005
 Unigene17508_C21 JR249006
 Unigene17509_C21 JR249007
 Unigene17510_C21 JR249008
 Unigene17511_C21 JR249009
 Unigene17513_C21 JR249010
 Unigene17514_C21 JR249011
 Unigene17515_C21 JR249012
 Unigene17516_C21 JR249013
 Unigene17517_C21 JR249014
 Unigene17518_C21 JR249015
 Unigene17519_C21 JR249016
 Unigene17520_C21 JR249017
 Unigene17522_C21 JR249018
 Unigene17524_C21 JR249019
 Unigene17525_C21 JR249020
 Unigene17529_C21 JR249021
 Unigene17530_C21 JR249022
 Unigene17531_C21 JR249023
 Unigene17532_C21 JR249024
 Unigene17533_C21 JR249025
 Unigene17534_C21 JR249026
 Unigene17538_C21 JR249027
 Unigene17541_C21 JR249028
 Unigene17542_C21 JR249029
 Unigene17543_C21 JR249030
 Unigene17544_C21 JR249031
 Unigene17545_C21 JR249032
 Unigene17546_C21 JR249033
 Unigene17548_C21 JR249034
 Unigene17549_C21 JR249035
 Unigene17550_C21 JR249036
 Unigene17552_C21 JR249037
 Unigene17553_C21 JR249038
 Unigene17554_C21 JR249039
 Unigene17556_C21 JR249040
 Unigene17557_C21 JR249041
 Unigene17558_C21 JR249042
 Unigene17559_C21 JR249043
 Unigene17560_C21 JR249044
 Unigene17563_C21 JR249045
 Unigene17564_C21 JR249046
 Unigene17567_C21 JR249047
 Unigene17568_C21 JR249048
 Unigene17569_C21 JR249049
 Unigene17570_C21 JR249050
 Unigene17573_C21 JR249051
 Unigene17574_C21 JR249052
 Unigene17575_C21 JR249053
 Unigene17576_C21 JR249054
 Unigene17577_C21 JR249055
 Unigene17578_C21 JR249056
 Unigene17579_C21 JR249057
 Unigene17580_C21 JR249058
 Unigene17581_C21 JR249059
 Unigene17582_C21 JR249060
 Unigene17585_C21 JR249061
 Unigene17586_C21 JR249062
 Unigene17587_C21 JR249063
 Unigene17593_C21 JR249064
 Unigene17594_C21 JR249065
 Unigene17596_C21 JR249066
 Unigene17597_C21 JR249067
 Unigene17598_C21 JR249068
 Unigene17599_C21 JR249069
 Unigene17602_C21 JR249070
 Unigene17605_C21 JR249071
 Unigene17606_C21 JR249072
 Unigene17607_C21 JR249073
 Unigene17610_C21 JR249074
 Unigene17611_C21 JR249075
 Unigene17612_C21 JR249076
 Unigene17614_C21 JR249077
 Unigene17616_C21 JR249078
 Unigene17617_C21 JR249079
 Unigene17619_C21 JR249080
 Unigene17621_C21 JR249081
 Unigene17622_C21 JR249082
 Unigene17623_C21 JR249083
 Unigene17625_C21 JR249084
 Unigene17626_C21 JR249085
 Unigene17627_C21 JR249086
 Unigene17628_C21 JR249087
 Unigene17629_C21 JR249088
 Unigene17630_C21 JR249089
 Unigene17632_C21 JR249090
 Unigene17634_C21 JR249091
 Unigene17636_C21 JR249092
 Unigene17637_C21 JR249093
 Unigene17638_C21 JR249094
 Unigene17640_C21 JR249095
 Unigene17641_C21 JR249096
 Unigene17642_C21 JR249097
 Unigene17643_C21 JR249098
 Unigene17644_C21 JR249099
 Unigene17645_C21 JR249100
 Unigene17646_C21 JR249101
 Unigene17649_C21 JR249102
 Unigene17650_C21 JR249103
 Unigene17651_C21 JR249104
 Unigene17652_C21 JR249105
 Unigene17654_C21 JR249106
 Unigene17657_C21 JR249107
 Unigene17658_C21 JR249108
 Unigene17663_C21 JR249109
 Unigene17664_C21 JR249110
 Unigene17665_C21 JR249111
 Unigene17666_C21 JR249112
 Unigene17667_C21 JR249113
 Unigene17669_C21 JR249114
 Unigene17671_C21 JR249115
 Unigene17672_C21 JR249116
 Unigene17675_C21 JR249117
 Unigene17677_C21 JR249118
 Unigene17678_C21 JR249119
 Unigene17679_C21 JR249120
 Unigene17681_C21 JR249121
 Unigene17685_C21 JR249122
 Unigene17686_C21 JR249123
 Unigene17687_C21 JR249124
 Unigene17690_C21 JR249125
 Unigene17691_C21 JR249126
 Unigene17692_C21 JR249127
 Unigene17693_C21 JR249128
 Unigene17694_C21 JR249129
 Unigene17695_C21 JR249130
 Unigene17696_C21 JR249131
 Unigene17697_C21 JR249132
 Unigene17699_C21 JR249133
 Unigene17700_C21 JR249134
 Unigene17702_C21 JR249135
 Unigene17703_C21 JR249136
 Unigene17704_C21 JR249137
 Unigene17706_C21 JR249138
 Unigene17707_C21 JR249139
 Unigene17708_C21 JR249140
 Unigene17712_C21 JR249141
 Unigene17713_C21 JR249142
 Unigene17715_C21 JR249143
 Unigene17717_C21 JR249144
 Unigene17719_C21 JR249145
 Unigene17720_C21 JR249146
 Unigene17721_C21 JR249147
 Unigene17724_C21 JR249148
 Unigene17728_C21 JR249149
 Unigene17729_C21 JR249150
 Unigene17731_C21 JR249151
 Unigene17732_C21 JR249152
 Unigene17734_C21 JR249153
 Unigene17735_C21 JR249154
 Unigene17736_C21 JR249155
 Unigene17737_C21 JR249156
 Unigene17738_C21 JR249157
 Unigene17739_C21 JR249158
 Unigene17741_C21 JR249159
 Unigene17743_C21 JR249160
 Unigene17744_C21 JR249161
 Unigene17745_C21 JR249162
 Unigene17747_C21 JR249163
 Unigene17748_C21 JR249164
 Unigene17749_C21 JR249165
 Unigene17751_C21 JR249166
 Unigene17753_C21 JR249167
 Unigene17757_C21 JR249168
 Unigene17758_C21 JR249169
 Unigene17759_C21 JR249170
 Unigene17760_C21 JR249171
 Unigene17761_C21 JR249172
 Unigene17766_C21 JR249173
 Unigene17767_C21 JR249174
 Unigene17771_C21 JR249175
 Unigene17774_C21 JR249176
 Unigene17776_C21 JR249177
 Unigene17778_C21 JR249178
 Unigene17779_C21 JR249179
 Unigene17780_C21 JR249180
 Unigene17781_C21 JR249181
 Unigene17782_C21 JR249182
 Unigene17784_C21 JR249183
 Unigene17785_C21 JR249184
 Unigene17786_C21 JR249185
 Unigene17787_C21 JR249186
 Unigene17788_C21 JR249187
 Unigene17789_C21 JR249188
 Unigene17790_C21 JR249189
 Unigene17791_C21 JR249190
 Unigene17792_C21 JR249191
 Unigene17795_C21 JR249192
 Unigene17796_C21 JR249193
 Unigene17797_C21 JR249194
 Unigene17798_C21 JR249195
 Unigene17799_C21 JR249196
 Unigene17800_C21 JR249197
 Unigene17803_C21 JR249198
 Unigene17804_C21 JR249199
 Unigene17805_C21 JR249200
 Unigene17808_C21 JR249201
 Unigene17810_C21 JR249202
 Unigene17811_C21 JR249203
 Unigene17813_C21 JR249204
 Unigene17814_C21 JR249205
 Unigene17815_C21 JR249206
 Unigene17816_C21 JR249207
 Unigene17818_C21 JR249208
 Unigene17819_C21 JR249209
 Unigene17820_C21 JR249210
 Unigene17821_C21 JR249211
 Unigene17823_C21 JR249212
 Unigene17824_C21 JR249213
 Unigene17825_C21 JR249214
 Unigene17826_C21 JR249215
 Unigene17827_C21 JR249216
 Unigene17828_C21 JR249217
 Unigene17829_C21 JR249218
 Unigene17830_C21 JR249219
 Unigene17831_C21 JR249220
 Unigene17832_C21 JR249221
 Unigene17833_C21 JR249222
 Unigene17834_C21 JR249223
 Unigene17835_C21 JR249224
 Unigene17836_C21 JR249225
 Unigene17837_C21 JR249226
 Unigene17838_C21 JR249227
 Unigene17839_C21 JR249228
 Unigene17841_C21 JR249229
 Unigene17843_C21 JR249230
 Unigene17844_C21 JR249231
 Unigene17845_C21 JR249232
 Unigene17846_C21 JR249233
 Unigene17847_C21 JR249234
 Unigene17849_C21 JR249235
 Unigene17851_C21 JR249236
 Unigene17852_C21 JR249237
 Unigene17856_C21 JR249238
 Unigene17857_C21 JR249239
 Unigene17861_C21 JR249240
 Unigene17862_C21 JR249241
 Unigene17863_C21 JR249242
 Unigene17866_C21 JR249243
 Unigene17868_C21 JR249244
 Unigene17869_C21 JR249245
 Unigene17870_C21 JR249246
 Unigene17871_C21 JR249247
 Unigene17872_C21 JR249248
 Unigene17873_C21 JR249249
 Unigene17874_C21 JR249250
 Unigene17875_C21 JR249251
 Unigene17878_C21 JR249252
 Unigene17879_C21 JR249253
 Unigene17880_C21 JR249254
 Unigene17883_C21 JR249255
 Unigene17885_C21 JR249256
 Unigene17887_C21 JR249257
 Unigene17888_C21 JR249258
 Unigene17890_C21 JR249259
 Unigene17892_C21 JR249260
 Unigene17895_C21 JR249261
 Unigene17896_C21 JR249262
 Unigene17897_C21 JR249263
 Unigene17898_C21 JR249264
 Unigene17899_C21 JR249265
 Unigene17900_C21 JR249266
 Unigene17901_C21 JR249267
 Unigene17903_C21 JR249268
 Unigene17904_C21 JR249269
 Unigene17905_C21 JR249270
 Unigene17906_C21 JR249271
 Unigene17907_C21 JR249272
 Unigene17908_C21 JR249273
 Unigene17910_C21 JR249274
 Unigene17911_C21 JR249275
 Unigene17912_C21 JR249276
 Unigene17916_C21 JR249277
 Unigene17917_C21 JR249278
 Unigene17918_C21 JR249279
 Unigene17919_C21 JR249280
 Unigene17920_C21 JR249281
 Unigene17923_C21 JR249282
 Unigene17924_C21 JR249283
 Unigene17925_C21 JR249284
 Unigene17926_C21 JR249285
 Unigene17929_C21 JR249286
 Unigene17930_C21 JR249287
 Unigene17935_C21 JR249288
 Unigene17936_C21 JR249289
 Unigene17937_C21 JR249290
 Unigene17938_C21 JR249291
 Unigene17939_C21 JR249292
 Unigene17940_C21 JR249293
 Unigene17943_C21 JR249294
 Unigene17944_C21 JR249295
 Unigene17946_C21 JR249296
 Unigene17947_C21 JR249297
 Unigene17948_C21 JR249298
 Unigene17951_C21 JR249299
 Unigene17953_C21 JR249300
 Unigene17954_C21 JR249301
 Unigene17955_C21 JR249302
 Unigene17956_C21 JR249303
 Unigene17958_C21 JR249304
 Unigene17959_C21 JR249305
 Unigene17960_C21 JR249306
 Unigene17961_C21 JR249307
 Unigene17962_C21 JR249308
 Unigene17964_C21 JR249309
 Unigene17966_C21 JR249310
 Unigene17967_C21 JR249311
 Unigene17968_C21 JR249312
 Unigene17969_C21 JR249313
 Unigene17970_C21 JR249314
 Unigene17971_C21 JR249315
 Unigene17972_C21 JR249316
 Unigene17974_C21 JR249317
 Unigene17975_C21 JR249318
 Unigene17977_C21 JR249319
 Unigene17979_C21 JR249320
 Unigene17981_C21 JR249321
 Unigene17983_C21 JR249322
 Unigene17987_C21 JR249323
 Unigene17988_C21 JR249324
 Unigene17993_C21 JR249325
 Unigene17994_C21 JR249326
 Unigene17998_C21 JR249327
 Unigene17999_C21 JR249328
 Unigene18000_C21 JR249329
 Unigene18002_C21 JR249330
 Unigene18004_C21 JR249331
 Unigene18005_C21 JR249332
 Unigene18006_C21 JR249333
 Unigene18007_C21 JR249334
 Unigene18009_C21 JR249335
 Unigene18010_C21 JR249336
 Unigene18011_C21 JR249337
 Unigene18012_C21 JR249338
 Unigene18013_C21 JR249339
 Unigene18014_C21 JR249340
 Unigene18017_C21 JR249341
 Unigene18021_C21 JR249342
 Unigene18022_C21 JR249343
 Unigene18023_C21 JR249344
 Unigene18024_C21 JR249345
 Unigene18026_C21 JR249346
 Unigene18027_C21 JR249347
 Unigene18028_C21 JR249348
 Unigene18032_C21 JR249349
 Unigene18033_C21 JR249350
 Unigene18034_C21 JR249351
 Unigene18036_C21 JR249352
 Unigene18037_C21 JR249353
 Unigene18038_C21 JR249354
 Unigene18039_C21 JR249355
 Unigene18041_C21 JR249356
 Unigene18042_C21 JR249357
 Unigene18043_C21 JR249358
 Unigene18044_C21 JR249359
 Unigene18045_C21 JR249360
 Unigene18047_C21 JR249361
 Unigene18048_C21 JR249362
 Unigene18049_C21 JR249363
 Unigene18052_C21 JR249364
 Unigene18053_C21 JR249365
 Unigene18054_C21 JR249366
 Unigene18057_C21 JR249367
 Unigene18058_C21 JR249368
 Unigene18059_C21 JR249369
 Unigene18061_C21 JR249370
 Unigene18063_C21 JR249371
 Unigene18064_C21 JR249372
 Unigene18066_C21 JR249373
 Unigene18068_C21 JR249374
 Unigene18070_C21 JR249375
 Unigene18071_C21 JR249376
 Unigene18072_C21 JR249377
 Unigene18073_C21 JR249378
 Unigene18074_C21 JR249379
 Unigene18076_C21 JR249380
 Unigene18078_C21 JR249381
 Unigene18080_C21 JR249382
 Unigene18081_C21 JR249383
 Unigene18083_C21 JR249384
 Unigene18084_C21 JR249385
 Unigene18085_C21 JR249386
 Unigene18086_C21 JR249387
 Unigene18088_C21 JR249388
 Unigene18091_C21 JR249389
 Unigene18092_C21 JR249390
 Unigene18093_C21 JR249391
 Unigene18094_C21 JR249392
 Unigene18095_C21 JR249393
 Unigene18096_C21 JR249394
 Unigene18097_C21 JR249395
 Unigene18098_C21 JR249396
 Unigene18099_C21 JR249397
 Unigene18100_C21 JR249398
 Unigene18101_C21 JR249399
 Unigene18103_C21 JR249400
 Unigene18104_C21 JR249401
 Unigene18106_C21 JR249402
 Unigene18107_C21 JR249403
 Unigene18109_C21 JR249404
 Unigene18110_C21 JR249405
 Unigene18111_C21 JR249406
 Unigene18112_C21 JR249407
 Unigene18113_C21 JR249408
 Unigene18114_C21 JR249409
 Unigene18115_C21 JR249410
 Unigene18117_C21 JR249411
 Unigene18118_C21 JR249412
 Unigene18122_C21 JR249413
 Unigene18123_C21 JR249414
 Unigene18126_C21 JR249415
 Unigene18127_C21 JR249416
 Unigene18128_C21 JR249417
 Unigene18132_C21 JR249418
 Unigene18133_C21 JR249419
 Unigene18134_C21 JR249420
 Unigene18135_C21 JR249421
 Unigene18136_C21 JR249422
 Unigene18138_C21 JR249423
 Unigene18139_C21 JR249424
 Unigene18142_C21 JR249425
 Unigene18143_C21 JR249426
 Unigene18144_C21 JR249427
 Unigene18145_C21 JR249428
 Unigene18146_C21 JR249429
 Unigene18147_C21 JR249430
 Unigene18151_C21 JR249431
 Unigene18155_C21 JR249432
 Unigene18156_C21 JR249433
 Unigene18157_C21 JR249434
 Unigene18161_C21 JR249435
 Unigene18162_C21 JR249436
 Unigene18165_C21 JR249437
 Unigene18169_C21 JR249438
 Unigene18170_C21 JR249439
 Unigene18174_C21 JR249440
 Unigene18176_C21 JR249441
 Unigene18177_C21 JR249442
 Unigene18181_C21 JR249443
 Unigene18182_C21 JR249444
 Unigene18184_C21 JR249445
 Unigene18185_C21 JR249446
 Unigene18188_C21 JR249447
 Unigene18189_C21 JR249448
 Unigene18190_C21 JR249449
 Unigene18192_C21 JR249450
 Unigene18195_C21 JR249451
 Unigene18196_C21 JR249452
 Unigene18198_C21 JR249453
 Unigene18200_C21 JR249454
 Unigene18202_C21 JR249455
 Unigene18204_C21 JR249456
 Unigene18205_C21 JR249457
 Unigene18206_C21 JR249458
 Unigene18207_C21 JR249459
 Unigene18210_C21 JR249460
 Unigene18211_C21 JR249461
 Unigene18212_C21 JR249462
 Unigene18213_C21 JR249463
 Unigene18215_C21 JR249464
 Unigene18219_C21 JR249465
 Unigene18224_C21 JR249466
 Unigene18225_C21 JR249467
 Unigene18226_C21 JR249468
 Unigene18227_C21 JR249469
 Unigene18229_C21 JR249470
 Unigene18230_C21 JR249471
 Unigene18232_C21 JR249472
 Unigene18233_C21 JR249473
 Unigene18236_C21 JR249474
 Unigene18237_C21 JR249475
 Unigene18238_C21 JR249476
 Unigene18240_C21 JR249477
 Unigene18242_C21 JR249478
 Unigene18246_C21 JR249479
 Unigene18248_C21 JR249480
 Unigene18249_C21 JR249481
 Unigene18250_C21 JR249482
 Unigene18251_C21 JR249483
 Unigene18252_C21 JR249484
 Unigene18254_C21 JR249485
 Unigene18255_C21 JR249486
 Unigene18256_C21 JR249487
 Unigene18258_C21 JR249488
 Unigene18261_C21 JR249489
 Unigene18262_C21 JR249490
 Unigene18263_C21 JR249491
 Unigene18265_C21 JR249492
 Unigene18266_C21 JR249493
 Unigene18268_C21 JR249494
 Unigene18271_C21 JR249495
 Unigene18272_C21 JR249496
 Unigene18273_C21 JR249497
 Unigene18275_C21 JR249498
 Unigene18276_C21 JR249499
 Unigene18277_C21 JR249500
 Unigene18278_C21 JR249501
 Unigene18280_C21 JR249502
 Unigene18281_C21 JR249503
 Unigene18282_C21 JR249504
 Unigene18285_C21 JR249505
 Unigene18288_C21 JR249506
 Unigene18289_C21 JR249507
 Unigene18290_C21 JR249508
 Unigene18292_C21 JR249509
 Unigene18293_C21 JR249510
 Unigene18295_C21 JR249511
 Unigene18296_C21 JR249512
 Unigene18297_C21 JR249513
 Unigene18298_C21 JR249514
 Unigene18299_C21 JR249515
 Unigene18300_C21 JR249516
 Unigene18301_C21 JR249517
 Unigene18302_C21 JR249518
 Unigene18306_C21 JR249519
 Unigene18311_C21 JR249520
 Unigene18312_C21 JR249521
 Unigene18314_C21 JR249522
 Unigene18315_C21 JR249523
 Unigene18317_C21 JR249524
 Unigene18320_C21 JR249525
 Unigene18321_C21 JR249526
 Unigene18322_C21 JR249527
 Unigene18325_C21 JR249528
 Unigene18326_C21 JR249529
 Unigene18327_C21 JR249530
 Unigene18328_C21 JR249531
 Unigene18329_C21 JR249532
 Unigene18330_C21 JR249533
 Unigene18331_C21 JR249534
 Unigene18332_C21 JR249535
 Unigene18334_C21 JR249536
 Unigene18336_C21 JR249537
 Unigene18337_C21 JR249538
 Unigene18338_C21 JR249539
 Unigene18339_C21 JR249540
 Unigene18340_C21 JR249541
 Unigene18341_C21 JR249542
 Unigene18342_C21 JR249543
 Unigene18343_C21 JR249544
 Unigene18344_C21 JR249545
 Unigene18345_C21 JR249546
 Unigene18347_C21 JR249547
 Unigene18348_C21 JR249548
 Unigene18349_C21 JR249549
 Unigene18352_C21 JR249550
 Unigene18353_C21 JR249551
 Unigene18355_C21 JR249552
 Unigene18357_C21 JR249553
 Unigene18359_C21 JR249554
 Unigene18360_C21 JR249555
 Unigene18361_C21 JR249556
 Unigene18362_C21 JR249557
 Unigene18364_C21 JR249558
 Unigene18366_C21 JR249559
 Unigene18371_C21 JR249560
 Unigene18373_C21 JR249561
 Unigene18375_C21 JR249562
 Unigene18376_C21 JR249563
 Unigene18377_C21 JR249564
 Unigene18380_C21 JR249565
 Unigene18382_C21 JR249566
 Unigene18383_C21 JR249567
 Unigene18389_C21 JR249568
 Unigene18390_C21 JR249569
 Unigene18391_C21 JR249570
 Unigene18393_C21 JR249571
 Unigene18394_C21 JR249572
 Unigene18395_C21 JR249573
 Unigene18397_C21 JR249574
 Unigene18398_C21 JR249575
 Unigene18401_C21 JR249576
 Unigene18402_C21 JR249577
 Unigene18405_C21 JR249578
 Unigene18406_C21 JR249579
 Unigene18407_C21 JR249580
 Unigene18409_C21 JR249581
 Unigene18410_C21 JR249582
 Unigene18411_C21 JR249583
 Unigene18412_C21 JR249584
 Unigene18413_C21 JR249585
 Unigene18414_C21 JR249586
 Unigene18415_C21 JR249587
 Unigene18416_C21 JR249588
 Unigene18417_C21 JR249589
 Unigene18418_C21 JR249590
 Unigene18419_C21 JR249591
 Unigene18420_C21 JR249592
 Unigene18423_C21 JR249593
 Unigene18424_C21 JR249594
 Unigene18425_C21 JR249595
 Unigene18426_C21 JR249596
 Unigene18427_C21 JR249597
 Unigene18428_C21 JR249598
 Unigene18430_C21 JR249599
 Unigene18431_C21 JR249600
 Unigene18432_C21 JR249601
 Unigene18433_C21 JR249602
 Unigene18434_C21 JR249603
 Unigene18435_C21 JR249604
 Unigene18436_C21 JR249605
 Unigene18437_C21 JR249606
 Unigene18438_C21 JR249607
 Unigene18439_C21 JR249608
 Unigene18440_C21 JR249609
 Unigene18441_C21 JR249610
 Unigene18442_C21 JR249611
 Unigene18444_C21 JR249612
 Unigene18445_C21 JR249613
 Unigene18446_C21 JR249614
 Unigene18447_C21 JR249615
 Unigene18449_C21 JR249616
 Unigene18450_C21 JR249617
 Unigene18451_C21 JR249618
 Unigene18453_C21 JR249619
 Unigene18455_C21 JR249620
 Unigene18456_C21 JR249621
 Unigene18457_C21 JR249622
 Unigene18458_C21 JR249623
 Unigene18459_C21 JR249624
 Unigene18461_C21 JR249625
 Unigene18463_C21 JR249626
 Unigene18464_C21 JR249627
 Unigene18465_C21 JR249628
 Unigene18466_C21 JR249629
 Unigene18468_C21 JR249630
 Unigene18469_C21 JR249631
 Unigene18470_C21 JR249632
 Unigene18471_C21 JR249633
 Unigene18472_C21 JR249634
 Unigene18473_C21 JR249635
 Unigene18474_C21 JR249636
 Unigene18476_C21 JR249637
 Unigene18477_C21 JR249638
 Unigene18479_C21 JR249639
 Unigene18480_C21 JR249640
 Unigene18481_C21 JR249641
 Unigene18482_C21 JR249642
 Unigene18484_C21 JR249643
 Unigene18485_C21 JR249644
 Unigene18487_C21 JR249645
 Unigene18488_C21 JR249646
 Unigene18492_C21 JR249647
 Unigene18495_C21 JR249648
 Unigene18496_C21 JR249649
 Unigene18497_C21 JR249650
 Unigene18498_C21 JR249651
 Unigene18499_C21 JR249652
 Unigene18500_C21 JR249653
 Unigene18502_C21 JR249654
 Unigene18503_C21 JR249655
 Unigene18504_C21 JR249656
 Unigene18507_C21 JR249657
 Unigene18514_C21 JR249658
 Unigene18516_C21 JR249659
 Unigene18518_C21 JR249660
 Unigene18519_C21 JR249661
 Unigene18520_C21 JR249662
 Unigene18525_C21 JR249663
 Unigene18527_C21 JR249664
 Unigene18528_C21 JR249665
 Unigene18529_C21 JR249666
 Unigene18530_C21 JR249667
 Unigene18531_C21 JR249668
 Unigene18532_C21 JR249669
 Unigene18533_C21 JR249670
 Unigene18537_C21 JR249671
 Unigene18538_C21 JR249672
 Unigene18539_C21 JR249673
 Unigene18540_C21 JR249674
 Unigene18544_C21 JR249675
 Unigene18545_C21 JR249676
 Unigene18546_C21 JR249677
 Unigene18547_C21 JR249678
 Unigene18548_C21 JR249679
 Unigene18549_C21 JR249680
 Unigene18550_C21 JR249681
 Unigene18552_C21 JR249682
 Unigene18553_C21 JR249683
 Unigene18554_C21 JR249684
 Unigene18556_C21 JR249685
 Unigene18557_C21 JR249686
 Unigene18558_C21 JR249687
 Unigene18559_C21 JR249688
 Unigene18560_C21 JR249689
 Unigene18561_C21 JR249690
 Unigene18562_C21 JR249691
 Unigene18563_C21 JR249692
 Unigene18564_C21 JR249693
 Unigene18566_C21 JR249694
 Unigene18567_C21 JR249695
 Unigene18568_C21 JR249696
 Unigene18569_C21 JR249697
 Unigene18571_C21 JR249698
 Unigene18572_C21 JR249699
 Unigene18573_C21 JR249700
 Unigene18574_C21 JR249701
 Unigene18578_C21 JR249702
 Unigene18579_C21 JR249703
 Unigene18580_C21 JR249704
 Unigene18581_C21 JR249705
 Unigene18584_C21 JR249706
 Unigene18586_C21 JR249707
 Unigene18587_C21 JR249708
 Unigene18588_C21 JR249709
 Unigene18589_C21 JR249710
 Unigene18591_C21 JR249711
 Unigene18592_C21 JR249712
 Unigene18593_C21 JR249713
 Unigene18597_C21 JR249714
 Unigene18599_C21 JR249715
 Unigene18601_C21 JR249716
 Unigene18602_C21 JR249717
 Unigene18603_C21 JR249718
 Unigene18604_C21 JR249719
 Unigene18605_C21 JR249720
 Unigene18608_C21 JR249721
 Unigene18611_C21 JR249722
 Unigene18613_C21 JR249723
 Unigene18614_C21 JR249724
 Unigene18616_C21 JR249725
 Unigene18618_C21 JR249726
 Unigene18619_C21 JR249727
 Unigene18621_C21 JR249728
 Unigene18622_C21 JR249729
 Unigene18623_C21 JR249730
 Unigene18624_C21 JR249731
 Unigene18626_C21 JR249732
 Unigene18627_C21 JR249733
 Unigene18628_C21 JR249734
 Unigene18629_C21 JR249735
 Unigene18630_C21 JR249736
 Unigene18631_C21 JR249737
 Unigene18634_C21 JR249738
 Unigene18635_C21 JR249739
 Unigene18637_C21 JR249740
 Unigene18639_C21 JR249741
 Unigene18642_C21 JR249742
 Unigene18644_C21 JR249743
 Unigene18645_C21 JR249744
 Unigene18646_C21 JR249745
 Unigene18650_C21 JR249746
 Unigene18651_C21 JR249747
 Unigene18652_C21 JR249748
 Unigene18653_C21 JR249749
 Unigene18654_C21 JR249750
 Unigene18655_C21 JR249751
 Unigene18656_C21 JR249752
 Unigene18657_C21 JR249753
 Unigene18658_C21 JR249754
 Unigene18660_C21 JR249755
 Unigene18661_C21 JR249756
 Unigene18662_C21 JR249757
 Unigene18663_C21 JR249758
 Unigene18664_C21 JR249759
 Unigene18665_C21 JR249760
 Unigene18666_C21 JR249761
 Unigene18667_C21 JR249762
 Unigene18668_C21 JR249763
 Unigene18670_C21 JR249764
 Unigene18671_C21 JR249765
 Unigene18672_C21 JR249766
 Unigene18675_C21 JR249767
 Unigene18679_C21 JR249768
 Unigene18682_C21 JR249769
 Unigene18684_C21 JR249770
 Unigene18685_C21 JR249771
 Unigene18686_C21 JR249772
 Unigene18687_C21 JR249773
 Unigene18688_C21 JR249774
 Unigene18689_C21 JR249775
 Unigene18693_C21 JR249776
 Unigene18696_C21 JR249777
 Unigene18697_C21 JR249778
 Unigene18699_C21 JR249779
 Unigene18700_C21 JR249780
 Unigene18701_C21 JR249781
 Unigene18702_C21 JR249782
 Unigene18705_C21 JR249783
 Unigene18706_C21 JR249784
 Unigene18707_C21 JR249785
 Unigene18709_C21 JR249786
 Unigene18710_C21 JR249787
 Unigene18712_C21 JR249788
 Unigene18713_C21 JR249789
 Unigene18715_C21 JR249790
 Unigene18717_C21 JR249791
 Unigene18719_C21 JR249792
 Unigene18720_C21 JR249793
 Unigene18721_C21 JR249794
 Unigene18722_C21 JR249795
 Unigene18723_C21 JR249796
 Unigene18724_C21 JR249797
 Unigene18725_C21 JR249798
 Unigene18726_C21 JR249799
 Unigene18727_C21 JR249800
 Unigene18728_C21 JR249801
 Unigene18730_C21 JR249802
 Unigene18732_C21 JR249803
 Unigene18733_C21 JR249804
 Unigene18734_C21 JR249805
 Unigene18736_C21 JR249806
 Unigene18738_C21 JR249807
 Unigene18739_C21 JR249808
 Unigene18740_C21 JR249809
 Unigene18743_C21 JR249810
 Unigene18747_C21 JR249811
 Unigene18748_C21 JR249812
 Unigene18749_C21 JR249813
 Unigene18750_C21 JR249814
 Unigene18751_C21 JR249815
 Unigene18752_C21 JR249816
 Unigene18753_C21 JR249817
 Unigene18754_C21 JR249818
 Unigene18755_C21 JR249819
 Unigene18756_C21 JR249820
 Unigene18757_C21 JR249821
 Unigene18760_C21 JR249822
 Unigene18761_C21 JR249823
 Unigene18762_C21 JR249824
 Unigene18763_C21 JR249825
 Unigene18764_C21 JR249826
 Unigene18765_C21 JR249827
 Unigene18766_C21 JR249828
 Unigene18768_C21 JR249829
 Unigene18769_C21 JR249830
 Unigene18771_C21 JR249831
 Unigene18773_C21 JR249832
 Unigene18775_C21 JR249833
 Unigene18776_C21 JR249834
 Unigene18777_C21 JR249835
 Unigene18778_C21 JR249836
 Unigene18780_C21 JR249837
 Unigene18781_C21 JR249838
 Unigene18782_C21 JR249839
 Unigene18784_C21 JR249840
 Unigene18787_C21 JR249841
 Unigene18789_C21 JR249842
 Unigene18790_C21 JR249843
 Unigene18792_C21 JR249844
 Unigene18793_C21 JR249845
 Unigene18794_C21 JR249846
 Unigene18795_C21 JR249847
 Unigene18796_C21 JR249848
 Unigene18797_C21 JR249849
 Unigene18798_C21 JR249850
 Unigene18799_C21 JR249851
 Unigene18800_C21 JR249852
 Unigene18801_C21 JR249853
 Unigene18802_C21 JR249854
 Unigene18803_C21 JR249855
 Unigene18804_C21 JR249856
 Unigene18805_C21 JR249857
 Unigene18807_C21 JR249858
 Unigene18808_C21 JR249859
 Unigene18810_C21 JR249860
 Unigene18811_C21 JR249861
 Unigene18812_C21 JR249862
 Unigene18815_C21 JR249863
 Unigene18817_C21 JR249864
 Unigene18818_C21 JR249865
 Unigene18820_C21 JR249866
 Unigene18822_C21 JR249867
 Unigene18823_C21 JR249868
 Unigene18824_C21 JR249869
 Unigene18825_C21 JR249870
 Unigene18826_C21 JR249871
 Unigene18827_C21 JR249872
 Unigene18828_C21 JR249873
 Unigene18830_C21 JR249874
 Unigene18832_C21 JR249875
 Unigene18834_C21 JR249876
 Unigene18835_C21 JR249877
 Unigene18839_C21 JR249878
 Unigene18840_C21 JR249879
 Unigene18841_C21 JR249880
 Unigene18843_C21 JR249881
 Unigene18844_C21 JR249882
 Unigene18845_C21 JR249883
 Unigene18846_C21 JR249884
 Unigene18848_C21 JR249885
 Unigene18850_C21 JR249886
 Unigene18851_C21 JR249887
 Unigene18854_C21 JR249888
 Unigene18856_C21 JR249889
 Unigene18857_C21 JR249890
 Unigene18858_C21 JR249891
 Unigene18859_C21 JR249892
 Unigene18860_C21 JR249893
 Unigene18861_C21 JR249894
 Unigene18862_C21 JR249895
 Unigene18863_C21 JR249896
 Unigene18864_C21 JR249897
 Unigene18866_C21 JR249898
 Unigene18867_C21 JR249899
 Unigene18868_C21 JR249900
 Unigene18870_C21 JR249901
 Unigene18871_C21 JR249902
 Unigene18873_C21 JR249903
 Unigene18875_C21 JR249904
 Unigene18877_C21 JR249905
 Unigene18878_C21 JR249906
 Unigene18879_C21 JR249907
 Unigene18880_C21 JR249908
 Unigene18882_C21 JR249909
 Unigene18884_C21 JR249910
 Unigene18886_C21 JR249911
 Unigene18887_C21 JR249912
 Unigene18888_C21 JR249913
 Unigene18890_C21 JR249914
 Unigene18891_C21 JR249915
 Unigene18893_C21 JR249916
 Unigene18894_C21 JR249917
 Unigene18896_C21 JR249918
 Unigene18898_C21 JR249919
 Unigene18900_C21 JR249920
 Unigene18904_C21 JR249921
 Unigene18905_C21 JR249922
 Unigene18908_C21 JR249923
 Unigene18910_C21 JR249924
 Unigene18911_C21 JR249925
 Unigene18913_C21 JR249926
 Unigene18914_C21 JR249927
 Unigene18915_C21 JR249928
 Unigene18917_C21 JR249929
 Unigene18919_C21 JR249930
 Unigene18920_C21 JR249931
 Unigene18923_C21 JR249932
 Unigene18924_C21 JR249933
 Unigene18925_C21 JR249934
 Unigene18927_C21 JR249935
 Unigene18929_C21 JR249936
 Unigene18930_C21 JR249937
 Unigene18931_C21 JR249938
 Unigene18932_C21 JR249939
 Unigene18933_C21 JR249940
 Unigene18936_C21 JR249941
 Unigene18939_C21 JR249942
 Unigene18940_C21 JR249943
 Unigene18942_C21 JR249944
 Unigene18944_C21 JR249945
 Unigene18946_C21 JR249946
 Unigene18949_C21 JR249947
 Unigene18950_C21 JR249948
 Unigene18952_C21 JR249949
 Unigene18954_C21 JR249950
 Unigene18956_C21 JR249951
 Unigene18958_C21 JR249952
 Unigene18959_C21 JR249953
 Unigene18960_C21 JR249954
 Unigene18961_C21 JR249955
 Unigene18962_C21 JR249956
 Unigene18963_C21 JR249957
 Unigene18967_C21 JR249958
 Unigene18969_C21 JR249959
 Unigene18970_C21 JR249960
 Unigene18971_C21 JR249961
 Unigene18972_C21 JR249962
 Unigene18975_C21 JR249963
 Unigene18976_C21 JR249964
 Unigene18977_C21 JR249965
 Unigene18978_C21 JR249966
 Unigene18979_C21 JR249967
 Unigene18980_C21 JR249968
 Unigene18981_C21 JR249969
 Unigene18982_C21 JR249970
 Unigene18983_C21 JR249971
 Unigene18987_C21 JR249972
 Unigene18988_C21 JR249973
 Unigene18989_C21 JR249974
 Unigene18990_C21 JR249975
 Unigene18991_C21 JR249976
 Unigene18995_C21 JR249977
 Unigene18998_C21 JR249978
 Unigene18999_C21 JR249979
 Unigene19000_C21 JR249980
 Unigene19001_C21 JR249981
 Unigene19002_C21 JR249982
 Unigene19003_C21 JR249983
 Unigene19005_C21 JR249984
 Unigene19007_C21 JR249985
 Unigene19010_C21 JR249986
 Unigene19011_C21 JR249987
 Unigene19012_C21 JR249988
 Unigene19013_C21 JR249989
 Unigene19014_C21 JR249990
 Unigene19016_C21 JR249991
 Unigene19018_C21 JR249992
 Unigene19019_C21 JR249993
 Unigene19020_C21 JR249994
 Unigene19021_C21 JR249995
 Unigene19023_C21 JR249996
 Unigene19024_C21 JR249997
 Unigene19025_C21 JR249998
 Unigene19026_C21 JR249999
 Unigene19031_C21 JR250000
 Unigene19033_C21 JR250001
 Unigene19034_C21 JR250002
 Unigene19035_C21 JR250003
 Unigene19036_C21 JR250004
 Unigene19037_C21 JR250005
 Unigene19038_C21 JR250006
 Unigene19039_C21 JR250007
 Unigene19040_C21 JR250008
 Unigene19041_C21 JR250009
 Unigene19042_C21 JR250010
 Unigene19043_C21 JR250011
 Unigene19045_C21 JR250012
 Unigene19046_C21 JR250013
 Unigene19048_C21 JR250014
 Unigene19050_C21 JR250015
 Unigene19052_C21 JR250016
 Unigene19053_C21 JR250017
 Unigene19054_C21 JR250018
 Unigene19055_C21 JR250019
 Unigene19056_C21 JR250020
 Unigene19061_C21 JR250021
 Unigene19062_C21 JR250022
 Unigene19063_C21 JR250023
 Unigene19065_C21 JR250024
 Unigene19067_C21 JR250025
 Unigene19068_C21 JR250026
 Unigene19070_C21 JR250027
 Unigene19074_C21 JR250028
 Unigene19075_C21 JR250029
 Unigene19076_C21 JR250030
 Unigene19077_C21 JR250031
 Unigene19078_C21 JR250032
 Unigene19079_C21 JR250033
 Unigene19080_C21 JR250034
 Unigene19081_C21 JR250035
 Unigene19082_C21 JR250036
 Unigene19083_C21 JR250037
 Unigene19084_C21 JR250038
 Unigene19085_C21 JR250039
 Unigene19086_C21 JR250040
 Unigene19088_C21 JR250041
 Unigene19089_C21 JR250042
 Unigene19090_C21 JR250043
 Unigene19091_C21 JR250044
 Unigene19092_C21 JR250045
 Unigene19094_C21 JR250046
 Unigene19097_C21 JR250047
 Unigene19098_C21 JR250048
 Unigene19099_C21 JR250049
 Unigene19100_C21 JR250050
 Unigene19101_C21 JR250051
 Unigene19102_C21 JR250052
 Unigene19103_C21 JR250053
 Unigene19104_C21 JR250054
 Unigene19105_C21 JR250055
 Unigene19106_C21 JR250056
 Unigene19107_C21 JR250057
 Unigene19109_C21 JR250058
 Unigene19111_C21 JR250059
 Unigene19112_C21 JR250060
 Unigene19115_C21 JR250061
 Unigene19116_C21 JR250062
 Unigene19117_C21 JR250063
 Unigene19118_C21 JR250064
 Unigene19121_C21 JR250065
 Unigene19122_C21 JR250066
 Unigene19123_C21 JR250067
 Unigene19125_C21 JR250068
 Unigene19127_C21 JR250069
 Unigene19128_C21 JR250070
 Unigene19129_C21 JR250071
 Unigene19130_C21 JR250072
 Unigene19131_C21 JR250073
 Unigene19133_C21 JR250074
 Unigene19134_C21 JR250075
 Unigene19136_C21 JR250076
 Unigene19137_C21 JR250077
 Unigene19138_C21 JR250078
 Unigene19139_C21 JR250079
 Unigene19142_C21 JR250080
 Unigene19145_C21 JR250081
 Unigene19146_C21 JR250082
 Unigene19147_C21 JR250083
 Unigene19149_C21 JR250084
 Unigene19150_C21 JR250085
 Unigene19151_C21 JR250086
 Unigene19152_C21 JR250087
 Unigene19153_C21 JR250088
 Unigene19154_C21 JR250089
 Unigene19155_C21 JR250090
 Unigene19156_C21 JR250091
 Unigene19157_C21 JR250092
 Unigene19158_C21 JR250093
 Unigene19159_C21 JR250094
 Unigene19160_C21 JR250095
 Unigene19163_C21 JR250096
 Unigene19164_C21 JR250097
 Unigene19165_C21 JR250098
 Unigene19167_C21 JR250099
 Unigene19168_C21 JR250100
 Unigene19169_C21 JR250101
 Unigene19170_C21 JR250102
 Unigene19173_C21 JR250103
 Unigene19175_C21 JR250104
 Unigene19176_C21 JR250105
 Unigene19177_C21 JR250106
 Unigene19179_C21 JR250107
 Unigene19180_C21 JR250108
 Unigene19182_C21 JR250109
 Unigene19184_C21 JR250110
 Unigene19185_C21 JR250111
 Unigene19188_C21 JR250112
 Unigene19189_C21 JR250113
 Unigene19190_C21 JR250114
 Unigene19191_C21 JR250115
 Unigene19193_C21 JR250116
 Unigene19194_C21 JR250117
 Unigene19195_C21 JR250118
 Unigene19198_C21 JR250119
 Unigene19199_C21 JR250120
 Unigene19202_C21 JR250121
 Unigene19204_C21 JR250122
 Unigene19206_C21 JR250123
 Unigene19207_C21 JR250124
 Unigene19209_C21 JR250125
 Unigene19210_C21 JR250126
 Unigene19213_C21 JR250127
 Unigene19215_C21 JR250128
 Unigene19216_C21 JR250129
 Unigene19217_C21 JR250130
 Unigene19218_C21 JR250131
 Unigene19219_C21 JR250132
 Unigene19220_C21 JR250133
 Unigene19222_C21 JR250134
 Unigene19223_C21 JR250135
 Unigene19224_C21 JR250136
 Unigene19226_C21 JR250137
 Unigene19228_C21 JR250138
 Unigene19229_C21 JR250139
 Unigene19231_C21 JR250140
 Unigene19232_C21 JR250141
 Unigene19233_C21 JR250142
 Unigene19234_C21 JR250143
 Unigene19235_C21 JR250144
 Unigene19237_C21 JR250145
 Unigene19238_C21 JR250146
 Unigene19242_C21 JR250147
 Unigene19243_C21 JR250148
 Unigene19244_C21 JR250149
 Unigene19245_C21 JR250150
 Unigene19246_C21 JR250151
 Unigene19247_C21 JR250152
 Unigene19248_C21 JR250153
 Unigene19249_C21 JR250154
 Unigene19250_C21 JR250155
 Unigene19251_C21 JR250156
 Unigene19252_C21 JR250157
 Unigene19253_C21 JR250158
 Unigene19254_C21 JR250159
 Unigene19255_C21 JR250160
 Unigene19257_C21 JR250161
 Unigene19258_C21 JR250162
 Unigene19259_C21 JR250163
 Unigene19261_C21 JR250164
 Unigene19262_C21 JR250165
 Unigene19263_C21 JR250166
 Unigene19264_C21 JR250167
 Unigene19266_C21 JR250168
 Unigene19267_C21 JR250169
 Unigene19268_C21 JR250170
 Unigene19269_C21 JR250171
 Unigene19270_C21 JR250172
 Unigene19271_C21 JR250173
 Unigene19272_C21 JR250174
 Unigene19273_C21 JR250175
 Unigene19275_C21 JR250176
 Unigene19276_C21 JR250177
 Unigene19278_C21 JR250178
 Unigene19279_C21 JR250179
 Unigene19280_C21 JR250180
 Unigene19281_C21 JR250181
 Unigene19282_C21 JR250182
 Unigene19284_C21 JR250183
 Unigene19285_C21 JR250184
 Unigene19286_C21 JR250185
 Unigene19287_C21 JR250186
 Unigene19289_C21 JR250187
 Unigene19290_C21 JR250188
 Unigene19296_C21 JR250189
 Unigene19297_C21 JR250190
 Unigene19298_C21 JR250191
 Unigene19299_C21 JR250192
 Unigene19300_C21 JR250193
 Unigene19301_C21 JR250194
 Unigene19302_C21 JR250195
 Unigene19305_C21 JR250196
 Unigene19314_C21 JR250197
 Unigene19316_C21 JR250198
 Unigene19318_C21 JR250199
 Unigene19321_C21 JR250200
 Unigene19324_C21 JR250201
 Unigene19328_C21 JR250202
 Unigene19330_C21 JR250203
 Unigene19332_C21 JR250204
 Unigene19333_C21 JR250205
 Unigene19335_C21 JR250206
 Unigene19336_C21 JR250207
 Unigene19337_C21 JR250208
 Unigene19338_C21 JR250209
 Unigene19340_C21 JR250210
 Unigene19341_C21 JR250211
 Unigene19342_C21 JR250212
 Unigene19344_C21 JR250213
 Unigene19346_C21 JR250214
 Unigene19347_C21 JR250215
 Unigene19349_C21 JR250216
 Unigene19350_C21 JR250217
 Unigene19352_C21 JR250218
 Unigene19354_C21 JR250219
 Unigene19355_C21 JR250220
 Unigene19357_C21 JR250221
 Unigene19358_C21 JR250222
 Unigene19359_C21 JR250223
 Unigene19360_C21 JR250224
 Unigene19361_C21 JR250225
 Unigene19362_C21 JR250226
 Unigene19363_C21 JR250227
 Unigene19364_C21 JR250228
 Unigene19366_C21 JR250229
 Unigene19368_C21 JR250230
 Unigene19369_C21 JR250231
 Unigene19372_C21 JR250232
 Unigene19373_C21 JR250233
 Unigene19374_C21 JR250234
 Unigene19375_C21 JR250235
 Unigene19376_C21 JR250236
 Unigene19377_C21 JR250237
 Unigene19378_C21 JR250238
 Unigene19379_C21 JR250239
 Unigene19380_C21 JR250240
 Unigene19382_C21 JR250241
 Unigene19384_C21 JR250242
 Unigene19385_C21 JR250243
 Unigene19386_C21 JR250244
 Unigene19388_C21 JR250245
 Unigene19389_C21 JR250246
 Unigene19390_C21 JR250247
 Unigene19391_C21 JR250248
 Unigene19392_C21 JR250249
 Unigene19393_C21 JR250250
 Unigene19395_C21 JR250251
 Unigene19396_C21 JR250252
 Unigene19397_C21 JR250253
 Unigene19398_C21 JR250254
 Unigene19399_C21 JR250255
 Unigene19400_C21 JR250256
 Unigene19401_C21 JR250257
 Unigene19402_C21 JR250258
 Unigene19403_C21 JR250259
 Unigene19405_C21 JR250260
 Unigene19406_C21 JR250261
 Unigene19407_C21 JR250262
 Unigene19408_C21 JR250263
 Unigene19410_C21 JR250264
 Unigene19411_C21 JR250265
 Unigene19413_C21 JR250266
 Unigene19415_C21 JR250267
 Unigene19418_C21 JR250268
 Unigene19419_C21 JR250269
 Unigene19420_C21 JR250270
 Unigene19421_C21 JR250271
 Unigene19423_C21 JR250272
 Unigene19424_C21 JR250273
 Unigene19426_C21 JR250274
 Unigene19427_C21 JR250275
 Unigene19428_C21 JR250276
 Unigene19429_C21 JR250277
 Unigene19431_C21 JR250278
 Unigene19432_C21 JR250279
 Unigene19433_C21 JR250280
 Unigene19435_C21 JR250281
 Unigene19436_C21 JR250282
 Unigene19438_C21 JR250283
 Unigene19439_C21 JR250284
 Unigene19440_C21 JR250285
 Unigene19441_C21 JR250286
 Unigene19442_C21 JR250287
 Unigene19444_C21 JR250288
 Unigene19446_C21 JR250289
 Unigene19447_C21 JR250290
 Unigene19448_C21 JR250291
 Unigene19449_C21 JR250292
 Unigene19451_C21 JR250293
 Unigene19452_C21 JR250294
 Unigene19454_C21 JR250295
 Unigene19455_C21 JR250296
 Unigene19456_C21 JR250297
 Unigene19458_C21 JR250298
 Unigene19462_C21 JR250299
 Unigene19465_C21 JR250300
 Unigene19467_C21 JR250301
 Unigene19468_C21 JR250302
 Unigene19469_C21 JR250303
 Unigene19470_C21 JR250304
 Unigene19471_C21 JR250305
 Unigene19473_C21 JR250306
 Unigene19474_C21 JR250307
 Unigene19476_C21 JR250308
 Unigene19478_C21 JR250309
 Unigene19481_C21 JR250310
 Unigene19483_C21 JR250311
 Unigene19485_C21 JR250312
 Unigene19486_C21 JR250313
 Unigene19487_C21 JR250314
 Unigene19488_C21 JR250315
 Unigene19489_C21 JR250316
 Unigene19490_C21 JR250317
 Unigene19492_C21 JR250318
 Unigene19493_C21 JR250319
 Unigene19496_C21 JR250320
 Unigene19499_C21 JR250321
 Unigene19500_C21 JR250322
 Unigene19502_C21 JR250323
 Unigene19503_C21 JR250324
 Unigene19507_C21 JR250325
 Unigene19509_C21 JR250326
 Unigene19510_C21 JR250327
 Unigene19511_C21 JR250328
 Unigene19516_C21 JR250329
 Unigene19517_C21 JR250330
 Unigene19519_C21 JR250331
 Unigene19520_C21 JR250332
 Unigene19521_C21 JR250333
 Unigene19522_C21 JR250334
 Unigene19523_C21 JR250335
 Unigene19524_C21 JR250336
 Unigene19526_C21 JR250337
 Unigene19527_C21 JR250338
 Unigene19528_C21 JR250339
 Unigene19529_C21 JR250340
 Unigene19531_C21 JR250341
 Unigene19533_C21 JR250342
 Unigene19534_C21 JR250343
 Unigene19535_C21 JR250344
 Unigene19536_C21 JR250345
 Unigene19537_C21 JR250346
 Unigene19538_C21 JR250347
 Unigene19539_C21 JR250348
 Unigene19540_C21 JR250349
 Unigene19543_C21 JR250350
 Unigene19544_C21 JR250351
 Unigene19546_C21 JR250352
 Unigene19548_C21 JR250353
 Unigene19549_C21 JR250354
 Unigene19550_C21 JR250355
 Unigene19551_C21 JR250356
 Unigene19552_C21 JR250357
 Unigene19553_C21 JR250358
 Unigene19555_C21 JR250359
 Unigene19556_C21 JR250360
 Unigene19557_C21 JR250361
 Unigene19558_C21 JR250362
 Unigene19559_C21 JR250363
 Unigene19560_C21 JR250364
 Unigene19561_C21 JR250365
 Unigene19562_C21 JR250366
 Unigene19565_C21 JR250367
 Unigene19567_C21 JR250368
 Unigene19571_C21 JR250369
 Unigene19572_C21 JR250370
 Unigene19573_C21 JR250371
 Unigene19575_C21 JR250372
 Unigene19579_C21 JR250373
 Unigene19580_C21 JR250374
 Unigene19581_C21 JR250375
 Unigene19582_C21 JR250376
 Unigene19585_C21 JR250377
 Unigene19586_C21 JR250378
 Unigene19587_C21 JR250379
 Unigene19589_C21 JR250380
 Unigene19590_C21 JR250381
 Unigene19592_C21 JR250382
 Unigene19593_C21 JR250383
 Unigene19594_C21 JR250384
 Unigene19596_C21 JR250385
 Unigene19599_C21 JR250386
 Unigene19600_C21 JR250387
 Unigene19601_C21 JR250388
 Unigene19604_C21 JR250389
 Unigene19606_C21 JR250390
 Unigene19607_C21 JR250391
 Unigene19608_C21 JR250392
 Unigene19609_C21 JR250393
 Unigene19610_C21 JR250394
 Unigene19615_C21 JR250395
 Unigene19617_C21 JR250396
 Unigene19620_C21 JR250397
 Unigene19622_C21 JR250398
 Unigene19623_C21 JR250399
 Unigene19624_C21 JR250400
 Unigene19626_C21 JR250401
 Unigene19627_C21 JR250402
 Unigene19628_C21 JR250403
 Unigene19631_C21 JR250404
 Unigene19632_C21 JR250405
 Unigene19633_C21 JR250406
 Unigene19635_C21 JR250407
 Unigene19636_C21 JR250408
 Unigene19638_C21 JR250409
 Unigene19640_C21 JR250410
 Unigene19641_C21 JR250411
 Unigene19645_C21 JR250412
 Unigene19646_C21 JR250413
 Unigene19647_C21 JR250414
 Unigene19649_C21 JR250415
 Unigene19651_C21 JR250416
 Unigene19652_C21 JR250417
 Unigene19655_C21 JR250418
 Unigene19657_C21 JR250419
 Unigene19659_C21 JR250420
 Unigene19660_C21 JR250421
 Unigene19661_C21 JR250422
 Unigene19663_C21 JR250423
 Unigene19664_C21 JR250424
 Unigene19668_C21 JR250425
 Unigene19669_C21 JR250426
 Unigene19670_C21 JR250427
 Unigene19671_C21 JR250428
 Unigene19673_C21 JR250429
 Unigene19675_C21 JR250430
 Unigene19676_C21 JR250431
 Unigene19677_C21 JR250432
 Unigene19678_C21 JR250433
 Unigene19680_C21 JR250434
 Unigene19681_C21 JR250435
 Unigene19682_C21 JR250436
 Unigene19683_C21 JR250437
 Unigene19684_C21 JR250438
 Unigene19686_C21 JR250439
 Unigene19687_C21 JR250440
 Unigene19688_C21 JR250441
 Unigene19689_C21 JR250442
 Unigene19690_C21 JR250443
 Unigene19691_C21 JR250444
 Unigene19693_C21 JR250445
 Unigene19696_C21 JR250446
 Unigene19697_C21 JR250447
 Unigene19698_C21 JR250448
 Unigene19699_C21 JR250449

 Unigene19701_C21 JR286141
 Unigene19702_C21 JR286142
 Unigene19703_C21 JR286143
 Unigene19704_C21 JR286144
 Unigene19706_C21 JR286145
 Unigene19707_C21 JR286146
 Unigene19708_C21 JR286147
 Unigene19709_C21 JR286148
 Unigene19712_C21 JR286149
 Unigene19713_C21 JR286150
 Unigene19715_C21 JR286151
 Unigene19717_C21 JR286152
 Unigene19718_C21 JR286153
 Unigene19720_C21 JR286154
 Unigene19722_C21 JR286155
 Unigene19723_C21 JR286156
 Unigene19725_C21 JR286157
 Unigene19728_C21 JR286158
 Unigene19729_C21 JR286159
 Unigene19730_C21 JR286160
 Unigene19732_C21 JR286161
 Unigene19733_C21 JR286162
 Unigene19734_C21 JR286163
 Unigene19735_C21 JR286164
 Unigene19736_C21 JR286165
 Unigene19739_C21 JR286166
 Unigene19740_C21 JR286167
 Unigene19741_C21 JR286168
 Unigene19742_C21 JR286169
 Unigene19743_C21 JR286170
 Unigene19744_C21 JR286171
 Unigene19746_C21 JR286172
 Unigene19747_C21 JR286173
 Unigene19748_C21 JR286174
 Unigene19749_C21 JR286175
 Unigene19750_C21 JR286176
 Unigene19754_C21 JR286177
 Unigene19756_C21 JR286178
 Unigene19757_C21 JR286179
 Unigene19759_C21 JR286180
 Unigene19761_C21 JR286181
 Unigene19762_C21 JR286182
 Unigene19763_C21 JR286183
 Unigene19764_C21 JR286184
 Unigene19768_C21 JR286185
 Unigene19770_C21 JR286186
 Unigene19771_C21 JR286187
 Unigene19772_C21 JR286188
 Unigene19773_C21 JR286189
 Unigene19774_C21 JR286190
 Unigene19775_C21 JR286191
 Unigene19776_C21 JR286192
 Unigene19777_C21 JR286193
 Unigene19779_C21 JR286194
 Unigene19782_C21 JR286195
 Unigene19784_C21 JR286196
 Unigene19786_C21 JR286197
 Unigene19788_C21 JR286198
 Unigene19789_C21 JR286199
 Unigene19790_C21 JR286200
 Unigene19791_C21 JR286201
 Unigene19794_C21 JR286202
 Unigene19795_C21 JR286203
 Unigene19797_C21 JR286204
 Unigene19798_C21 JR286205
 Unigene19799_C21 JR286206
 Unigene19800_C21 JR286207
 Unigene19801_C21 JR286208
 Unigene19803_C21 JR286209
 Unigene19805_C21 JR286210
 Unigene19806_C21 JR286211
 Unigene19808_C21 JR286212
 Unigene19809_C21 JR286213
 Unigene19811_C21 JR286214
 Unigene19814_C21 JR286215
 Unigene19816_C21 JR286216
 Unigene19818_C21 JR286217
 Unigene19819_C21 JR286218
 Unigene19820_C21 JR286219
 Unigene19822_C21 JR286220
 Unigene19823_C21 JR286221
 Unigene19824_C21 JR286222
 Unigene19826_C21 JR286223
 Unigene19827_C21 JR286224
 Unigene19828_C21 JR286225
 Unigene19829_C21 JR286226
 Unigene19830_C21 JR286227
 Unigene19834_C21 JR286228
 Unigene19836_C21 JR286229
 Unigene19837_C21 JR286230
 Unigene19838_C21 JR286231
 Unigene19839_C21 JR286232
 Unigene19840_C21 JR286233
 Unigene19841_C21 JR286234
 Unigene19845_C21 JR286235
 Unigene19846_C21 JR286236
 Unigene19847_C21 JR286237
 Unigene19848_C21 JR286238
 Unigene19850_C21 JR286239
 Unigene19851_C21 JR286240
 Unigene19852_C21 JR286241
 Unigene19853_C21 JR286242
 Unigene19855_C21 JR286243
 Unigene19856_C21 JR286244
 Unigene19857_C21 JR286245
 Unigene19860_C21 JR286246
 Unigene19861_C21 JR286247
 Unigene19862_C21 JR286248
 Unigene19865_C21 JR286249
 Unigene19866_C21 JR286250
 Unigene19867_C21 JR286251
 Unigene19868_C21 JR286252
 Unigene19869_C21 JR286253
 Unigene19870_C21 JR286254
 Unigene19871_C21 JR286255
 Unigene19872_C21 JR286256
 Unigene19873_C21 JR286257
 Unigene19875_C21 JR286258
 Unigene19876_C21 JR286259
 Unigene19878_C21 JR286260
 Unigene19879_C21 JR286261
 Unigene19880_C21 JR286262
 Unigene19881_C21 JR286263
 Unigene19882_C21 JR286264
 Unigene19884_C21 JR286265
 Unigene19885_C21 JR286266
 Unigene19886_C21 JR286267
 Unigene19888_C21 JR286268
 Unigene19889_C21 JR286269
 Unigene19890_C21 JR286270
 Unigene19893_C21 JR286271
 Unigene19896_C21 JR286272
 Unigene19897_C21 JR286273
 Unigene19900_C21 JR286274
 Unigene19901_C21 JR286275
 Unigene19903_C21 JR286276
 Unigene19904_C21 JR286277
 Unigene19907_C21 JR286278
 Unigene19908_C21 JR286279
 Unigene19910_C21 JR286280
 Unigene19911_C21 JR286281
 Unigene19912_C21 JR286282
 Unigene19913_C21 JR286283
 Unigene19915_C21 JR286284
 Unigene19916_C21 JR286285
 Unigene19917_C21 JR286286
 Unigene19918_C21 JR286287
 Unigene19920_C21 JR286288
 Unigene19921_C21 JR286289
 Unigene19922_C21 JR286290
 Unigene19923_C21 JR286291
 Unigene19924_C21 JR286292
 Unigene19925_C21 JR286293
 Unigene19926_C21 JR286294
 Unigene19928_C21 JR286295
 Unigene19930_C21 JR286296
 Unigene19931_C21 JR286297
 Unigene19932_C21 JR286298
 Unigene19933_C21 JR286299
 Unigene19936_C21 JR286300
 Unigene19938_C21 JR286301
 Unigene19939_C21 JR286302
 Unigene19941_C21 JR286303
 Unigene19942_C21 JR286304
 Unigene19943_C21 JR286305
 Unigene19944_C21 JR286306
 Unigene19945_C21 JR286307
 Unigene19946_C21 JR286308
 Unigene19948_C21 JR286309
 Unigene19949_C21 JR286310
 Unigene19950_C21 JR286311
 Unigene19952_C21 JR286312
 Unigene19955_C21 JR286313
 Unigene19958_C21 JR286314
 Unigene19959_C21 JR286315
 Unigene19960_C21 JR286316
 Unigene19961_C21 JR286317
 Unigene19963_C21 JR286318
 Unigene19964_C21 JR286319
 Unigene19966_C21 JR286320
 Unigene19967_C21 JR286321
 Unigene19968_C21 JR286322
 Unigene19971_C21 JR286323
 Unigene19972_C21 JR286324
 Unigene19974_C21 JR286325
 Unigene19975_C21 JR286326
 Unigene19976_C21 JR286327
 Unigene19978_C21 JR286328
 Unigene19980_C21 JR286329
 Unigene19981_C21 JR286330
 Unigene19982_C21 JR286331
 Unigene19985_C21 JR286332
 Unigene19986_C21 JR286333
 Unigene19987_C21 JR286334
 Unigene19988_C21 JR286335
 Unigene19989_C21 JR286336
 Unigene19990_C21 JR286337
 Unigene19991_C21 JR286338
 Unigene19994_C21 JR286339
 Unigene19996_C21 JR286340
 Unigene19997_C21 JR286341
 Unigene19999_C21 JR286342
 Unigene20000_C21 JR286343
 Unigene20001_C21 JR286344
 Unigene20002_C21 JR286345
 Unigene20003_C21 JR286346
 Unigene20004_C21 JR286347
 Unigene20005_C21 JR286348
 Unigene20006_C21 JR286349
 Unigene20007_C21 JR286350
 Unigene20008_C21 JR286351
 Unigene20009_C21 JR286352
 Unigene20010_C21 JR286353
 Unigene20011_C21 JR286354
 Unigene20012_C21 JR286355
 Unigene20013_C21 JR286356
 Unigene20014_C21 JR286357
 Unigene20015_C21 JR286358
 Unigene20019_C21 JR286359
 Unigene20020_C21 JR286360
 Unigene20021_C21 JR286361
 Unigene20022_C21 JR286362
 Unigene20023_C21 JR286363
 Unigene20024_C21 JR286364
 Unigene20027_C21 JR286365
 Unigene20028_C21 JR286366
 Unigene20031_C21 JR286367
 Unigene20032_C21 JR286368
 Unigene20033_C21 JR286369
 Unigene20034_C21 JR286370
 Unigene20037_C21 JR286371
 Unigene20038_C21 JR286372
 Unigene20042_C21 JR286373
 Unigene20044_C21 JR286374
 Unigene20046_C21 JR286375
 Unigene20047_C21 JR286376
 Unigene20048_C21 JR286377
 Unigene20049_C21 JR286378
 Unigene20051_C21 JR286379
 Unigene20053_C21 JR286380
 Unigene20054_C21 JR286381
 Unigene20055_C21 JR286382
 Unigene20057_C21 JR286383
 Unigene20058_C21 JR286384
 Unigene20059_C21 JR286385
 Unigene20060_C21 JR286386
 Unigene20061_C21 JR286387
 Unigene20066_C21 JR286388
 Unigene20068_C21 JR286389
 Unigene20071_C21 JR286390
 Unigene20073_C21 JR286391
 Unigene20074_C21 JR286392
 Unigene20075_C21 JR286393
 Unigene20076_C21 JR286394
 Unigene20077_C21 JR286395
 Unigene20078_C21 JR286396
 Unigene20079_C21 JR286397
 Unigene20080_C21 JR286398
 Unigene20082_C21 JR286399
 Unigene20083_C21 JR286400
 Unigene20084_C21 JR286401
 Unigene20085_C21 JR286402
 Unigene20087_C21 JR286403
 Unigene20088_C21 JR286404
 Unigene20091_C21 JR286405
 Unigene20092_C21 JR286406
 Unigene20095_C21 JR286407
 Unigene20098_C21 JR286408
 Unigene20099_C21 JR286409
 Unigene20100_C21 JR286410
 Unigene20101_C21 JR286411
 Unigene20102_C21 JR286412
 Unigene20103_C21 JR286413
 Unigene20104_C21 JR286414
 Unigene20105_C21 JR286415
 Unigene20106_C21 JR286416
 Unigene20109_C21 JR286417
 Unigene20110_C21 JR286418
 Unigene20112_C21 JR286419
 Unigene20114_C21 JR286420
 Unigene20115_C21 JR286421
 Unigene20117_C21 JR286422
 Unigene20118_C21 JR286423
 Unigene20120_C21 JR286424
 Unigene20121_C21 JR286425
 Unigene20122_C21 JR286426
 Unigene20123_C21 JR286427
 Unigene20124_C21 JR286428
 Unigene20125_C21 JR286429
 Unigene20126_C21 JR286430
 Unigene20127_C21 JR286431
 Unigene20128_C21 JR286432
 Unigene20129_C21 JR286433
 Unigene20130_C21 JR286434
 Unigene20132_C21 JR286435
 Unigene20133_C21 JR286436
 Unigene20134_C21 JR286437
 Unigene20136_C21 JR286438
 Unigene20139_C21 JR286439
 Unigene20140_C21 JR286440
 Unigene20145_C21 JR286441
 Unigene20146_C21 JR286442
 Unigene20147_C21 JR286443
 Unigene20149_C21 JR286444
 Unigene20150_C21 JR286445
 Unigene20151_C21 JR286446
 Unigene20152_C21 JR286447
 Unigene20157_C21 JR286448
 Unigene20158_C21 JR286449
 Unigene20159_C21 JR286450
 Unigene20160_C21 JR286451
 Unigene20161_C21 JR286452
 Unigene20162_C21 JR286453
 Unigene20163_C21 JR286454
 Unigene20164_C21 JR286455
 Unigene20165_C21 JR286456
 Unigene20167_C21 JR286457
 Unigene20170_C21 JR286458
 Unigene20171_C21 JR286459
 Unigene20173_C21 JR286460
 Unigene20174_C21 JR286461
 Unigene20175_C21 JR286462
 Unigene20176_C21 JR286463
 Unigene20177_C21 JR286464
 Unigene20178_C21 JR286465
 Unigene20179_C21 JR286466
 Unigene20180_C21 JR286467
 Unigene20181_C21 JR286468
 Unigene20183_C21 JR286469
 Unigene20184_C21 JR286470
 Unigene20185_C21 JR286471
 Unigene20186_C21 JR286472
 Unigene20187_C21 JR286473
 Unigene20189_C21 JR286474
 Unigene20190_C21 JR286475
 Unigene20191_C21 JR286476
 Unigene20195_C21 JR286477
 Unigene20197_C21 JR286478
 Unigene20198_C21 JR286479
 Unigene20199_C21 JR286480
 Unigene20200_C21 JR286481
 Unigene20201_C21 JR286482
 Unigene20202_C21 JR286483
 Unigene20203_C21 JR286484
 Unigene20204_C21 JR286485
 Unigene20205_C21 JR286486
 Unigene20206_C21 JR286487
 Unigene20207_C21 JR286488
 Unigene20208_C21 JR286489
 Unigene20209_C21 JR286490
 Unigene20211_C21 JR286491
 Unigene20212_C21 JR286492
 Unigene20213_C21 JR286493
 Unigene20214_C21 JR286494
 Unigene20215_C21 JR286495
 Unigene20217_C21 JR286496
 Unigene20218_C21 JR286497
 Unigene20219_C21 JR286498
 Unigene20220_C21 JR286499
 Unigene20221_C21 JR286500
 Unigene20222_C21 JR286501
 Unigene20223_C21 JR286502
 Unigene20224_C21 JR286503
 Unigene20227_C21 JR286504
 Unigene20228_C21 JR286505
 Unigene20231_C21 JR286506
 Unigene20233_C21 JR286507
 Unigene20234_C21 JR286508
 Unigene20236_C21 JR286509
 Unigene20237_C21 JR286510
 Unigene20238_C21 JR286511
 Unigene20240_C21 JR286512
 Unigene20244_C21 JR286513
 Unigene20245_C21 JR286514
 Unigene20247_C21 JR286515
 Unigene20249_C21 JR286516
 Unigene20250_C21 JR286517
 Unigene20251_C21 JR286518
 Unigene20254_C21 JR286519
 Unigene20255_C21 JR286520
 Unigene20256_C21 JR286521
 Unigene20257_C21 JR286522
 Unigene20259_C21 JR286523
 Unigene20260_C21 JR286524
 Unigene20261_C21 JR286525
 Unigene20262_C21 JR286526
 Unigene20264_C21 JR286527
 Unigene20265_C21 JR286528
 Unigene20266_C21 JR286529
 Unigene20267_C21 JR286530
 Unigene20268_C21 JR286531
 Unigene20271_C21 JR286532
 Unigene20274_C21 JR286533
 Unigene20275_C21 JR286534
 Unigene20276_C21 JR286535
 Unigene20277_C21 JR286536
 Unigene20278_C21 JR286537
 Unigene20280_C21 JR286538
 Unigene20282_C21 JR286539
 Unigene20283_C21 JR286540
 Unigene20285_C21 JR286541
 Unigene20286_C21 JR286542
 Unigene20288_C21 JR286543
 Unigene20290_C21 JR286544
 Unigene20293_C21 JR286545
 Unigene20294_C21 JR286546
 Unigene20295_C21 JR286547
 Unigene20300_C21 JR286548
 Unigene20301_C21 JR286549
 Unigene34733_C21 JR286550
 Unigene34734_C21 JR286551
 Unigene34735_C21 JR286552
 Unigene34736_C21 JR286553
 Unigene34738_C21 JR286554
 Unigene34739_C21 JR286555
 Unigene34740_C21 JR286556
 Unigene34741_C21 JR286557
 Unigene34742_C21 JR286558
 Unigene34743_C21 JR286559
 Unigene34744_C21 JR286560
 Unigene34745_C21 JR286561
 Unigene34746_C21 JR286562
 Unigene34747_C21 JR286563
 Unigene34748_C21 JR286564
 Unigene34749_C21 JR286565
 Unigene34750_C21 JR286566
 Unigene34751_C21 JR286567
 Unigene34752_C21 JR286568
 Unigene34753_C21 JR286569
 Unigene34754_C21 JR286570
 Unigene34755_C21 JR286571
 Unigene34756_C21 JR286572
 Unigene34757_C21 JR286573
 Unigene34758_C21 JR286574
 Unigene34759_C21 JR286575
 Unigene34760_C21 JR286576
 Unigene34761_C21 JR286577
 Unigene34762_C21 JR286578
 Unigene34763_C21 JR286579
 Unigene34764_C21 JR286580
 Unigene34765_C21 JR286581
 Unigene34766_C21 JR286582
 Unigene34767_C21 JR286583
 Unigene34768_C21 JR286584
 Unigene34769_C21 JR286585
 Unigene34770_C21 JR286586
 Unigene34771_C21 JR286587
 Unigene34772_C21 JR286588
 Unigene34773_C21 JR286589
 Unigene34774_C21 JR286590
 Unigene34775_C21 JR286591
 Unigene34776_C21 JR286592
 Unigene34777_C21 JR286593
 Unigene34778_C21 JR286594
 Unigene34779_C21 JR286595
 Unigene34780_C21 JR286596
 Unigene34781_C21 JR286597
 Unigene34782_C21 JR286598
 Unigene34783_C21 JR286599
 Unigene34784_C21 JR286600
 Unigene34785_C21 JR286601
 Unigene34786_C21 JR286602
 Unigene34787_C21 JR286603
 Unigene34788_C21 JR286604
 Unigene34789_C21 JR286605
 Unigene34790_C21 JR286606
 Unigene34791_C21 JR286607
 Unigene34792_C21 JR286608
 Unigene34793_C21 JR286609
 Unigene34794_C21 JR286610
 Unigene34795_C21 JR286611
 Unigene34796_C21 JR286612
 Unigene34797_C21 JR286613
 Unigene34798_C21 JR286614
 Unigene34799_C21 JR286615
 Unigene34800_C21 JR286616
 Unigene34801_C21 JR286617
 Unigene34802_C21 JR286618
 Unigene34803_C21 JR286619
 Unigene34804_C21 JR286620
 Unigene34805_C21 JR286621
 Unigene34806_C21 JR286622
 Unigene34807_C21 JR286623
 Unigene34808_C21 JR286624
 Unigene34809_C21 JR286625
 Unigene34810_C21 JR286626
 Unigene34811_C21 JR286627
 Unigene34812_C21 JR286628
 Unigene34813_C21 JR286629
 Unigene34814_C21 JR286630
 Unigene34815_C21 JR286631
 Unigene34816_C21 JR286632
 Unigene34817_C21 JR286633
 Unigene34818_C21 JR286634
 Unigene34819_C21 JR286635
 Unigene34820_C21 JR286636
 Unigene34821_C21 JR286637
 Unigene34822_C21 JR286638
 Unigene34823_C21 JR286639
 Unigene34824_C21 JR286640
 Unigene34825_C21 JR286641
 Unigene34826_C21 JR286642
 Unigene34827_C21 JR286643
 Unigene34828_C21 JR286644
 Unigene34829_C21 JR286645
 Unigene34830_C21 JR286646
 Unigene34831_C21 JR286647
 Unigene34832_C21 JR286648
 Unigene34833_C21 JR286649
 Unigene34834_C21 JR286650
 Unigene34835_C21 JR286651
 Unigene34836_C21 JR286652
 Unigene34837_C21 JR286653
 Unigene34838_C21 JR286654
 Unigene34839_C21 JR286655
 Unigene34840_C21 JR286656
 Unigene34841_C21 JR286657
 Unigene34842_C21 JR286658
 Unigene34843_C21 JR286659
 Unigene34844_C21 JR286660
 Unigene34845_C21 JR286661
 Unigene34846_C21 JR286662
 Unigene34847_C21 JR286663
 Unigene34848_C21 JR286664
 Unigene34849_C21 JR286665
 Unigene34850_C21 JR286666
 Unigene34851_C21 JR286667
 Unigene34852_C21 JR286668
 Unigene34853_C21 JR286669
 Unigene34854_C21 JR286670
 Unigene34855_C21 JR286671
 Unigene34856_C21 JR286672
 Unigene34857_C21 JR286673
 Unigene34858_C21 JR286674
 Unigene34859_C21 JR286675
 Unigene34860_C21 JR286676
 Unigene34861_C21 JR286677
 Unigene34862_C21 JR286678
 Unigene34863_C21 JR286679
 Unigene34864_C21 JR286680
 Unigene34865_C21 JR286681
 Unigene34866_C21 JR286682
 Unigene34867_C21 JR286683
 Unigene34868_C21 JR286684
 Unigene34869_C21 JR286685
 Unigene34870_C21 JR286686
 Unigene34871_C21 JR286687
 Unigene34872_C21 JR286688
 Unigene34873_C21 JR286689
 Unigene34874_C21 JR286690
 Unigene34875_C21 JR286691
 Unigene34876_C21 JR286692
 Unigene34877_C21 JR286693
 Unigene34878_C21 JR286694
 Unigene34879_C21 JR286695
 Unigene34880_C21 JR286696
 Unigene34881_C21 JR286697
 Unigene34882_C21 JR286698
 Unigene34883_C21 JR286699
 Unigene34884_C21 JR286700
 Unigene34885_C21 JR286701
 Unigene34886_C21 JR286702
 Unigene34887_C21 JR286703
 Unigene34888_C21 JR286704
 Unigene34889_C21 JR286705
 Unigene34890_C21 JR286706
 Unigene34891_C21 JR286707
 Unigene34892_C21 JR286708
 Unigene34893_C21 JR286709
 Unigene34894_C21 JR286710
 Unigene34895_C21 JR286711
 Unigene34896_C21 JR286712
 Unigene34897_C21 JR286713
 Unigene34898_C21 JR286714
 Unigene34899_C21 JR286715
 Unigene34900_C21 JR286716
 Unigene34901_C21 JR286717
 Unigene34902_C21 JR286718
 Unigene34903_C21 JR286719
 Unigene34904_C21 JR286720
 Unigene34905_C21 JR286721
 Unigene34906_C21 JR286722
 Unigene34907_C21 JR286723
 Unigene34908_C21 JR286724
 Unigene34909_C21 JR286725
 Unigene34910_C21 JR286726
 Unigene34911_C21 JR286727
 Unigene34912_C21 JR286728
 Unigene34913_C21 JR286729
 Unigene34914_C21 JR286730
 Unigene34915_C21 JR286731
 Unigene34916_C21 JR286732
 Unigene34917_C21 JR286733
 Unigene34918_C21 JR286734
 Unigene34919_C21 JR286735
 Unigene34920_C21 JR286736
 Unigene34921_C21 JR286737
 Unigene34922_C21 JR286738
 Unigene34923_C21 JR286739
 Unigene34924_C21 JR286740
 Unigene34925_C21 JR286741
 Unigene34926_C21 JR286742
 Unigene34927_C21 JR286743
 Unigene34928_C21 JR286744
 Unigene34929_C21 JR286745
 Unigene34930_C21 JR286746
 Unigene34931_C21 JR286747
 Unigene34932_C21 JR286748
 Unigene34933_C21 JR286749
 Unigene34934_C21 JR286750
 Unigene34935_C21 JR286751
 Unigene34936_C21 JR286752
 Unigene34937_C21 JR286753
 Unigene34938_C21 JR286754
 Unigene34939_C21 JR286755
 Unigene34940_C21 JR286756
 Unigene34941_C21 JR286757
 Unigene34942_C21 JR286758
 Unigene34943_C21 JR286759
 Unigene34944_C21 JR286760
 Unigene34945_C21 JR286761
 Unigene34946_C21 JR286762
 Unigene34947_C21 JR286763
 Unigene34948_C21 JR286764
 Unigene34949_C21 JR286765
 Unigene34950_C21 JR286766
 Unigene34951_C21 JR286767
 Unigene34952_C21 JR286768
 Unigene34953_C21 JR286769
 Unigene34954_C21 JR286770
 Unigene34955_C21 JR286771
 Unigene34956_C21 JR286772
 Unigene34957_C21 JR286773
 Unigene34958_C21 JR286774
 Unigene34959_C21 JR286775
 Unigene34960_C21 JR286776
 Unigene34961_C21 JR286777
 Unigene34962_C21 JR286778
 Unigene34963_C21 JR286779
 Unigene34964_C21 JR286780
 Unigene34965_C21 JR286781
 Unigene34966_C21 JR286782
 Unigene34967_C21 JR286783
 Unigene34968_C21 JR286784
 Unigene34969_C21 JR286785
 Unigene34970_C21 JR286786
 Unigene34971_C21 JR286787
 Unigene34972_C21 JR286788
 Unigene34973_C21 JR286789
 Unigene34974_C21 JR286790
 Unigene34975_C21 JR286791
 Unigene34976_C21 JR286792
 Unigene34977_C21 JR286793
 Unigene34978_C21 JR286794
 Unigene34979_C21 JR286795
 Unigene34980_C21 JR286796
 Unigene34981_C21 JR286797
 Unigene34982_C21 JR286798
 Unigene34983_C21 JR286799
 Unigene34984_C21 JR286800
 Unigene34985_C21 JR286801
 Unigene34986_C21 JR286802
 Unigene34987_C21 JR286803
 Unigene34988_C21 JR286804
 Unigene34989_C21 JR286805
 Unigene34990_C21 JR286806
 Unigene34991_C21 JR286807
 Unigene34992_C21 JR286808
 Unigene34993_C21 JR286809
 Unigene34994_C21 JR286810
 Unigene34995_C21 JR286811
 Unigene34996_C21 JR286812
 Unigene34997_C21 JR286813
 Unigene34998_C21 JR286814
 Unigene34999_C21 JR286815
 Unigene35000_C21 JR286816
 Unigene35001_C21 JR286817
 Unigene35002_C21 JR286818
 Unigene35003_C21 JR286819
 Unigene35004_C21 JR286820
 Unigene35005_C21 JR286821
 Unigene35006_C21 JR286822
 Unigene35007_C21 JR286823
 Unigene35008_C21 JR286824
 Unigene35009_C21 JR286825
 Unigene35010_C21 JR286826
 Unigene35011_C21 JR286827
 Unigene35012_C21 JR286828
 Unigene35013_C21 JR286829
 Unigene35014_C21 JR286830
 Unigene35015_C21 JR286831
 Unigene35016_C21 JR286832
 Unigene35017_C21 JR286833
 Unigene35018_C21 JR286834
 Unigene35019_C21 JR286835
 Unigene35020_C21 JR286836
 Unigene35021_C21 JR286837
 Unigene35022_C21 JR286838
 Unigene35023_C21 JR286839
 Unigene35024_C21 JR286840
 Unigene35025_C21 JR286841
 Unigene35026_C21 JR286842
 Unigene35027_C21 JR286843
 Unigene35028_C21 JR286844
 Unigene35029_C21 JR286845
 Unigene35030_C21 JR286846
 Unigene35031_C21 JR286847
 Unigene35032_C21 JR286848
 Unigene35033_C21 JR286849
 Unigene35034_C21 JR286850
 Unigene35035_C21 JR286851
 Unigene35036_C21 JR286852
 Unigene35037_C21 JR286853
 Unigene35038_C21 JR286854
 Unigene35039_C21 JR286855
 Unigene35040_C21 JR286856
 Unigene35041_C21 JR286857
 Unigene35042_C21 JR286858
 Unigene35043_C21 JR286859
 Unigene35044_C21 JR286860
 Unigene35045_C21 JR286861
 Unigene35046_C21 JR286862
 Unigene35047_C21 JR286863
 Unigene35048_C21 JR286864
 Unigene35049_C21 JR286865
 Unigene35050_C21 JR286866
 Unigene35051_C21 JR286867
 Unigene35052_C21 JR286868
 Unigene35053_C21 JR286869
 Unigene35054_C21 JR286870
 Unigene35055_C21 JR286871
 Unigene35056_C21 JR286872
 Unigene35057_C21 JR286873
 Unigene35058_C21 JR286874
 Unigene35059_C21 JR286875
 Unigene35060_C21 JR286876
 Unigene35061_C21 JR286877
 Unigene35062_C21 JR286878
 Unigene35063_C21 JR286879
 Unigene35064_C21 JR286880
 Unigene35065_C21 JR286881
 Unigene35066_C21 JR286882
 Unigene35067_C21 JR286883
 Unigene35068_C21 JR286884
 Unigene35069_C21 JR286885
 Unigene35070_C21 JR286886
 Unigene35071_C21 JR286887
 Unigene35072_C21 JR286888
 Unigene35073_C21 JR286889
 Unigene35074_C21 JR286890
 Unigene35075_C21 JR286891
 Unigene35076_C21 JR286892
 Unigene35077_C21 JR286893
 Unigene35078_C21 JR286894
 Unigene35079_C21 JR286895
 Unigene35080_C21 JR286896
 Unigene35081_C21 JR286897
 Unigene35082_C21 JR286898
 Unigene35083_C21 JR286899
 Unigene35084_C21 JR286900
 Unigene35085_C21 JR286901
 Unigene35086_C21 JR286902
 Unigene35087_C21 JR286903
 Unigene35088_C21 JR286904
 Unigene35089_C21 JR286905
 Unigene35090_C21 JR286906
 Unigene35091_C21 JR286907
 Unigene35092_C21 JR286908
 Unigene35093_C21 JR286909
 Unigene35094_C21 JR286910
 Unigene35095_C21 JR286911
 Unigene35096_C21 JR286912
 Unigene35097_C21 JR286913
 Unigene35098_C21 JR286914
 Unigene35099_C21 JR286915
 Unigene35100_C21 JR286916
 Unigene35101_C21 JR286917
 Unigene35102_C21 JR286918
 Unigene35103_C21 JR286919
 Unigene35104_C21 JR286920
 Unigene35105_C21 JR286921
 Unigene35106_C21 JR286922
 Unigene35107_C21 JR286923
 Unigene35108_C21 JR286924
 Unigene35109_C21 JR286925
 Unigene35110_C21 JR286926
 Unigene35111_C21 JR286927
 Unigene35112_C21 JR286928
 Unigene35113_C21 JR286929
 Unigene35114_C21 JR286930
 Unigene35115_C21 JR286931
 Unigene35116_C21 JR286932
 Unigene35117_C21 JR286933
 Unigene35118_C21 JR286934
 Unigene35119_C21 JR286935
 Unigene35120_C21 JR286936
 Unigene35121_C21 JR286937
 Unigene35122_C21 JR286938
 Unigene35123_C21 JR286939
 Unigene35124_C21 JR286940
 Unigene35125_C21 JR286941
 Unigene35126_C21 JR286942
 Unigene35127_C21 JR286943
 Unigene35128_C21 JR286944
 Unigene35129_C21 JR286945
 Unigene35130_C21 JR286946
 Unigene35131_C21 JR286947
 Unigene35132_C21 JR286948
 Unigene35133_C21 JR286949
 Unigene35134_C21 JR286950
 Unigene35135_C21 JR286951
 Unigene35136_C21 JR286952
 Unigene35137_C21 JR286953
 Unigene35138_C21 JR286954
 Unigene35139_C21 JR286955
 Unigene35140_C21 JR286956
 Unigene35141_C21 JR286957
 Unigene35142_C21 JR286958
 Unigene35143_C21 JR286959
 Unigene35144_C21 JR286960
 Unigene35145_C21 JR286961
 Unigene35146_C21 JR286962
 Unigene35147_C21 JR286963
 Unigene35148_C21 JR286964
 Unigene35149_C21 JR286965
 Unigene35150_C21 JR286966
 Unigene35151_C21 JR286967
 Unigene35152_C21 JR286968
 Unigene35153_C21 JR286969
 Unigene35154_C21 JR286970
 Unigene35155_C21 JR286971
 Unigene35156_C21 JR286972
 Unigene35157_C21 JR286973
 Unigene35158_C21 JR286974
 Unigene35159_C21 JR286975
 Unigene35160_C21 JR286976
 Unigene35161_C21 JR286977
 Unigene35162_C21 JR286978
 Unigene35163_C21 JR286979
 Unigene35164_C21 JR286980
 Unigene35165_C21 JR286981
 Unigene35166_C21 JR286982
 Unigene35167_C21 JR286983
 Unigene35168_C21 JR286984
 Unigene35169_C21 JR286985
 Unigene35170_C21 JR286986
 Unigene35171_C21 JR286987
 Unigene35172_C21 JR286988
 Unigene35173_C21 JR286989
 Unigene35174_C21 JR286990
 Unigene35175_C21 JR286991
 Unigene35176_C21 JR286992
 Unigene35177_C21 JR286993
 Unigene35178_C21 JR286994
 Unigene35179_C21 JR286995
 Unigene35180_C21 JR286996
 Unigene35181_C21 JR286997
 Unigene35182_C21 JR286998
 Unigene35183_C21 JR286999
 Unigene35184_C21 JR287000
 Unigene35185_C21 JR287001
 Unigene35186_C21 JR287002
 Unigene35187_C21 JR287003
 Unigene35188_C21 JR287004
 Unigene35189_C21 JR287005
 Unigene35190_C21 JR287006
 Unigene35191_C21 JR287007
 Unigene35192_C21 JR287008
 Unigene35193_C21 JR287009
 Unigene35194_C21 JR287010
 Unigene35195_C21 JR287011
 Unigene35196_C21 JR287012
 Unigene35197_C21 JR287013
 Unigene35198_C21 JR287014
 Unigene35199_C21 JR287015
 Unigene35200_C21 JR287016
 Unigene35201_C21 JR287017
 Unigene35202_C21 JR287018
 Unigene35203_C21 JR287019
 Unigene35204_C21 JR287020
 Unigene35205_C21 JR287021
 Unigene35206_C21 JR287022
 Unigene35207_C21 JR287023
 Unigene35208_C21 JR287024
 Unigene35209_C21 JR287025
 Unigene35210_C21 JR287026
 Unigene35211_C21 JR287027
 Unigene35212_C21 JR287028
 Unigene35213_C21 JR287029
 Unigene35214_C21 JR287030
 Unigene35215_C21 JR287031
 Unigene35216_C21 JR287032
 Unigene35217_C21 JR287033
 Unigene35218_C21 JR287034
 Unigene35219_C21 JR287035
 Unigene35220_C21 JR287036
 Unigene35221_C21 JR287037
 Unigene35222_C21 JR287038
 Unigene35223_C21 JR287039
 Unigene35224_C21 JR287040
 Unigene35225_C21 JR287041
 Unigene35226_C21 JR287042
 Unigene35227_C21 JR287043
 Unigene35228_C21 JR287044
 Unigene35229_C21 JR287045
 Unigene35230_C21 JR287046
 Unigene35231_C21 JR287047
 Unigene35232_C21 JR287048
 Unigene35233_C21 JR287049
 Unigene35234_C21 JR287050
 Unigene35235_C21 JR287051
 Unigene35236_C21 JR287052
 Unigene35237_C21 JR287053
 Unigene35238_C21 JR287054
 Unigene35239_C21 JR287055
 Unigene35240_C21 JR287056
 Unigene35241_C21 JR287057
 Unigene35242_C21 JR287058
 Unigene35243_C21 JR287059
 Unigene35244_C21 JR287060
 Unigene35245_C21 JR287061
 Unigene35246_C21 JR287062
 Unigene35247_C21 JR287063
 Unigene35248_C21 JR287064
 Unigene35249_C21 JR287065
 Unigene35250_C21 JR287066
 Unigene35251_C21 JR287067
 Unigene35252_C21 JR287068
 Unigene35253_C21 JR287069
 Unigene35254_C21 JR287070
 Unigene35255_C21 JR287071
 Unigene35256_C21 JR287072
 Unigene35257_C21 JR287073
 Unigene35258_C21 JR287074
 Unigene35259_C21 JR287075
 Unigene35260_C21 JR287076
 Unigene35261_C21 JR287077
 Unigene35262_C21 JR287078
 Unigene35263_C21 JR287079
 Unigene35264_C21 JR287080
 Unigene35265_C21 JR287081
 Unigene35266_C21 JR287082
 Unigene35267_C21 JR287083
 Unigene35268_C21 JR287084
 Unigene35269_C21 JR287085
 Unigene35270_C21 JR287086
 Unigene35271_C21 JR287087
 Unigene35272_C21 JR287088
 Unigene35273_C21 JR287089
 Unigene35274_C21 JR287090
 Unigene35275_C21 JR287091
 Unigene35276_C21 JR287092
 Unigene35277_C21 JR287093
 Unigene35278_C21 JR287094
 Unigene35279_C21 JR287095
 Unigene35280_C21 JR287096
 Unigene35281_C21 JR287097
 Unigene35282_C21 JR287098
 Unigene35283_C21 JR287099
 Unigene35284_C21 JR287100
 Unigene35285_C21 JR287101
 Unigene35286_C21 JR287102
 Unigene35287_C21 JR287103
 Unigene35288_C21 JR287104
 Unigene35289_C21 JR287105
 Unigene35290_C21 JR287106
 Unigene35291_C21 JR287107
 Unigene35292_C21 JR287108
 Unigene35293_C21 JR287109
 Unigene35294_C21 JR287110
 Unigene35295_C21 JR287111
 Unigene35296_C21 JR287112
 Unigene35297_C21 JR287113
 Unigene35298_C21 JR287114
 Unigene35299_C21 JR287115
 Unigene35300_C21 JR287116
 Unigene35301_C21 JR287117
 Unigene35302_C21 JR287118
 Unigene35303_C21 JR287119
 Unigene35304_C21 JR287120
 Unigene35305_C21 JR287121
 Unigene35306_C21 JR287122
 Unigene35307_C21 JR287123
 Unigene35308_C21 JR287124
 Unigene35309_C21 JR287125
 Unigene35310_C21 JR287126
 Unigene35311_C21 JR287127
 Unigene35312_C21 JR287128
 Unigene35313_C21 JR287129
 Unigene35314_C21 JR287130
 Unigene35315_C21 JR287131
 Unigene35316_C21 JR287132
 Unigene35317_C21 JR287133
 Unigene35318_C21 JR287134
 Unigene35319_C21 JR287135
 Unigene35320_C21 JR287136
 Unigene35321_C21 JR287137
 Unigene35322_C21 JR287138
 Unigene35323_C21 JR287139
 Unigene35324_C21 JR287140
 Unigene35325_C21 JR287141
 Unigene35326_C21 JR287142
 Unigene35327_C21 JR287143
 Unigene35328_C21 JR287144
 Unigene35329_C21 JR287145
 Unigene35330_C21 JR287146
 Unigene35331_C21 JR287147
 Unigene35332_C21 JR287148
 Unigene35333_C21 JR287149
 Unigene35334_C21 JR287150
 Unigene35335_C21 JR287151
 Unigene35336_C21 JR287152
 Unigene35337_C21 JR287153
 Unigene35338_C21 JR287154
 Unigene35339_C21 JR287155
 Unigene35340_C21 JR287156
 Unigene35341_C21 JR287157
 Unigene35342_C21 JR287158
 Unigene35343_C21 JR287159
 Unigene35344_C21 JR287160
 Unigene35345_C21 JR287161
 Unigene35346_C21 JR287162
 Unigene35347_C21 JR287163
 Unigene35348_C21 JR287164
 Unigene35349_C21 JR287165
 Unigene35350_C21 JR287166
 Unigene35351_C21 JR287167
 Unigene35352_C21 JR287168
 Unigene35353_C21 JR287169
 Unigene35354_C21 JR287170
 Unigene35355_C21 JR287171
 Unigene35356_C21 JR287172
 Unigene35357_C21 JR287173
 Unigene35358_C21 JR287174
 Unigene35359_C21 JR287175
 Unigene35360_C21 JR287176
 Unigene35361_C21 JR287177
 Unigene35362_C21 JR287178
 Unigene35363_C21 JR287179
 Unigene35364_C21 JR287180
 Unigene35365_C21 JR287181
 Unigene35366_C21 JR287182
 Unigene35367_C21 JR287183
 Unigene35368_C21 JR287184
 Unigene35369_C21 JR287185
 Unigene35370_C21 JR287186
 Unigene35371_C21 JR287187
 Unigene35372_C21 JR287188
 Unigene35373_C21 JR287189
 Unigene35374_C21 JR287190
 Unigene35375_C21 JR287191
 Unigene35376_C21 JR287192
 Unigene35377_C21 JR287193
 Unigene35378_C21 JR287194
 Unigene35379_C21 JR287195
 Unigene35380_C21 JR287196
 Unigene35381_C21 JR287197
 Unigene35382_C21 JR287198
 Unigene35383_C21 JR287199
 Unigene35384_C21 JR287200
 Unigene35385_C21 JR287201
 Unigene35386_C21 JR287202
 Unigene35387_C21 JR287203
 Unigene35388_C21 JR287204
 Unigene35389_C21 JR287205
 Unigene35390_C21 JR287206
 Unigene35391_C21 JR287207
 Unigene35392_C21 JR287208
 Unigene35393_C21 JR287209
 Unigene35394_C21 JR287210
 Unigene35395_C21 JR287211
 Unigene35396_C21 JR287212
 Unigene35397_C21 JR287213
 Unigene35398_C21 JR287214
 Unigene35399_C21 JR287215
 Unigene35400_C21 JR287216
 Unigene35401_C21 JR287217
 Unigene35402_C21 JR287218
 Unigene35403_C21 JR287219
 Unigene35404_C21 JR287220
 Unigene35405_C21 JR287221
 Unigene35406_C21 JR287222
 Unigene35407_C21 JR287223
 Unigene35408_C21 JR287224
 Unigene35409_C21 JR287225
 Unigene35410_C21 JR287226
 Unigene35411_C21 JR287227
 Unigene35412_C21 JR287228
 Unigene35413_C21 JR287229
 Unigene35414_C21 JR287230
 Unigene35415_C21 JR287231
 Unigene35416_C21 JR287232
 Unigene35417_C21 JR287233
 Unigene35418_C21 JR287234
 Unigene35419_C21 JR287235
 Unigene35420_C21 JR287236
 Unigene35421_C21 JR287237
 Unigene35422_C21 JR287238
 Unigene35423_C21 JR287239
 Unigene35424_C21 JR287240
 Unigene35425_C21 JR287241
 Unigene35426_C21 JR287242
 Unigene35427_C21 JR287243
 Unigene35428_C21 JR287244
 Unigene35429_C21 JR287245
 Unigene35430_C21 JR287246
 Unigene35431_C21 JR287247
 Unigene35432_C21 JR287248
 Unigene35433_C21 JR287249
 Unigene35434_C21 JR287250
 Unigene35435_C21 JR287251
 Unigene35436_C21 JR287252
 Unigene35437_C21 JR287253
 Unigene35438_C21 JR287254
 Unigene35439_C21 JR287255
 Unigene35440_C21 JR287256
 Unigene35441_C21 JR287257
 Unigene35442_C21 JR287258
 Unigene35443_C21 JR287259
 Unigene35444_C21 JR287260
 Unigene35445_C21 JR287261
 Unigene35446_C21 JR287262
 Unigene35447_C21 JR287263
 Unigene35448_C21 JR287264
 Unigene35449_C21 JR287265
 Unigene35450_C21 JR287266
 Unigene35451_C21 JR287267
 Unigene35452_C21 JR287268
 Unigene35453_C21 JR287269
 Unigene35454_C21 JR287270
 Unigene35455_C21 JR287271
 Unigene35456_C21 JR287272
 Unigene35457_C21 JR287273
 Unigene35458_C21 JR287274
 Unigene35459_C21 JR287275
 Unigene35460_C21 JR287276
 Unigene35461_C21 JR287277
 Unigene35462_C21 JR287278
 Unigene35463_C21 JR287279
 Unigene35464_C21 JR287280
 Unigene35465_C21 JR287281
 Unigene35466_C21 JR287282
 Unigene35467_C21 JR287283
 Unigene35468_C21 JR287284
 Unigene35469_C21 JR287285
 Unigene35470_C21 JR287286
 Unigene35471_C21 JR287287
 Unigene35472_C21 JR287288
 Unigene35473_C21 JR287289
 Unigene35474_C21 JR287290
 Unigene35475_C21 JR287291
 Unigene35476_C21 JR287292
 Unigene35477_C21 JR287293
 Unigene35478_C21 JR287294
 Unigene35479_C21 JR287295
 Unigene35480_C21 JR287296
 Unigene35481_C21 JR287297
 Unigene35482_C21 JR287298
 Unigene35483_C21 JR287299
 Unigene35484_C21 JR287300
 Unigene35485_C21 JR287301
 Unigene35486_C21 JR287302
 Unigene35487_C21 JR287303
 Unigene35488_C21 JR287304
 Unigene35489_C21 JR287305
 Unigene35490_C21 JR287306
 Unigene35491_C21 JR287307
 Unigene35492_C21 JR287308
 Unigene35493_C21 JR287309
 Unigene35494_C21 JR287310
 Unigene35495_C21 JR287311
 Unigene35496_C21 JR287312
 Unigene35497_C21 JR287313
 Unigene35498_C21 JR287314
 Unigene35499_C21 JR287315
 Unigene35500_C21 JR287316
 Unigene35501_C21 JR287317
 Unigene35502_C21 JR287318
 Unigene35503_C21 JR287319
 Unigene35504_C21 JR287320
 Unigene35505_C21 JR287321
 Unigene35506_C21 JR287322
 Unigene35507_C21 JR287323
 Unigene35508_C21 JR287324
 Unigene35509_C21 JR287325
 Unigene35510_C21 JR287326
 Unigene35511_C21 JR287327
 Unigene35512_C21 JR287328
 Unigene35513_C21 JR287329
 Unigene35514_C21 JR287330
 Unigene35515_C21 JR287331
 Unigene35516_C21 JR287332
 Unigene35517_C21 JR287333
 Unigene35518_C21 JR287334
 Unigene35519_C21 JR287335
 Unigene35520_C21 JR287336
 Unigene35521_C21 JR287337
 Unigene35522_C21 JR287338
 Unigene35523_C21 JR287339
 Unigene35524_C21 JR287340
 Unigene35525_C21 JR287341
 Unigene35526_C21 JR287342
 Unigene35527_C21 JR287343
 Unigene35528_C21 JR287344
 Unigene35529_C21 JR287345
 Unigene35530_C21 JR287346
 Unigene35531_C21 JR287347
 Unigene35532_C21 JR287348
 Unigene35533_C21 JR287349
 Unigene35534_C21 JR287350
 Unigene35535_C21 JR287351
 Unigene35536_C21 JR287352
 Unigene35537_C21 JR287353
 Unigene35538_C21 JR287354
 Unigene35539_C21 JR287355
 Unigene35540_C21 JR287356
 Unigene35541_C21 JR287357
 Unigene35542_C21 JR287358
 Unigene35543_C21 JR287359
 Unigene35544_C21 JR287360
 Unigene35545_C21 JR287361
 Unigene35546_C21 JR287362
 Unigene35547_C21 JR287363
 Unigene35548_C21 JR287364
 Unigene35549_C21 JR287365
 Unigene35550_C21 JR287366
 Unigene35551_C21 JR287367
 Unigene35552_C21 JR287368
 Unigene35553_C21 JR287369
 Unigene35554_C21 JR287370
 Unigene35555_C21 JR287371
 Unigene35556_C21 JR287372
 Unigene35557_C21 JR287373
 Unigene35558_C21 JR287374
 Unigene35559_C21 JR287375
 Unigene35560_C21 JR287376
 Unigene35561_C21 JR287377
 Unigene35562_C21 JR287378
 Unigene35563_C21 JR287379
 Unigene35564_C21 JR287380
 Unigene35565_C21 JR287381
 Unigene35566_C21 JR287382
 Unigene35567_C21 JR287383
 Unigene35568_C21 JR287384
 Unigene35569_C21 JR287385
 Unigene35570_C21 JR287386
 Unigene35571_C21 JR287387
 Unigene35572_C21 JR287388
 Unigene35573_C21 JR287389
 Unigene35574_C21 JR287390
 Unigene35575_C21 JR287391
 Unigene35576_C21 JR287392
 Unigene35577_C21 JR287393
 Unigene35578_C21 JR287394
 Unigene35579_C21 JR287395
 Unigene35580_C21 JR287396
 Unigene35581_C21 JR287397
 Unigene35582_C21 JR287398
 Unigene35583_C21 JR287399
 Unigene35584_C21 JR287400
 Unigene35585_C21 JR287401
 Unigene35586_C21 JR287402
 Unigene35587_C21 JR287403
 Unigene35588_C21 JR287404
 Unigene35589_C21 JR287405
 Unigene35590_C21 JR287406
 Unigene35591_C21 JR287407
 Unigene35592_C21 JR287408
 Unigene35593_C21 JR287409
 Unigene35594_C21 JR287410
 Unigene35595_C21 JR287411
 Unigene35596_C21 JR287412
 Unigene35597_C21 JR287413
 Unigene35598_C21 JR287414
 Unigene35599_C21 JR287415
 Unigene35600_C21 JR287416
 Unigene35601_C21 JR287417
 Unigene35602_C21 JR287418
 Unigene35603_C21 JR287419
 Unigene35604_C21 JR287420
 Unigene35605_C21 JR287421
 Unigene35606_C21 JR287422
 Unigene35607_C21 JR287423
 Unigene35608_C21 JR287424
 Unigene35609_C21 JR287425
 Unigene35610_C21 JR287426
 Unigene35611_C21 JR287427
 Unigene35612_C21 JR287428
 Unigene35613_C21 JR287429
 Unigene35614_C21 JR287430
 Unigene35615_C21 JR287431
 Unigene35616_C21 JR287432
 Unigene35617_C21 JR287433
 Unigene35618_C21 JR287434
 Unigene35619_C21 JR287435
 Unigene35620_C21 JR287436
 Unigene35621_C21 JR287437
 Unigene35622_C21 JR287438
 Unigene35623_C21 JR287439
 Unigene35624_C21 JR287440
 Unigene35625_C21 JR287441
 Unigene35626_C21 JR287442
 Unigene35627_C21 JR287443
 Unigene35628_C21 JR287444
 Unigene35629_C21 JR287445
 Unigene35630_C21 JR287446
 Unigene35631_C21 JR287447
 Unigene35632_C21 JR287448
 Unigene35633_C21 JR287449
 Unigene35634_C21 JR287450
 Unigene35635_C21 JR287451
 Unigene35636_C21 JR287452
 Unigene35637_C21 JR287453
 Unigene35638_C21 JR287454
 Unigene35639_C21 JR287455
 Unigene35640_C21 JR287456
 Unigene35641_C21 JR287457
 Unigene35642_C21 JR287458
 Unigene35643_C21 JR287459
 Unigene35644_C21 JR287460
 Unigene35645_C21 JR287461
 Unigene35646_C21 JR287462
 Unigene35647_C21 JR287463
 Unigene35648_C21 JR287464
 Unigene35649_C21 JR287465
 Unigene35650_C21 JR287466
 Unigene35651_C21 JR287467
 Unigene35652_C21 JR287468
 Unigene35653_C21 JR287469
 Unigene35654_C21 JR287470
 Unigene35655_C21 JR287471
 Unigene35656_C21 JR287472
 Unigene35657_C21 JR287473
 Unigene35658_C21 JR287474
 Unigene35659_C21 JR287475
 Unigene35660_C21 JR287476
 Unigene35661_C21 JR287477
 Unigene35662_C21 JR287478
 Unigene35663_C21 JR287479
 Unigene35664_C21 JR287480
 Unigene35665_C21 JR287481
 Unigene35666_C21 JR287482
 Unigene35667_C21 JR287483
 Unigene35668_C21 JR287484
 Unigene35669_C21 JR287485
 Unigene35670_C21 JR287486
 Unigene35671_C21 JR287487
 Unigene35672_C21 JR287488
 Unigene35673_C21 JR287489
 Unigene35674_C21 JR287490
 Unigene35675_C21 JR287491
 Unigene35676_C21 JR287492
 Unigene35677_C21 JR287493
 Unigene35678_C21 JR287494
 Unigene35679_C21 JR287495
 Unigene35680_C21 JR287496
 Unigene35681_C21 JR287497
 Unigene35682_C21 JR287498
 Unigene35683_C21 JR287499
 Unigene35684_C21 JR287500
 Unigene35685_C21 JR287501
 Unigene35686_C21 JR287502
 Unigene35687_C21 JR287503
 Unigene35688_C21 JR287504
 Unigene35689_C21 JR287505
 Unigene35690_C21 JR287506
 Unigene35691_C21 JR287507
 Unigene35692_C21 JR287508
 Unigene35693_C21 JR287509
 Unigene35694_C21 JR287510
 Unigene35695_C21 JR287511
 Unigene35696_C21 JR287512
 Unigene35697_C21 JR287513
 Unigene35698_C21 JR287514
 Unigene35699_C21 JR287515
 Unigene35700_C21 JR287516
 Unigene35701_C21 JR287517
 Unigene35702_C21 JR287518
 Unigene35703_C21 JR287519
 Unigene35704_C21 JR287520
 Unigene35705_C21 JR287521
 Unigene35706_C21 JR287522
 Unigene35707_C21 JR287523
 Unigene35708_C21 JR287524
 Unigene35709_C21 JR287525
 Unigene35710_C21 JR287526
 Unigene35711_C21 JR287527
 Unigene35712_C21 JR287528
 Unigene35713_C21 JR287529
 Unigene35714_C21 JR287530
 Unigene35715_C21 JR287531
 Unigene35716_C21 JR287532
 Unigene35717_C21 JR287533
 Unigene35718_C21 JR287534
 Unigene35719_C21 JR287535
 Unigene35720_C21 JR287536
 Unigene35721_C21 JR287537
 Unigene35722_C21 JR287538
 Unigene35723_C21 JR287539
 Unigene35724_C21 JR287540
 Unigene35725_C21 JR287541
 Unigene35726_C21 JR287542
 Unigene35727_C21 JR287543
 Unigene35728_C21 JR287544
 Unigene35729_C21 JR287545
 Unigene35730_C21 JR287546
 Unigene35731_C21 JR287547
 Unigene35732_C21 JR287548
 Unigene35733_C21 JR287549
 Unigene35734_C21 JR287550
 Unigene35735_C21 JR287551
 Unigene35736_C21 JR287552
 Unigene35737_C21 JR287553
 Unigene35738_C21 JR287554
 Unigene35739_C21 JR287555
 Unigene35740_C21 JR287556
 Unigene35741_C21 JR287557
 Unigene35742_C21 JR287558
 Unigene35743_C21 JR287559
 Unigene35744_C21 JR287560
 Unigene35745_C21 JR287561
 Unigene35746_C21 JR287562
 Unigene35747_C21 JR287563
 Unigene35748_C21 JR287564
 Unigene35749_C21 JR287565
 Unigene35750_C21 JR287566
 Unigene35751_C21 JR287567
 Unigene35752_C21 JR287568
 Unigene35753_C21 JR287569
 Unigene35754_C21 JR287570
 Unigene35755_C21 JR287571
 Unigene35756_C21 JR287572
 Unigene35757_C21 JR287573
 Unigene35758_C21 JR287574
 Unigene35759_C21 JR287575
 Unigene35760_C21 JR287576
 Unigene35761_C21 JR287577
 Unigene35762_C21 JR287578
 Unigene35763_C21 JR287579
 Unigene35764_C21 JR287580
 Unigene35765_C21 JR287581
 Unigene35766_C21 JR287582
 Unigene35767_C21 JR287583
 Unigene35768_C21 JR287584
 Unigene35769_C21 JR287585
 Unigene35770_C21 JR287586
 Unigene35771_C21 JR287587
 Unigene35772_C21 JR287588
 Unigene35773_C21 JR287589
 Unigene35774_C21 JR287590
 Unigene35775_C21 JR287591
 Unigene35776_C21 JR287592
 Unigene35777_C21 JR287593
 Unigene35778_C21 JR287594
 Unigene35779_C21 JR287595
 Unigene35780_C21 JR287596
 Unigene35781_C21 JR287597
 Unigene35782_C21 JR287598
 Unigene35783_C21 JR287599
 Unigene35784_C21 JR287600
 Unigene35785_C21 JR287601
 Unigene35786_C21 JR287602
 Unigene35787_C21 JR287603
 Unigene35788_C21 JR287604
 Unigene35789_C21 JR287605
 Unigene35790_C21 JR287606
 Unigene35791_C21 JR287607
 Unigene35792_C21 JR287608
 Unigene35793_C21 JR287609
 Unigene35794_C21 JR287610
 Unigene35795_C21 JR287611
 Unigene35796_C21 JR287612
 Unigene35797_C21 JR287613
 Unigene35798_C21 JR287614
 Unigene35799_C21 JR287615
 Unigene35800_C21 JR287616
 Unigene35801_C21 JR287617
 Unigene35802_C21 JR287618
 Unigene35803_C21 JR287619
 Unigene35804_C21 JR287620
 Unigene35805_C21 JR287621
 Unigene35806_C21 JR287622
 Unigene35807_C21 JR287623
 Unigene35808_C21 JR287624
 Unigene35809_C21 JR287625
 Unigene35810_C21 JR287626
 Unigene35811_C21 JR287627
 Unigene35812_C21 JR287628
 Unigene35813_C21 JR287629
 Unigene35814_C21 JR287630
 Unigene35815_C21 JR287631
 Unigene35816_C21 JR287632
 Unigene35817_C21 JR287633
 Unigene35818_C21 JR287634
 Unigene35819_C21 JR287635
 Unigene35820_C21 JR287636
 Unigene35821_C21 JR287637
 Unigene35822_C21 JR287638
 Unigene35823_C21 JR287639
 Unigene35824_C21 JR287640
 Unigene35825_C21 JR287641
 Unigene35826_C21 JR287642
 Unigene35827_C21 JR287643
 Unigene35828_C21 JR287644
 Unigene35829_C21 JR287645
 Unigene35830_C21 JR287646
 Unigene35831_C21 JR287647
 Unigene35832_C21 JR287648
 Unigene35833_C21 JR287649
 Unigene35834_C21 JR287650
 Unigene35835_C21 JR287651
 Unigene35836_C21 JR287652
 Unigene35837_C21 JR287653
 Unigene35838_C21 JR287654
 Unigene35839_C21 JR287655
 Unigene35840_C21 JR287656
 Unigene35841_C21 JR287657
 Unigene35842_C21 JR287658
 Unigene35843_C21 JR287659
 Unigene35844_C21 JR287660
 Unigene35845_C21 JR287661
 Unigene35846_C21 JR287662
 Unigene35847_C21 JR287663
 Unigene35848_C21 JR287664
 Unigene35849_C21 JR287665
 Unigene35850_C21 JR287666
 Unigene35851_C21 JR287667
 Unigene35852_C21 JR287668
 Unigene35853_C21 JR287669
 Unigene35854_C21 JR287670
 Unigene35855_C21 JR287671
 Unigene35856_C21 JR287672
 Unigene35857_C21 JR287673
 Unigene35858_C21 JR287674
 Unigene35859_C21 JR287675
 Unigene35860_C21 JR287676
 Unigene35861_C21 JR287677
 Unigene35862_C21 JR287678
 Unigene35863_C21 JR287679
 Unigene35864_C21 JR287680
 Unigene35865_C21 JR287681
 Unigene35866_C21 JR287682
 Unigene35867_C21 JR287683
 Unigene35868_C21 JR287684
 Unigene35869_C21 JR287685
 Unigene35870_C21 JR287686
 Unigene35871_C21 JR287687
 Unigene35872_C21 JR287688
 Unigene35873_C21 JR287689
 Unigene35874_C21 JR287690
 Unigene35875_C21 JR287691
 Unigene35876_C21 JR287692
 Unigene35877_C21 JR287693
 Unigene35878_C21 JR287694
 Unigene35879_C21 JR287695
 Unigene35880_C21 JR287696
 Unigene35881_C21 JR287697
 Unigene35882_C21 JR287698
 Unigene35883_C21 JR287699
 Unigene35884_C21 JR287700
 Unigene35885_C21 JR287701
 Unigene35886_C21 JR287702
 Unigene35887_C21 JR287703
 Unigene35888_C21 JR287704
 Unigene35889_C21 JR287705
 Unigene35890_C21 JR287706
 Unigene35891_C21 JR287707
 Unigene35892_C21 JR287708
 Unigene35893_C21 JR287709
 Unigene35894_C21 JR287710
 Unigene35895_C21 JR287711
 Unigene35896_C21 JR287712
 Unigene35897_C21 JR287713
 Unigene35898_C21 JR287714
 Unigene35899_C21 JR287715
 Unigene35900_C21 JR287716
 Unigene35901_C21 JR287717
 Unigene35902_C21 JR287718
 Unigene35903_C21 JR287719
 Unigene35904_C21 JR287720
 Unigene35905_C21 JR287721
 Unigene35906_C21 JR287722
 Unigene35907_C21 JR287723
 Unigene35908_C21 JR287724
 Unigene35909_C21 JR287725
 Unigene35910_C21 JR287726
 Unigene35911_C21 JR287727
 Unigene35912_C21 JR287728
 Unigene35913_C21 JR287729
 Unigene35914_C21 JR287730
 Unigene35915_C21 JR287731
 Unigene35916_C21 JR287732
 Unigene35917_C21 JR287733
 Unigene35918_C21 JR287734
 Unigene35919_C21 JR287735
 Unigene35920_C21 JR287736
 Unigene35921_C21 JR287737
 Unigene35922_C21 JR287738
 Unigene35923_C21 JR287739
 Unigene35924_C21 JR287740
 Unigene35925_C21 JR287741
 Unigene35926_C21 JR287742
 Unigene35927_C21 JR287743
 Unigene35928_C21 JR287744
 Unigene35929_C21 JR287745
 Unigene35930_C21 JR287746
 Unigene35931_C21 JR287747
 Unigene35932_C21 JR287748
 Unigene35933_C21 JR287749
 Unigene35934_C21 JR287750
 Unigene35935_C21 JR287751
 Unigene35936_C21 JR287752
 Unigene35937_C21 JR287753
 Unigene35938_C21 JR287754
 Unigene35939_C21 JR287755
 Unigene35940_C21 JR287756
 Unigene35941_C21 JR287757
 Unigene35942_C21 JR287758
 Unigene35943_C21 JR287759
 Unigene35944_C21 JR287760
 Unigene35945_C21 JR287761
 Unigene35946_C21 JR287762
 Unigene35947_C21 JR287763
 Unigene35948_C21 JR287764
 Unigene35949_C21 JR287765
 Unigene35950_C21 JR287766
 Unigene35951_C21 JR287767
 Unigene35952_C21 JR287768
 Unigene35953_C21 JR287769
 Unigene35954_C21 JR287770
 Unigene35955_C21 JR287771
 Unigene35956_C21 JR287772
 Unigene35957_C21 JR287773
 Unigene35958_C21 JR287774
 Unigene35959_C21 JR287775
 Unigene35960_C21 JR287776
 Unigene35961_C21 JR287777
 Unigene35962_C21 JR287778
 Unigene35963_C21 JR287779
 Unigene35964_C21 JR287780
 Unigene35965_C21 JR287781
 Unigene35966_C21 JR287782
 Unigene35967_C21 JR287783
 Unigene35968_C21 JR287784
 Unigene35969_C21 JR287785
 Unigene35970_C21 JR287786
 Unigene35971_C21 JR287787
 Unigene35972_C21 JR287788
 Unigene35973_C21 JR287789
 Unigene35974_C21 JR287790
 Unigene35975_C21 JR287791
 Unigene35976_C21 JR287792
 Unigene35977_C21 JR287793
 Unigene35978_C21 JR287794
 Unigene35979_C21 JR287795
 Unigene35980_C21 JR287796
 Unigene35981_C21 JR287797
 Unigene35982_C21 JR287798
 Unigene35983_C21 JR287799
 Unigene35984_C21 JR287800
 Unigene35985_C21 JR287801
 Unigene35986_C21 JR287802
 Unigene35987_C21 JR287803
 Unigene35988_C21 JR287804
 Unigene35989_C21 JR287805
 Unigene35990_C21 JR287806
 Unigene35991_C21 JR287807
 Unigene35992_C21 JR287808
 Unigene35993_C21 JR287809
 Unigene35994_C21 JR287810
 Unigene35995_C21 JR287811
 Unigene35996_C21 JR287812
 Unigene35997_C21 JR287813
 Unigene35998_C21 JR287814
 Unigene35999_C21 JR287815
 Unigene36000_C21 JR287816
 Unigene36001_C21 JR287817
 Unigene36002_C21 JR287818
 Unigene36003_C21 JR287819
 Unigene36004_C21 JR287820
 Unigene36005_C21 JR287821
 Unigene36006_C21 JR287822
 Unigene36007_C21 JR287823
 Unigene36008_C21 JR287824
 Unigene36009_C21 JR287825
 Unigene36010_C21 JR287826
 Unigene36011_C21 JR287827
 Unigene36012_C21 JR287828
 Unigene36013_C21 JR287829
 Unigene36014_C21 JR287830
 Unigene36015_C21 JR287831
 Unigene36016_C21 JR287832
 Unigene36017_C21 JR287833
 Unigene36018_C21 JR287834
 Unigene36019_C21 JR287835
 Unigene36020_C21 JR287836
 Unigene36021_C21 JR287837
 Unigene36022_C21 JR287838
 Unigene36023_C21 JR287839
 Unigene36024_C21 JR287840
 Unigene36025_C21 JR287841
 Unigene36026_C21 JR287842
 Unigene36027_C21 JR287843
 Unigene36028_C21 JR287844
 Unigene36029_C21 JR287845
 Unigene36030_C21 JR287846
 Unigene36031_C21 JR287847
 Unigene36032_C21 JR287848
 Unigene36033_C21 JR287849
 Unigene36034_C21 JR287850
 Unigene36035_C21 JR287851
 Unigene36036_C21 JR287852
 Unigene36037_C21 JR287853
 Unigene36038_C21 JR287854
 Unigene36039_C21 JR287855
 Unigene36040_C21 JR287856
 Unigene36041_C21 JR287857
 Unigene36042_C21 JR287858
 Unigene36043_C21 JR287859
 Unigene36044_C21 JR287860
 Unigene36045_C21 JR287861
 Unigene36046_C21 JR287862
 Unigene36047_C21 JR287863
 Unigene36048_C21 JR287864
 Unigene36049_C21 JR287865
 Unigene36050_C21 JR287866
 Unigene36051_C21 JR287867
 Unigene36052_C21 JR287868
 Unigene36053_C21 JR287869
 Unigene36054_C21 JR287870
 Unigene36055_C21 JR287871
 Unigene36056_C21 JR287872
 Unigene36057_C21 JR287873
 Unigene36058_C21 JR287874
 Unigene36059_C21 JR287875
 Unigene36060_C21 JR287876
 Unigene36061_C21 JR287877
 Unigene36062_C21 JR287878
 Unigene36063_C21 JR287879
 Unigene36064_C21 JR287880
 Unigene36065_C21 JR287881
 Unigene36066_C21 JR287882
 Unigene36067_C21 JR287883
 Unigene36068_C21 JR287884
 Unigene36069_C21 JR287885
 Unigene36070_C21 JR287886
 Unigene36071_C21 JR287887
 Unigene36072_C21 JR287888
 Unigene36073_C21 JR287889
 Unigene36074_C21 JR287890
 Unigene36075_C21 JR287891
 Unigene36076_C21 JR287892
 Unigene36077_C21 JR287893
 Unigene36078_C21 JR287894
 Unigene36079_C21 JR287895
 Unigene36080_C21 JR287896
 Unigene36081_C21 JR287897
 Unigene36082_C21 JR287898
 Unigene36083_C21 JR287899
 Unigene36084_C21 JR287900
 Unigene36085_C21 JR287901
 Unigene36086_C21 JR287902
 Unigene36087_C21 JR287903
 Unigene36088_C21 JR287904
 Unigene36089_C21 JR287905
 Unigene36090_C21 JR287906
 Unigene36091_C21 JR287907
 Unigene36092_C21 JR287908
 Unigene36093_C21 JR287909
 Unigene36094_C21 JR287910
 Unigene36095_C21 JR287911
 Unigene36096_C21 JR287912
 Unigene36097_C21 JR287913
 Unigene36098_C21 JR287914
 Unigene36099_C21 JR287915
 Unigene36100_C21 JR287916
 Unigene36101_C21 JR287917
 Unigene36102_C21 JR287918
 Unigene36103_C21 JR287919
 Unigene36104_C21 JR287920
 Unigene36105_C21 JR287921
 Unigene36106_C21 JR287922
 Unigene36107_C21 JR287923
 Unigene36108_C21 JR287924
 Unigene36109_C21 JR287925
 Unigene36110_C21 JR287926
 Unigene36111_C21 JR287927
 Unigene36112_C21 JR287928
 Unigene36113_C21 JR287929
 Unigene36114_C21 JR287930
 Unigene36115_C21 JR287931
 Unigene36116_C21 JR287932
 Unigene36117_C21 JR287933
 Unigene36118_C21 JR287934
 Unigene36119_C21 JR287935
 Unigene36120_C21 JR287936
 Unigene36121_C21 JR287937
 Unigene36122_C21 JR287938
 Unigene36123_C21 JR287939
 Unigene36124_C21 JR287940
 Unigene36125_C21 JR287941
 Unigene36126_C21 JR287942
 Unigene36127_C21 JR287943
 Unigene36128_C21 JR287944
 Unigene36129_C21 JR287945
 Unigene36130_C21 JR287946
 Unigene36131_C21 JR287947
 Unigene36132_C21 JR287948
 Unigene36133_C21 JR287949
 Unigene36134_C21 JR287950
 Unigene36135_C21 JR287951
 Unigene36136_C21 JR287952
 Unigene36137_C21 JR287953
 Unigene36138_C21 JR287954
 Unigene36139_C21 JR287955
 Unigene36140_C21 JR287956
 Unigene36141_C21 JR287957
 Unigene36142_C21 JR287958
 Unigene36143_C21 JR287959
 Unigene36144_C21 JR287960
 Unigene36145_C21 JR287961
 Unigene36146_C21 JR287962
 Unigene36147_C21 JR287963
 Unigene36148_C21 JR287964
 Unigene36149_C21 JR287965
 Unigene36150_C21 JR287966
 Unigene36151_C21 JR287967
 Unigene36152_C21 JR287968
 Unigene36153_C21 JR287969
 Unigene36154_C21 JR287970
 Unigene36155_C21 JR287971
 Unigene36156_C21 JR287972
 Unigene36157_C21 JR287973
 Unigene36158_C21 JR287974
 Unigene36159_C21 JR287975
 Unigene36160_C21 JR287976
 Unigene36161_C21 JR287977
 Unigene36162_C21 JR287978
 Unigene36163_C21 JR287979
 Unigene36164_C21 JR287980
 Unigene36165_C21 JR287981
 Unigene36166_C21 JR287982
 Unigene36167_C21 JR287983
 Unigene36168_C21 JR287984
 Unigene36169_C21 JR287985
 Unigene36170_C21 JR287986
 Unigene36171_C21 JR287987
 Unigene36172_C21 JR287988
 Unigene36173_C21 JR287989
 Unigene36174_C21 JR287990
 Unigene36175_C21 JR287991
 Unigene36176_C21 JR287992
 Unigene36177_C21 JR287993
 Unigene36178_C21 JR287994
 Unigene36179_C21 JR287995
 Unigene36180_C21 JR287996
 Unigene36181_C21 JR287997
 Unigene36182_C21 JR287998
 Unigene36183_C21 JR287999
 Unigene36184_C21 JR288000
 Unigene36185_C21 JR288001
 Unigene36186_C21 JR288002
 Unigene36187_C21 JR288003
 Unigene36188_C21 JR288004
 Unigene36189_C21 JR288005
 Unigene36190_C21 JR288006
 Unigene36191_C21 JR288007
 Unigene36192_C21 JR288008
 Unigene36193_C21 JR288009
 Unigene36194_C21 JR288010
 Unigene36195_C21 JR288011
 Unigene36196_C21 JR288012
 Unigene36197_C21 JR288013
 Unigene36198_C21 JR288014
 Unigene36199_C21 JR288015
 Unigene36200_C21 JR288016
 Unigene36201_C21 JR288017
 Unigene36202_C21 JR288018
 Unigene36203_C21 JR288019
 Unigene36204_C21 JR288020
 Unigene36205_C21 JR288021
 Unigene36206_C21 JR288022
 Unigene36207_C21 JR288023
 Unigene36208_C21 JR288024
 Unigene36209_C21 JR288025
 Unigene36210_C21 JR288026
 Unigene36211_C21 JR288027
 Unigene36212_C21 JR288028
 Unigene36213_C21 JR288029
 Unigene36214_C21 JR288030
 Unigene36215_C21 JR288031
 Unigene36216_C21 JR288032
 Unigene36217_C21 JR288033
 Unigene36218_C21 JR288034
 Unigene36219_C21 JR288035
 Unigene36220_C21 JR288036
 Unigene36221_C21 JR288037
 Unigene36222_C21 JR288038
 Unigene36223_C21 JR288039
 Unigene36224_C21 JR288040
 Unigene36225_C21 JR288041
 Unigene36226_C21 JR288042
 Unigene36227_C21 JR288043
 Unigene36228_C21 JR288044
 Unigene36229_C21 JR288045
 Unigene36230_C21 JR288046
 Unigene36231_C21 JR288047
 Unigene36232_C21 JR288048
 Unigene36233_C21 JR288049
 Unigene36234_C21 JR288050
 Unigene36235_C21 JR288051
 Unigene36236_C21 JR288052
 Unigene36237_C21 JR288053
 Unigene36238_C21 JR288054
 Unigene36239_C21 JR288055
 Unigene36240_C21 JR288056
 Unigene36241_C21 JR288057
 Unigene36242_C21 JR288058
 Unigene36243_C21 JR288059
 Unigene36244_C21 JR288060
 Unigene36245_C21 JR288061
 Unigene36246_C21 JR288062
 Unigene36247_C21 JR288063
 Unigene36248_C21 JR288064
 Unigene36249_C21 JR288065
 Unigene36250_C21 JR288066
 Unigene36251_C21 JR288067
 Unigene36252_C21 JR288068
 Unigene36253_C21 JR288069
 Unigene36254_C21 JR288070
 Unigene36255_C21 JR288071
 Unigene36256_C21 JR288072
 Unigene36257_C21 JR288073
 Unigene36258_C21 JR288074
 Unigene36259_C21 JR288075
 Unigene36260_C21 JR288076
 Unigene36261_C21 JR288077
 Unigene36262_C21 JR288078
 Unigene36263_C21 JR288079
 Unigene36264_C21 JR288080
 Unigene36265_C21 JR288081
 Unigene36266_C21 JR288082
 Unigene36267_C21 JR288083
 Unigene36268_C21 JR288084
 Unigene36269_C21 JR288085
 Unigene36270_C21 JR288086
 Unigene36271_C21 JR288087
 Unigene36272_C21 JR288088
 Unigene36273_C21 JR288089
 Unigene36274_C21 JR288090
 Unigene36275_C21 JR288091
 Unigene36276_C21 JR288092
 Unigene36277_C21 JR288093
 Unigene36278_C21 JR288094
 Unigene36279_C21 JR288095
 Unigene36280_C21 JR288096
 Unigene36281_C21 JR288097
 Unigene36282_C21 JR288098
 Unigene36283_C21 JR288099
 Unigene36284_C21 JR288100
 Unigene36285_C21 JR288101
 Unigene36286_C21 JR288102
 Unigene36287_C21 JR288103
 Unigene36288_C21 JR288104
 Unigene36289_C21 JR288105
 Unigene36290_C21 JR288106
 Unigene36291_C21 JR288107
 Unigene36292_C21 JR288108
 Unigene36293_C21 JR288109
 Unigene36294_C21 JR288110
 Unigene36295_C21 JR288111
 Unigene36296_C21 JR288112
 Unigene36297_C21 JR288113
 Unigene36298_C21 JR288114
 Unigene36299_C21 JR288115
 Unigene36300_C21 JR288116
 Unigene36301_C21 JR288117
 Unigene36302_C21 JR288118
 Unigene36303_C21 JR288119
 Unigene36304_C21 JR288120
 Unigene36305_C21 JR288121
 Unigene36306_C21 JR288122
 Unigene36307_C21 JR288123
 Unigene36308_C21 JR288124
 Unigene36309_C21 JR288125
 Unigene36310_C21 JR288126
 Unigene36311_C21 JR288127
 Unigene36312_C21 JR288128
 Unigene36313_C21 JR288129
 Unigene36314_C21 JR288130
 Unigene36315_C21 JR288131
 Unigene36316_C21 JR288132
 Unigene36317_C21 JR288133
 Unigene36318_C21 JR288134
 Unigene36319_C21 JR288135
 Unigene36320_C21 JR288136
 Unigene36321_C21 JR288137
 Unigene36322_C21 JR288138
 Unigene36323_C21 JR288139
 Unigene36324_C21 JR288140
 Unigene36325_C21 JR288141
 Unigene36326_C21 JR288142
 Unigene36327_C21 JR288143
 Unigene36328_C21 JR288144
 Unigene36329_C21 JR288145
 Unigene36330_C21 JR288146
 Unigene36331_C21 JR288147
 Unigene36332_C21 JR288148
 Unigene36333_C21 JR288149
 Unigene36334_C21 JR288150
 Unigene36335_C21 JR288151
 Unigene36336_C21 JR288152
 Unigene36337_C21 JR288153
 Unigene36338_C21 JR288154
 Unigene36339_C21 JR288155
 Unigene36340_C21 JR288156
 Unigene36341_C21 JR288157
 Unigene36342_C21 JR288158
 Unigene36343_C21 JR288159
 Unigene36344_C21 JR288160
 Unigene36345_C21 JR288161
 Unigene36346_C21 JR288162
 Unigene36347_C21 JR288163
 Unigene36348_C21 JR288164
 Unigene36349_C21 JR288165
 Unigene36350_C21 JR288166
 Unigene36351_C21 JR288167
 Unigene36352_C21 JR288168
 Unigene36353_C21 JR288169
 Unigene36354_C21 JR288170
 Unigene36355_C21 JR288171
 Unigene36356_C21 JR288172
 Unigene36357_C21 JR288173
 Unigene36358_C21 JR288174
 Unigene36359_C21 JR288175
 Unigene36360_C21 JR288176
 Unigene36361_C21 JR288177
 Unigene36362_C21 JR288178
 Unigene36363_C21 JR288179
 Unigene36364_C21 JR288180
 Unigene36365_C21 JR288181
 Unigene36366_C21 JR288182
 Unigene36367_C21 JR288183
 Unigene36368_C21 JR288184
 Unigene36369_C21 JR288185
 Unigene36370_C21 JR288186
 Unigene36371_C21 JR288187
 Unigene36372_C21 JR288188
 Unigene36373_C21 JR288189
 Unigene36374_C21 JR288190
 Unigene36375_C21 JR288191
 Unigene36376_C21 JR288192
 Unigene36377_C21 JR288193
 Unigene36378_C21 JR288194
 Unigene36379_C21 JR288195
 Unigene36380_C21 JR288196
 Unigene36381_C21 JR288197
 Unigene36382_C21 JR288198
 Unigene36383_C21 JR288199
 Unigene36384_C21 JR288200
 Unigene36385_C21 JR288201
 Unigene36386_C21 JR288202
 Unigene36387_C21 JR288203
 Unigene36388_C21 JR288204
 Unigene36389_C21 JR288205
 Unigene36390_C21 JR288206
 Unigene36391_C21 JR288207
 Unigene36392_C21 JR288208
 Unigene36393_C21 JR288209
 Unigene36394_C21 JR288210
 Unigene36395_C21 JR288211
 Unigene36396_C21 JR288212
 Unigene36397_C21 JR288213
 Unigene36398_C21 JR288214
 Unigene36399_C21 JR288215
 Unigene36400_C21 JR288216
 Unigene36401_C21 JR288217
 Unigene36402_C21 JR288218
 Unigene36403_C21 JR288219
 Unigene36404_C21 JR288220
 Unigene36405_C21 JR288221
 Unigene36406_C21 JR288222
 Unigene36407_C21 JR288223
 Unigene36408_C21 JR288224
 Unigene36409_C21 JR288225
 Unigene36410_C21 JR288226
 Unigene36411_C21 JR288227
 Unigene36412_C21 JR288228
 Unigene36413_C21 JR288229
 Unigene36414_C21 JR288230
 Unigene36415_C21 JR288231
 Unigene36416_C21 JR288232
 Unigene36417_C21 JR288233
 Unigene36418_C21 JR288234
 Unigene36419_C21 JR288235
 Unigene36420_C21 JR288236
 Unigene36421_C21 JR288237
 Unigene36422_C21 JR288238
 Unigene36423_C21 JR288239
 Unigene36424_C21 JR288240
 Unigene36425_C21 JR288241
 Unigene36426_C21 JR288242
 Unigene36427_C21 JR288243
 Unigene36428_C21 JR288244
 Unigene36429_C21 JR288245
 Unigene36430_C21 JR288246
 Unigene36431_C21 JR288247
 Unigene36432_C21 JR288248
 Unigene36433_C21 JR288249
 Unigene36434_C21 JR288250
 Unigene36435_C21 JR288251
 Unigene36436_C21 JR288252
 Unigene36437_C21 JR288253
 Unigene36438_C21 JR288254
 Unigene36439_C21 JR288255
 Unigene36440_C21 JR288256
 Unigene36441_C21 JR288257
 Unigene36442_C21 JR288258
 Unigene36443_C21 JR288259
 Unigene36444_C21 JR288260
 Unigene36445_C21 JR288261
 Unigene36446_C21 JR288262
 Unigene36447_C21 JR288263
 Unigene36448_C21 JR288264
 Unigene36449_C21 JR288265
 Unigene36450_C21 JR288266
 Unigene36451_C21 JR288267
 Unigene36452_C21 JR288268
 Unigene36453_C21 JR288269
 Unigene36454_C21 JR288270
 Unigene36455_C21 JR288271
 Unigene36456_C21 JR288272
 Unigene36457_C21 JR288273
 Unigene36458_C21 JR288274
 Unigene36459_C21 JR288275
 Unigene36460_C21 JR288276
 Unigene36461_C21 JR288277
 Unigene36462_C21 JR288278
 Unigene36463_C21 JR288279
 Unigene36464_C21 JR288280
 Unigene36465_C21 JR288281
 Unigene36466_C21 JR288282
 Unigene36467_C21 JR288283
 Unigene36468_C21 JR288284
 Unigene36469_C21 JR288285
 Unigene36470_C21 JR288286
 Unigene36471_C21 JR288287
 Unigene36472_C21 JR288288
 Unigene36473_C21 JR288289
 Unigene36474_C21 JR288290
 Unigene36475_C21 JR288291
 Unigene36476_C21 JR288292
 Unigene36477_C21 JR288293
 Unigene36478_C21 JR288294
 Unigene36479_C21 JR288295
 Unigene36480_C21 JR288296
 Unigene36481_C21 JR288297
 Unigene36482_C21 JR288298
 Unigene36483_C21 JR288299
 Unigene36484_C21 JR288300
 Unigene36485_C21 JR288301
 Unigene36486_C21 JR288302
 Unigene36487_C21 JR288303
 Unigene36488_C21 JR288304
 Unigene36489_C21 JR288305
 Unigene36490_C21 JR288306
 Unigene36491_C21 JR288307
 Unigene36492_C21 JR288308
 Unigene36493_C21 JR288309
 Unigene36494_C21 JR288310
 Unigene36495_C21 JR288311
 Unigene36496_C21 JR288312
 Unigene36497_C21 JR288313
 Unigene36498_C21 JR288314
 Unigene36499_C21 JR288315
 Unigene36500_C21 JR288316
 Unigene36501_C21 JR288317
 Unigene36502_C21 JR288318
 Unigene36503_C21 JR288319
 Unigene36504_C21 JR288320
 Unigene36505_C21 JR288321
 Unigene36506_C21 JR288322
 Unigene36507_C21 JR288323
 Unigene36508_C21 JR288324
 Unigene36509_C21 JR288325
 Unigene36510_C21 JR288326
 Unigene36511_C21 JR288327
 Unigene36512_C21 JR288328
 Unigene36513_C21 JR288329
 Unigene36514_C21 JR288330
 Unigene36515_C21 JR288331
 Unigene36516_C21 JR288332
 Unigene36517_C21 JR288333
 Unigene36518_C21 JR288334
 Unigene36519_C21 JR288335
 Unigene36520_C21 JR288336
 Unigene36521_C21 JR288337
 Unigene36522_C21 JR288338
 Unigene36523_C21 JR288339
 Unigene36524_C21 JR288340
 Unigene36525_C21 JR288341
 Unigene36526_C21 JR288342
 Unigene36527_C21 JR288343
 Unigene36528_C21 JR288344
 Unigene36529_C21 JR288345
 Unigene36530_C21 JR288346
 Unigene36531_C21 JR288347
 Unigene36532_C21 JR288348
 Unigene36533_C21 JR288349
 Unigene36534_C21 JR288350
 Unigene36535_C21 JR288351
 Unigene36536_C21 JR288352
 Unigene36537_C21 JR288353
 Unigene36538_C21 JR288354
 Unigene36539_C21 JR288355
 Unigene36540_C21 JR288356
 Unigene36541_C21 JR288357
 Unigene36542_C21 JR288358
 Unigene36543_C21 JR288359
 Unigene36544_C21 JR288360
 Unigene36545_C21 JR288361
 Unigene36546_C21 JR288362
 Unigene36547_C21 JR288363
 Unigene36548_C21 JR288364
 Unigene36549_C21 JR288365
 Unigene36550_C21 JR288366
 Unigene36551_C21 JR288367
 Unigene36552_C21 JR288368
 Unigene36553_C21 JR288369
 Unigene36554_C21 JR288370
 Unigene36555_C21 JR288371
 Unigene36556_C21 JR288372
 Unigene36557_C21 JR288373
 Unigene36558_C21 JR288374
 Unigene36559_C21 JR288375
 Unigene36560_C21 JR288376
 Unigene36561_C21 JR288377
 Unigene36562_C21 JR288378
 Unigene36563_C21 JR288379
 Unigene36564_C21 JR288380
 Unigene36565_C21 JR288381
 Unigene36566_C21 JR288382
 Unigene36567_C21 JR288383
 Unigene36568_C21 JR288384
 Unigene36569_C21 JR288385
 Unigene36570_C21 JR288386
 Unigene36571_C21 JR288387
 Unigene36572_C21 JR288388
 Unigene36573_C21 JR288389
 Unigene36574_C21 JR288390
 Unigene36575_C21 JR288391
 Unigene36576_C21 JR288392
 Unigene36577_C21 JR288393
 Unigene36578_C21 JR288394
 Unigene36579_C21 JR288395
 Unigene36580_C21 JR288396
 Unigene36581_C21 JR288397
 Unigene36582_C21 JR288398
 Unigene36583_C21 JR288399
 Unigene36584_C21 JR288400
 Unigene36585_C21 JR288401
 Unigene36586_C21 JR288402
 Unigene36587_C21 JR288403
 Unigene36588_C21 JR288404
 Unigene36589_C21 JR288405
 Unigene36590_C21 JR288406
 Unigene36591_C21 JR288407
 Unigene36592_C21 JR288408
 Unigene36593_C21 JR288409
 Unigene36594_C21 JR288410
 Unigene36595_C21 JR288411
 Unigene36596_C21 JR288412
 Unigene36597_C21 JR288413
 Unigene36598_C21 JR288414
 Unigene36599_C21 JR288415
 Unigene36600_C21 JR288416
 Unigene36601_C21 JR288417
 Unigene36602_C21 JR288418
 Unigene36603_C21 JR288419
 Unigene36604_C21 JR288420
 Unigene36605_C21 JR288421
 Unigene36606_C21 JR288422
 Unigene36607_C21 JR288423
 Unigene36608_C21 JR288424
 Unigene36609_C21 JR288425
 Unigene36610_C21 JR288426
 Unigene36611_C21 JR288427
 Unigene36612_C21 JR288428
 Unigene36613_C21 JR288429
 Unigene36614_C21 JR288430
 Unigene36615_C21 JR288431
 Unigene36616_C21 JR288432
 Unigene36617_C21 JR288433
 Unigene36618_C21 JR288434
 Unigene36619_C21 JR288435
 Unigene36620_C21 JR288436
 Unigene36621_C21 JR288437
 Unigene36622_C21 JR288438
 Unigene36623_C21 JR288439
 Unigene36624_C21 JR288440
 Unigene36625_C21 JR288441
 Unigene36626_C21 JR288442
 Unigene36627_C21 JR288443
 Unigene36628_C21 JR288444
 Unigene36629_C21 JR288445
 Unigene36630_C21 JR288446
 Unigene36631_C21 JR288447
 Unigene36632_C21 JR288448
 Unigene36633_C21 JR288449
 Unigene36634_C21 JR288450
 Unigene36635_C21 JR288451
 Unigene36636_C21 JR288452
 Unigene36637_C21 JR288453
 Unigene36638_C21 JR288454
 Unigene36639_C21 JR288455
 Unigene36640_C21 JR288456
 Unigene36641_C21 JR288457
 Unigene36642_C21 JR288458
 Unigene36643_C21 JR288459
 Unigene36644_C21 JR288460
 Unigene36645_C21 JR288461
 Unigene36646_C21 JR288462
 Unigene36647_C21 JR288463
 Unigene36648_C21 JR288464
 Unigene36649_C21 JR288465
 Unigene36650_C21 JR288466
 Unigene36651_C21 JR288467
 Unigene36652_C21 JR288468
 Unigene36653_C21 JR288469
 Unigene36654_C21 JR288470
 Unigene36655_C21 JR288471
 Unigene36656_C21 JR288472
 Unigene36657_C21 JR288473
 Unigene36658_C21 JR288474
 Unigene36659_C21 JR288475
 Unigene36660_C21 JR288476
 Unigene36661_C21 JR288477
 Unigene36662_C21 JR288478
 Unigene36663_C21 JR288479
 Unigene36664_C21 JR288480
 Unigene36665_C21 JR288481
 Unigene36666_C21 JR288482
 Unigene36667_C21 JR288483
 Unigene36668_C21 JR288484
 Unigene36669_C21 JR288485
 Unigene36670_C21 JR288486
 Unigene36671_C21 JR288487
 Unigene36672_C21 JR288488
 Unigene36673_C21 JR288489
 Unigene36674_C21 JR288490
 Unigene36675_C21 JR288491
 Unigene36676_C21 JR288492
 Unigene36677_C21 JR288493
 Unigene36678_C21 JR288494
 Unigene36679_C21 JR288495
 Unigene36680_C21 JR288496
 Unigene36681_C21 JR288497
 Unigene36682_C21 JR288498
 Unigene36683_C21 JR288499
 Unigene36684_C21 JR288500
 Unigene36685_C21 JR288501
 Unigene36686_C21 JR288502
 Unigene36687_C21 JR288503
 Unigene36688_C21 JR288504
 Unigene36689_C21 JR288505
 Unigene36690_C21 JR288506
 Unigene36691_C21 JR288507
 Unigene36692_C21 JR288508
 Unigene36693_C21 JR288509
 Unigene36694_C21 JR288510
 Unigene36695_C21 JR288511
 Unigene36696_C21 JR288512
 Unigene36697_C21 JR288513
 Unigene36698_C21 JR288514
 Unigene36699_C21 JR288515
 Unigene36700_C21 JR288516
 Unigene36701_C21 JR288517
 Unigene36702_C21 JR288518
 Unigene36703_C21 JR288519
 Unigene36704_C21 JR288520
 Unigene36705_C21 JR288521
 Unigene36706_C21 JR288522
 Unigene36707_C21 JR288523
 Unigene36708_C21 JR288524
 Unigene36709_C21 JR288525
 Unigene36710_C21 JR288526
 Unigene36711_C21 JR288527
 Unigene36712_C21 JR288528
 Unigene36713_C21 JR288529
 Unigene36714_C21 JR288530
 Unigene36715_C21 JR288531
 Unigene36716_C21 JR288532
 Unigene36717_C21 JR288533
 Unigene36718_C21 JR288534
 Unigene36719_C21 JR288535
 Unigene36720_C21 JR288536
 Unigene36721_C21 JR288537
 Unigene36722_C21 JR288538
 Unigene36723_C21 JR288539
 Unigene36724_C21 JR288540
 Unigene36725_C21 JR288541
 Unigene36726_C21 JR288542
 Unigene36727_C21 JR288543
 Unigene36728_C21 JR288544
 Unigene36729_C21 JR288545
 Unigene36730_C21 JR288546
 Unigene36731_C21 JR288547
 Unigene36732_C21 JR288548
 Unigene36733_C21 JR288549
 Unigene36734_C21 JR288550
 Unigene36735_C21 JR288551
 Unigene36736_C21 JR288552
 Unigene36737_C21 JR288553
 Unigene36738_C21 JR288554
 Unigene36739_C21 JR288555
 Unigene36740_C21 JR288556
 Unigene36741_C21 JR288557
 Unigene36742_C21 JR288558
 Unigene36743_C21 JR288559
 Unigene36744_C21 JR288560
 Unigene36745_C21 JR288561
 Unigene36746_C21 JR288562
 Unigene36747_C21 JR288563
 Unigene36748_C21 JR288564
 Unigene36749_C21 JR288565
 Unigene36750_C21 JR288566
 Unigene36751_C21 JR288567
 Unigene36752_C21 JR288568
 Unigene36753_C21 JR288569
 Unigene36754_C21 JR288570
 Unigene36755_C21 JR288571
 Unigene36756_C21 JR288572
 Unigene36757_C21 JR288573
 Unigene36758_C21 JR288574
 Unigene36759_C21 JR288575
 Unigene36760_C21 JR288576
 Unigene36761_C21 JR288577
 Unigene36762_C21 JR288578
 Unigene36763_C21 JR288579
 Unigene36764_C21 JR288580
 Unigene36765_C21 JR288581
 Unigene36766_C21 JR288582
 Unigene36767_C21 JR288583
 Unigene36768_C21 JR288584
 Unigene36769_C21 JR288585
 Unigene36770_C21 JR288586
 Unigene36771_C21 JR288587
 Unigene36772_C21 JR288588
 Unigene36773_C21 JR288589
 Unigene36774_C21 JR288590
 Unigene36775_C21 JR288591
 Unigene36776_C21 JR288592
 Unigene36777_C21 JR288593
 Unigene36778_C21 JR288594
 Unigene36779_C21 JR288595
 Unigene36780_C21 JR288596
 Unigene36781_C21 JR288597
 Unigene36782_C21 JR288598
 Unigene36783_C21 JR288599
 Unigene36784_C21 JR288600
 Unigene36785_C21 JR288601
 Unigene36786_C21 JR288602
 Unigene36787_C21 JR288603
 Unigene36788_C21 JR288604
 Unigene36789_C21 JR288605
 Unigene36790_C21 JR288606
 Unigene36791_C21 JR288607
 Unigene36792_C21 JR288608
 Unigene36793_C21 JR288609
 Unigene36794_C21 JR288610
 Unigene36795_C21 JR288611
 Unigene36796_C21 JR288612
 Unigene36797_C21 JR288613
 Unigene36798_C21 JR288614
 Unigene36799_C21 JR288615
 Unigene36800_C21 JR288616
 Unigene36801_C21 JR288617
 Unigene36802_C21 JR288618
 Unigene36803_C21 JR288619
 Unigene36804_C21 JR288620
 Unigene36805_C21 JR288621
 Unigene36806_C21 JR288622
 Unigene36807_C21 JR288623
 Unigene36808_C21 JR288624
 Unigene36809_C21 JR288625
 Unigene36810_C21 JR288626
 Unigene36811_C21 JR288627
 Unigene36812_C21 JR288628
 Unigene36813_C21 JR288629
 Unigene36814_C21 JR288630
 Unigene36815_C21 JR288631
 Unigene36816_C21 JR288632
 Unigene36817_C21 JR288633
 Unigene36818_C21 JR288634
 Unigene36819_C21 JR288635
 Unigene36820_C21 JR288636
 Unigene36821_C21 JR288637
 Unigene36822_C21 JR288638
 Unigene36823_C21 JR288639
 Unigene36824_C21 JR288640
 Unigene36825_C21 JR288641
 Unigene36826_C21 JR288642
 Unigene36827_C21 JR288643
 Unigene36828_C21 JR288644
 Unigene36829_C21 JR288645
 Unigene36830_C21 JR288646
 Unigene36831_C21 JR288647
 Unigene36832_C21 JR288648
 Unigene36833_C21 JR288649
 Unigene36834_C21 JR288650
 Unigene36835_C21 JR288651
 Unigene36836_C21 JR288652
 Unigene36837_C21 JR288653
 Unigene36838_C21 JR288654
 Unigene36839_C21 JR288655
 Unigene36840_C21 JR288656
 Unigene36841_C21 JR288657
 Unigene36842_C21 JR288658
 Unigene36843_C21 JR288659
 Unigene36844_C21 JR288660
 Unigene36845_C21 JR288661
 Unigene36846_C21 JR288662
 Unigene36847_C21 JR288663
 Unigene36848_C21 JR288664
 Unigene36849_C21 JR288665
 Unigene36850_C21 JR288666
 Unigene36851_C21 JR288667
 Unigene36852_C21 JR288668
 Unigene36853_C21 JR288669
 Unigene36854_C21 JR288670
 Unigene36855_C21 JR288671
 Unigene36856_C21 JR288672
 Unigene36857_C21 JR288673
 Unigene36858_C21 JR288674
 Unigene36859_C21 JR288675
 Unigene36860_C21 JR288676
 Unigene36861_C21 JR288677
 Unigene36862_C21 JR288678
 Unigene36863_C21 JR288679
 Unigene36864_C21 JR288680
 Unigene36865_C21 JR288681
 Unigene36866_C21 JR288682
 Unigene36867_C21 JR288683
 Unigene36868_C21 JR288684
 Unigene36869_C21 JR288685
 Unigene36870_C21 JR288686
 Unigene36871_C21 JR288687
 Unigene36872_C21 JR288688
 Unigene36873_C21 JR288689
 Unigene36874_C21 JR288690
 Unigene36875_C21 JR288691
 Unigene36876_C21 JR288692
 Unigene36877_C21 JR288693
 Unigene36878_C21 JR288694
 Unigene36879_C21 JR288695
 Unigene36880_C21 JR288696
 Unigene36881_C21 JR288697
 Unigene36882_C21 JR288698
 Unigene36883_C21 JR288699
 Unigene36884_C21 JR288700
 Unigene36885_C21 JR288701
 Unigene36886_C21 JR288702
 Unigene36887_C21 JR288703
 Unigene36888_C21 JR288704
 Unigene36889_C21 JR288705
 Unigene36890_C21 JR288706
 Unigene36891_C21 JR288707
 Unigene36892_C21 JR288708
 Unigene36893_C21 JR288709
 Unigene36894_C21 JR288710
 Unigene36895_C21 JR288711
 Unigene36896_C21 JR288712
 Unigene36897_C21 JR288713
 Unigene36898_C21 JR288714
 Unigene36899_C21 JR288715
 Unigene36900_C21 JR288716
 Unigene36901_C21 JR288717
 Unigene36902_C21 JR288718
 Unigene36903_C21 JR288719
 Unigene36904_C21 JR288720
 Unigene36905_C21 JR288721
 Unigene36906_C21 JR288722
 Unigene36907_C21 JR288723
 Unigene36908_C21 JR288724
 Unigene36909_C21 JR288725
 Unigene36910_C21 JR288726
 Unigene36911_C21 JR288727
 Unigene36912_C21 JR288728
 Unigene36913_C21 JR288729
 Unigene36914_C21 JR288730
 Unigene36915_C21 JR288731
 Unigene36916_C21 JR288732
 Unigene36917_C21 JR288733
 Unigene36918_C21 JR288734
 Unigene36919_C21 JR288735
 Unigene36920_C21 JR288736
 Unigene36921_C21 JR288737
 Unigene36922_C21 JR288738
 Unigene36923_C21 JR288739
 Unigene36924_C21 JR288740
 Unigene36925_C21 JR288741
 Unigene36926_C21 JR288742
 Unigene36927_C21 JR288743
 Unigene36928_C21 JR288744
 Unigene36929_C21 JR288745
 Unigene36930_C21 JR288746
 Unigene36931_C21 JR288747
 Unigene36932_C21 JR288748
 Unigene36933_C21 JR288749
 Unigene36934_C21 JR288750
 Unigene36935_C21 JR288751
 Unigene36936_C21 JR288752
 Unigene36937_C21 JR288753
 Unigene36938_C21 JR288754
 Unigene36939_C21 JR288755
 Unigene36940_C21 JR288756
 Unigene36941_C21 JR288757
 Unigene36942_C21 JR288758
 Unigene36943_C21 JR288759
 Unigene36944_C21 JR288760
 Unigene36945_C21 JR288761
 Unigene36946_C21 JR288762
 Unigene36947_C21 JR288763
 Unigene36948_C21 JR288764
 Unigene36949_C21 JR288765
 Unigene36950_C21 JR288766
 Unigene36951_C21 JR288767
 Unigene36952_C21 JR288768
 Unigene36953_C21 JR288769
 Unigene36954_C21 JR288770
 Unigene36955_C21 JR288771
 Unigene36956_C21 JR288772
 Unigene36957_C21 JR288773
 Unigene36958_C21 JR288774
 Unigene36959_C21 JR288775
 Unigene36960_C21 JR288776
 Unigene36961_C21 JR288777
 Unigene36962_C21 JR288778
 Unigene36963_C21 JR288779
 Unigene36964_C21 JR288780
 Unigene36965_C21 JR288781
 Unigene36966_C21 JR288782
 Unigene36967_C21 JR288783
 Unigene36968_C21 JR288784
 Unigene36969_C21 JR288785
 Unigene36970_C21 JR288786
 Unigene36971_C21 JR288787
 Unigene36972_C21 JR288788
 Unigene36973_C21 JR288789
 Unigene36974_C21 JR288790
 Unigene36975_C21 JR288791
 Unigene36976_C21 JR288792
 Unigene36977_C21 JR288793
 Unigene36978_C21 JR288794
 Unigene36979_C21 JR288795
 Unigene36980_C21 JR288796
 Unigene36981_C21 JR288797
 Unigene36982_C21 JR288798
 Unigene36983_C21 JR288799
 Unigene36984_C21 JR288800
 Unigene36985_C21 JR288801
 Unigene36986_C21 JR288802
 Unigene36987_C21 JR288803
 Unigene36988_C21 JR288804
 Unigene36989_C21 JR288805
 Unigene36990_C21 JR288806
 Unigene36991_C21 JR288807
 Unigene36992_C21 JR288808
 Unigene36993_C21 JR288809
 Unigene36994_C21 JR288810
 Unigene36995_C21 JR288811
 Unigene36996_C21 JR288812
 Unigene36997_C21 JR288813
 Unigene36998_C21 JR288814
 Unigene36999_C21 JR288815
 Unigene37000_C21 JR288816
 Unigene37001_C21 JR288817
 Unigene37002_C21 JR288818
 Unigene37003_C21 JR288819
 Unigene37004_C21 JR288820
 Unigene37005_C21 JR288821
 Unigene37006_C21 JR288822
 Unigene37007_C21 JR288823
 Unigene37008_C21 JR288824
 Unigene37009_C21 JR288825
 Unigene37010_C21 JR288826
 Unigene37011_C21 JR288827
 Unigene37012_C21 JR288828
 Unigene37013_C21 JR288829
 Unigene37014_C21 JR288830
 Unigene37015_C21 JR288831
 Unigene37016_C21 JR288832
 Unigene37017_C21 JR288833
 Unigene37018_C21 JR288834
 Unigene37019_C21 JR288835
 Unigene37020_C21 JR288836
 Unigene37021_C21 JR288837
 Unigene37022_C21 JR288838
 Unigene37023_C21 JR288839
 Unigene37024_C21 JR288840
 Unigene37025_C21 JR288841
 Unigene37026_C21 JR288842
 Unigene37027_C21 JR288843
 Unigene37028_C21 JR288844
 Unigene37029_C21 JR288845
 Unigene37030_C21 JR288846
 Unigene37031_C21 JR288847
 Unigene37032_C21 JR288848
 Unigene37033_C21 JR288849
 Unigene37034_C21 JR288850
 Unigene37035_C21 JR288851
 Unigene37036_C21 JR288852
 Unigene37037_C21 JR288853
 Unigene37038_C21 JR288854
 Unigene37039_C21 JR288855
 Unigene37040_C21 JR288856
 Unigene37041_C21 JR288857
 Unigene37042_C21 JR288858
 Unigene37043_C21 JR288859
 Unigene37044_C21 JR288860
 Unigene37045_C21 JR288861
 Unigene37046_C21 JR288862
 Unigene37047_C21 JR288863
 Unigene37048_C21 JR288864
 Unigene37049_C21 JR288865
 Unigene37050_C21 JR288866
 Unigene37051_C21 JR288867
 Unigene37052_C21 JR288868
 Unigene37053_C21 JR288869
 Unigene37054_C21 JR288870
 Unigene37055_C21 JR288871
 Unigene37056_C21 JR288872
 Unigene37057_C21 JR288873
 Unigene37058_C21 JR288874
 Unigene37059_C21 JR288875
 Unigene37060_C21 JR288876
 Unigene37061_C21 JR288877
 Unigene37062_C21 JR288878
 Unigene37063_C21 JR288879
 Unigene37064_C21 JR288880
 Unigene37065_C21 JR288881
 Unigene37066_C21 JR288882
 Unigene37067_C21 JR288883
 Unigene37068_C21 JR288884
 Unigene37069_C21 JR288885
 Unigene37070_C21 JR288886
 Unigene37071_C21 JR288887
 Unigene37072_C21 JR288888
 Unigene37073_C21 JR288889
 Unigene37074_C21 JR288890
 Unigene37075_C21 JR288891
 Unigene37076_C21 JR288892
 Unigene37077_C21 JR288893
 Unigene37078_C21 JR288894
 Unigene37079_C21 JR288895
 Unigene37080_C21 JR288896
 Unigene37081_C21 JR288897
 Unigene37082_C21 JR288898
 Unigene37083_C21 JR288899
 Unigene37084_C21 JR288900
 Unigene37085_C21 JR288901
 Unigene37086_C21 JR288902
 Unigene37087_C21 JR288903
 Unigene37088_C21 JR288904
 Unigene37089_C21 JR288905
 Unigene37090_C21 JR288906
 Unigene37091_C21 JR288907
 Unigene37092_C21 JR288908
 Unigene37093_C21 JR288909
 Unigene37094_C21 JR288910
 Unigene37095_C21 JR288911
 Unigene37096_C21 JR288912
 Unigene37097_C21 JR288913
 Unigene37098_C21 JR288914
 Unigene37099_C21 JR288915
 Unigene37100_C21 JR288916
 Unigene37101_C21 JR288917
 Unigene37102_C21 JR288918
 Unigene37103_C21 JR288919
 Unigene37104_C21 JR288920
 Unigene37105_C21 JR288921
 Unigene37106_C21 JR288922
 Unigene37107_C21 JR288923
 Unigene37108_C21 JR288924
 Unigene37109_C21 JR288925
 Unigene37110_C21 JR288926
 Unigene37111_C21 JR288927
 Unigene37112_C21 JR288928
 Unigene37113_C21 JR288929
 Unigene37114_C21 JR288930
 Unigene37115_C21 JR288931
 Unigene37116_C21 JR288932
 Unigene37117_C21 JR288933
 Unigene37118_C21 JR288934
 Unigene37119_C21 JR288935
 Unigene37120_C21 JR288936
 Unigene37121_C21 JR288937
 Unigene37122_C21 JR288938
 Unigene37123_C21 JR288939
 Unigene37124_C21 JR288940
 Unigene37125_C21 JR288941
 Unigene37126_C21 JR288942
 Unigene37127_C21 JR288943
 Unigene37128_C21 JR288944
 Unigene37129_C21 JR288945
 Unigene37130_C21 JR288946
 Unigene37131_C21 JR288947
 Unigene37132_C21 JR288948
 Unigene37133_C21 JR288949
 Unigene37134_C21 JR288950
 Unigene37135_C21 JR288951
 Unigene37136_C21 JR288952
 Unigene37137_C21 JR288953
 Unigene37138_C21 JR288954
 Unigene37139_C21 JR288955
 Unigene37140_C21 JR288956
 Unigene37141_C21 JR288957
 Unigene37142_C21 JR288958
 Unigene37143_C21 JR288959
 Unigene37144_C21 JR288960
 Unigene37145_C21 JR288961
 Unigene37146_C21 JR288962
 Unigene37147_C21 JR288963
 Unigene37148_C21 JR288964
 Unigene37149_C21 JR288965
 Unigene37150_C21 JR288966
 Unigene37151_C21 JR288967
 Unigene37152_C21 JR288968
 Unigene37153_C21 JR288969
 Unigene37154_C21 JR288970
 Unigene37155_C21 JR288971
 Unigene37156_C21 JR288972
 Unigene37157_C21 JR288973
 Unigene37158_C21 JR288974
 Unigene37159_C21 JR288975
 Unigene37160_C21 JR288976
 Unigene37161_C21 JR288977
 Unigene37162_C21 JR288978
 Unigene37163_C21 JR288979
 Unigene37164_C21 JR288980
 Unigene37165_C21 JR288981
 Unigene37166_C21 JR288982
 Unigene37167_C21 JR288983
 Unigene37168_C21 JR288984
 Unigene37169_C21 JR288985
 Unigene37170_C21 JR288986
 Unigene37171_C21 JR288987
 Unigene37172_C21 JR288988
 Unigene37173_C21 JR288989
 Unigene37174_C21 JR288990
 Unigene37175_C21 JR288991
 Unigene37176_C21 JR288992
 Unigene37177_C21 JR288993
 Unigene37178_C21 JR288994
 Unigene37179_C21 JR288995
 Unigene37180_C21 JR288996
 Unigene37181_C21 JR288997
 Unigene37182_C21 JR288998
 Unigene37183_C21 JR288999
 Unigene37184_C21 JR289000
 Unigene37185_C21 JR289001
 Unigene37186_C21 JR289002
 Unigene37187_C21 JR289003
 Unigene37188_C21 JR289004
 Unigene37189_C21 JR289005
 Unigene37190_C21 JR289006
 Unigene37191_C21 JR289007
 Unigene37192_C21 JR289008
 Unigene37193_C21 JR289009
 Unigene37194_C21 JR289010
 Unigene37195_C21 JR289011
 Unigene37196_C21 JR289012
 Unigene37197_C21 JR289013
 Unigene37198_C21 JR289014
 Unigene37199_C21 JR289015
 Unigene37200_C21 JR289016
 Unigene37201_C21 JR289017
 Unigene37202_C21 JR289018
 Unigene37203_C21 JR289019
 Unigene37204_C21 JR289020
 Unigene37205_C21 JR289021
 Unigene37206_C21 JR289022
 Unigene37207_C21 JR289023
 Unigene37208_C21 JR289024
 Unigene37209_C21 JR289025
 Unigene37210_C21 JR289026
 Unigene37211_C21 JR289027
 Unigene37212_C21 JR289028
 Unigene37213_C21 JR289029
 Unigene37214_C21 JR289030
 Unigene37215_C21 JR289031
 Unigene37216_C21 JR289032
 Unigene37217_C21 JR289033
 Unigene37218_C21 JR289034
 Unigene37219_C21 JR289035
 Unigene37220_C21 JR289036
 Unigene37221_C21 JR289037
 Unigene37222_C21 JR289038
 Unigene37223_C21 JR289039
 Unigene37224_C21 JR289040
 Unigene37225_C21 JR289041
 Unigene37226_C21 JR289042
 Unigene37227_C21 JR289043
 Unigene37228_C21 JR289044
 Unigene37229_C21 JR289045
 Unigene37230_C21 JR289046
 Unigene37231_C21 JR289047
 Unigene37232_C21 JR289048
 Unigene37233_C21 JR289049
 Unigene37234_C21 JR289050
 Unigene37235_C21 JR289051
 Unigene37236_C21 JR289052
 Unigene37237_C21 JR289053
 Unigene37238_C21 JR289054
 Unigene37239_C21 JR289055
 Unigene37240_C21 JR289056
 Unigene37241_C21 JR289057
 Unigene37242_C21 JR289058
 Unigene37243_C21 JR289059
 Unigene37244_C21 JR289060
 Unigene37245_C21 JR289061
 Unigene37246_C21 JR289062
 Unigene37247_C21 JR289063
 Unigene37248_C21 JR289064
 Unigene37249_C21 JR289065
 Unigene37250_C21 JR289066
 Unigene37251_C21 JR289067
 Unigene37252_C21 JR289068
 Unigene37253_C21 JR289069
 Unigene37254_C21 JR289070
 Unigene37255_C21 JR289071
 Unigene37256_C21 JR289072
 Unigene37257_C21 JR289073
 Unigene37258_C21 JR289074
 Unigene37259_C21 JR289075
 Unigene37260_C21 JR289076
 Unigene37261_C21 JR289077
 Unigene37262_C21 JR289078
 Unigene37263_C21 JR289079
 Unigene37264_C21 JR289080
 Unigene37265_C21 JR289081
 Unigene37266_C21 JR289082
 Unigene37267_C21 JR289083
 Unigene37268_C21 JR289084
 Unigene37269_C21 JR289085
 Unigene37270_C21 JR289086
 Unigene37271_C21 JR289087
 Unigene37272_C21 JR289088
 Unigene37273_C21 JR289089
 Unigene37274_C21 JR289090
 Unigene37275_C21 JR289091
 Unigene37276_C21 JR289092
 Unigene37277_C21 JR289093
 Unigene37278_C21 JR289094
 Unigene37279_C21 JR289095
 Unigene37280_C21 JR289096
 Unigene37281_C21 JR289097
 Unigene37282_C21 JR289098
 Unigene37283_C21 JR289099
 Unigene37284_C21 JR289100
 Unigene37285_C21 JR289101
 Unigene37286_C21 JR289102
 Unigene37287_C21 JR289103
 Unigene37288_C21 JR289104
 Unigene37289_C21 JR289105
 Unigene37290_C21 JR289106
 Unigene37291_C21 JR289107
 Unigene37292_C21 JR289108
 Unigene37293_C21 JR289109
 Unigene37294_C21 JR289110
 Unigene37295_C21 JR289111
 Unigene37296_C21 JR289112
 Unigene37297_C21 JR289113
 Unigene37298_C21 JR289114
 Unigene37299_C21 JR289115
 Unigene37300_C21 JR289116
 Unigene37301_C21 JR289117
 Unigene37302_C21 JR289118
 Unigene37303_C21 JR289119
 Unigene37304_C21 JR289120
 Unigene37305_C21 JR289121
 Unigene37306_C21 JR289122
 Unigene37307_C21 JR289123
 Unigene37308_C21 JR289124
 Unigene37309_C21 JR289125
 Unigene37310_C21 JR289126
 Unigene37311_C21 JR289127
 Unigene37312_C21 JR289128
 Unigene37313_C21 JR289129
 Unigene37314_C21 JR289130
 Unigene37315_C21 JR289131
 Unigene37316_C21 JR289132
 Unigene37317_C21 JR289133
 Unigene37318_C21 JR289134
 Unigene37319_C21 JR289135
 Unigene37320_C21 JR289136
 Unigene37321_C21 JR289137
 Unigene37322_C21 JR289138
 Unigene37323_C21 JR289139
 Unigene37324_C21 JR289140
 Unigene37325_C21 JR289141
 Unigene37326_C21 JR289142
 Unigene37327_C21 JR289143
 Unigene37328_C21 JR289144
 Unigene37329_C21 JR289145
 Unigene37330_C21 JR289146
 Unigene37331_C21 JR289147
 Unigene37332_C21 JR289148
 Unigene37333_C21 JR289149
 Unigene37334_C21 JR289150
 Unigene37335_C21 JR289151
 Unigene37336_C21 JR289152
 Unigene37337_C21 JR289153
 Unigene37338_C21 JR289154
 Unigene37339_C21 JR289155
 Unigene37340_C21 JR289156
 Unigene37341_C21 JR289157
 Unigene37342_C21 JR289158
 Unigene37343_C21 JR289159
 Unigene37344_C21 JR289160
 Unigene37345_C21 JR289161
 Unigene37346_C21 JR289162
 Unigene37347_C21 JR289163
 Unigene37348_C21 JR289164
 Unigene37349_C21 JR289165
 Unigene37350_C21 JR289166
 Unigene37351_C21 JR289167
 Unigene37352_C21 JR289168
[truncated: 792,073 more chars]
