# Supplementary material for: Transcriptomic profiling of the salt-stress response in the wild recretohalophyte Reaumuria trigyna
Source: BMC Genomics. 2013 Jan 16;14:29. doi: 10.1186/1471-2164-14-29 (PMC3562145; doi:10.1186/1471-2164-14-29)
Supplement: Additional file 2 — Deposited T43-unigenes and the TSA accession numbers. Sequences with no gap and length > 200 bp were selected from sample T43 and submitted to TSA database. [file 1471-2164-14-29-S2.txt]

TSA accession numbers of unigene-T43
Unigene1_T43     JR268102
 Unigene3_T43     JR268103
 Unigene4_T43     JR268104
 Unigene5_T43     JR268105
 Unigene6_T43     JR268106
 Unigene7_T43     JR268107
 Unigene8_T43     JR268108
 Unigene9_T43     JR268109
 Unigene10_T43    JR268110
 Unigene11_T43    JR268111
 Unigene12_T43    JR268112
 Unigene13_T43    JR268113
 Unigene14_T43    JR268114
 Unigene15_T43    JR268115
 Unigene16_T43    JR268116
 Unigene17_T43    JR268117
 Unigene18_T43    JR268118
 Unigene19_T43    JR268119
 Unigene20_T43    JR268120
 Unigene21_T43    JR268121
 Unigene22_T43    JR268122
 Unigene23_T43    JR268123
 Unigene24_T43    JR268124
 Unigene25_T43    JR268125
 Unigene26_T43    JR268126
 Unigene27_T43    JR268127
 Unigene28_T43    JR268128
 Unigene29_T43    JR268129
 Unigene30_T43    JR268130
 Unigene31_T43    JR268131
 Unigene32_T43    JR268132
 Unigene33_T43    JR268133
 Unigene34_T43    JR268134
 Unigene35_T43    JR268135
 Unigene37_T43    JR268136
 Unigene38_T43    JR268137
 Unigene39_T43    JR268138
 Unigene40_T43    JR268139
 Unigene41_T43    JR268140
 Unigene42_T43    JR268141
 Unigene43_T43    JR268142
 Unigene45_T43    JR268143
 Unigene46_T43    JR268144
 Unigene48_T43    JR268145
 Unigene49_T43    JR268146
 Unigene50_T43    JR268147
 Unigene53_T43    JR268148
 Unigene56_T43    JR268149
 Unigene57_T43    JR268150
 Unigene58_T43    JR268151
 Unigene59_T43    JR268152
 Unigene60_T43    JR268153
 Unigene61_T43    JR268154
 Unigene62_T43    JR268155
 Unigene63_T43    JR268156
 Unigene64_T43    JR268157
 Unigene65_T43    JR268158
 Unigene69_T43    JR268159
 Unigene70_T43    JR268160
 Unigene71_T43    JR268161
 Unigene74_T43    JR268162
 Unigene75_T43    JR268163
 Unigene77_T43    JR268164
 Unigene78_T43    JR268165
 Unigene79_T43    JR268166
 Unigene80_T43    JR268167
 Unigene82_T43    JR268168
 Unigene83_T43    JR268169
 Unigene84_T43    JR268170
 Unigene85_T43    JR268171
 Unigene86_T43    JR268172
 Unigene87_T43    JR268173
 Unigene88_T43    JR268174
 Unigene89_T43    JR268175
 Unigene90_T43    JR268176
 Unigene92_T43    JR268177
 Unigene93_T43    JR268178
 Unigene94_T43    JR268179
 Unigene95_T43    JR268180
 Unigene96_T43    JR268181
 Unigene97_T43    JR268182
 Unigene99_T43    JR268183
 Unigene100_T43   JR268184
 Unigene101_T43   JR268185
 Unigene102_T43   JR268186
 Unigene103_T43   JR268187
 Unigene104_T43   JR268188
 Unigene105_T43   JR268189
 Unigene106_T43   JR268190
 Unigene107_T43   JR268191
 Unigene109_T43   JR268192
 Unigene110_T43   JR268193
 Unigene113_T43   JR268194
 Unigene114_T43   JR268195
 Unigene115_T43   JR268196
 Unigene116_T43   JR268197
 Unigene117_T43   JR268198
 Unigene118_T43   JR268199
 Unigene119_T43   JR268200
 Unigene121_T43   JR268201
 Unigene123_T43   JR268202
 Unigene124_T43   JR268203
 Unigene126_T43   JR268204
 Unigene127_T43   JR268205
 Unigene128_T43   JR268206
 Unigene129_T43   JR268207
 Unigene130_T43   JR268208
 Unigene131_T43   JR268209
 Unigene132_T43   JR268210
 Unigene133_T43   JR268211
 Unigene134_T43   JR268212
 Unigene136_T43   JR268213
 Unigene140_T43   JR268214
 Unigene141_T43   JR268215
 Unigene142_T43   JR268216
 Unigene143_T43   JR268217
 Unigene144_T43   JR268218
 Unigene145_T43   JR268219
 Unigene146_T43   JR268220
 Unigene147_T43   JR268221
 Unigene148_T43   JR268222
 Unigene149_T43   JR268223
 Unigene151_T43   JR268224
 Unigene152_T43   JR268225
 Unigene153_T43   JR268226
 Unigene154_T43   JR268227
 Unigene155_T43   JR268228
 Unigene156_T43   JR268229
 Unigene157_T43   JR268230
 Unigene159_T43   JR268231
 Unigene160_T43   JR268232
 Unigene162_T43   JR268233
 Unigene163_T43   JR268234
 Unigene164_T43   JR268235
 Unigene165_T43   JR268236
 Unigene167_T43   JR268237
 Unigene169_T43   JR268238
 Unigene170_T43   JR268239
 Unigene171_T43   JR268240
 Unigene172_T43   JR268241
 Unigene173_T43   JR268242
 Unigene174_T43   JR268243
 Unigene176_T43   JR268244
 Unigene177_T43   JR268245
 Unigene178_T43   JR268246
 Unigene179_T43   JR268247
 Unigene180_T43   JR268248
 Unigene181_T43   JR268249
 Unigene182_T43   JR268250
 Unigene183_T43   JR268251
 Unigene184_T43   JR268252
 Unigene185_T43   JR268253
 Unigene186_T43   JR268254
 Unigene187_T43   JR268255
 Unigene188_T43   JR268256
 Unigene189_T43   JR268257
 Unigene190_T43   JR268258
 Unigene191_T43   JR268259
 Unigene193_T43   JR268260
 Unigene194_T43   JR268261
 Unigene195_T43   JR268262
 Unigene196_T43   JR268263
 Unigene198_T43   JR268264
 Unigene200_T43   JR268265
 Unigene201_T43   JR268266
 Unigene202_T43   JR268267
 Unigene203_T43   JR268268
 Unigene205_T43   JR268269
 Unigene206_T43   JR268270
 Unigene207_T43   JR268271
 Unigene208_T43   JR268272
 Unigene209_T43   JR268273
 Unigene210_T43   JR268274
 Unigene211_T43   JR268275
 Unigene212_T43   JR268276
 Unigene214_T43   JR268277
 Unigene215_T43   JR268278
 Unigene216_T43   JR268279
 Unigene217_T43   JR268280
 Unigene218_T43   JR268281
 Unigene220_T43   JR268282
 Unigene221_T43   JR268283
 Unigene222_T43   JR268284
 Unigene223_T43   JR268285
 Unigene224_T43   JR268286
 Unigene225_T43   JR268287
 Unigene227_T43   JR268288
 Unigene229_T43   JR268289
 Unigene230_T43   JR268290
 Unigene231_T43   JR268291
 Unigene232_T43   JR268292
 Unigene234_T43   JR268293
 Unigene235_T43   JR268294
 Unigene236_T43   JR268295
 Unigene239_T43   JR268296
 Unigene240_T43   JR268297
 Unigene242_T43   JR268298
 Unigene246_T43   JR268299
 Unigene247_T43   JR268300
 Unigene248_T43   JR268301
 Unigene250_T43   JR268302
 Unigene251_T43   JR268303
 Unigene252_T43   JR268304
 Unigene253_T43   JR268305
 Unigene254_T43   JR268306
 Unigene255_T43   JR268307
 Unigene256_T43   JR268308
 Unigene257_T43   JR268309
 Unigene259_T43   JR268310
 Unigene260_T43   JR268311
 Unigene261_T43   JR268312
 Unigene262_T43   JR268313
 Unigene263_T43   JR268314
 Unigene264_T43   JR268315
 Unigene266_T43   JR268316
 Unigene267_T43   JR268317
 Unigene270_T43   JR268318
 Unigene271_T43   JR268319
 Unigene272_T43   JR268320
 Unigene273_T43   JR268321
 Unigene278_T43   JR268322
 Unigene279_T43   JR268323
 Unigene280_T43   JR268324
 Unigene281_T43   JR268325
 Unigene282_T43   JR268326
 Unigene283_T43   JR268327
 Unigene284_T43   JR268328
 Unigene285_T43   JR268329
 Unigene286_T43   JR268330
 Unigene287_T43   JR268331
 Unigene289_T43   JR268332
 Unigene290_T43   JR268333
 Unigene292_T43   JR268334
 Unigene293_T43   JR268335
 Unigene294_T43   JR268336
 Unigene295_T43   JR268337
 Unigene296_T43   JR268338
 Unigene298_T43   JR268339
 Unigene299_T43   JR268340
 Unigene300_T43   JR268341
 Unigene301_T43   JR268342
 Unigene302_T43   JR268343
 Unigene303_T43   JR268344
 Unigene305_T43   JR268345
 Unigene306_T43   JR268346
 Unigene307_T43   JR268347
 Unigene308_T43   JR268348
 Unigene310_T43   JR268349
 Unigene311_T43   JR268350
 Unigene312_T43   JR268351
 Unigene313_T43   JR268352
 Unigene314_T43   JR268353
 Unigene315_T43   JR268354
 Unigene316_T43   JR268355
 Unigene317_T43   JR268356
 Unigene318_T43   JR268357
 Unigene319_T43   JR268358
 Unigene320_T43   JR268359
 Unigene322_T43   JR268360
 Unigene323_T43   JR268361
 Unigene324_T43   JR268362
 Unigene325_T43   JR268363
 Unigene326_T43   JR268364
 Unigene327_T43   JR268365
 Unigene329_T43   JR268366
 Unigene333_T43   JR268367
 Unigene334_T43   JR268368
 Unigene335_T43   JR268369
 Unigene336_T43   JR268370
 Unigene337_T43   JR268371
 Unigene338_T43   JR268372
 Unigene340_T43   JR268373
 Unigene341_T43   JR268374
 Unigene342_T43   JR268375
 Unigene344_T43   JR268376
 Unigene345_T43   JR268377
 Unigene346_T43   JR268378
 Unigene347_T43   JR268379
 Unigene348_T43   JR268380
 Unigene349_T43   JR268381
 Unigene350_T43   JR268382
 Unigene351_T43   JR268383
 Unigene352_T43   JR268384
 Unigene353_T43   JR268385
 Unigene354_T43   JR268386
 Unigene355_T43   JR268387
 Unigene356_T43   JR268388
 Unigene357_T43   JR268389
 Unigene358_T43   JR268390
 Unigene359_T43   JR268391
 Unigene360_T43   JR268392
 Unigene361_T43   JR268393
 Unigene362_T43   JR268394
 Unigene363_T43   JR268395
 Unigene364_T43   JR268396
 Unigene366_T43   JR268397
 Unigene367_T43   JR268398
 Unigene368_T43   JR268399
 Unigene369_T43   JR268400
 Unigene371_T43   JR268401
 Unigene372_T43   JR268402
 Unigene374_T43   JR268403
 Unigene375_T43   JR268404
 Unigene380_T43   JR268405
 Unigene381_T43   JR268406
 Unigene382_T43   JR268407
 Unigene383_T43   JR268408
 Unigene384_T43   JR268409
 Unigene385_T43   JR268410
 Unigene386_T43   JR268411
 Unigene388_T43   JR268412
 Unigene389_T43   JR268413
 Unigene390_T43   JR268414
 Unigene391_T43   JR268415
 Unigene392_T43   JR268416
 Unigene394_T43   JR268417
 Unigene395_T43   JR268418
 Unigene396_T43   JR268419
 Unigene397_T43   JR268420
 Unigene398_T43   JR268421
 Unigene399_T43   JR268422
 Unigene400_T43   JR268423
 Unigene401_T43   JR268424
 Unigene402_T43   JR268425
 Unigene403_T43   JR268426
 Unigene404_T43   JR268427
 Unigene405_T43   JR268428
 Unigene406_T43   JR268429
 Unigene407_T43   JR268430
 Unigene408_T43   JR268431
 Unigene409_T43   JR268432
 Unigene410_T43   JR268433
 Unigene412_T43   JR268434
 Unigene413_T43   JR268435
 Unigene414_T43   JR268436
 Unigene415_T43   JR268437
 Unigene418_T43   JR268438
 Unigene419_T43   JR268439
 Unigene420_T43   JR268440
 Unigene421_T43   JR268441
 Unigene422_T43   JR268442
 Unigene423_T43   JR268443
 Unigene424_T43   JR268444
 Unigene425_T43   JR268445
 Unigene426_T43   JR268446
 Unigene427_T43   JR268447
 Unigene428_T43   JR268448
 Unigene429_T43   JR268449
 Unigene430_T43   JR268450
 Unigene431_T43   JR268451
 Unigene436_T43   JR268452
 Unigene438_T43   JR268453
 Unigene439_T43   JR268454
 Unigene440_T43   JR268455
 Unigene441_T43   JR268456
 Unigene442_T43   JR268457
 Unigene443_T43   JR268458
 Unigene444_T43   JR268459
 Unigene445_T43   JR268460
 Unigene447_T43   JR268461
 Unigene448_T43   JR268462
 Unigene449_T43   JR268463
 Unigene450_T43   JR268464
 Unigene452_T43   JR268465
 Unigene453_T43   JR268466
 Unigene454_T43   JR268467
 Unigene456_T43   JR268468
 Unigene457_T43   JR268469
 Unigene459_T43   JR268470
 Unigene460_T43   JR268471
 Unigene461_T43   JR268472
 Unigene462_T43   JR268473
 Unigene463_T43   JR268474
 Unigene464_T43   JR268475
 Unigene467_T43   JR268476
 Unigene468_T43   JR268477
 Unigene469_T43   JR268478
 Unigene470_T43   JR268479
 Unigene472_T43   JR268480
 Unigene473_T43   JR268481
 Unigene474_T43   JR268482
 Unigene476_T43   JR268483
 Unigene477_T43   JR268484
 Unigene478_T43   JR268485
 Unigene479_T43   JR268486
 Unigene480_T43   JR268487
 Unigene481_T43   JR268488
 Unigene483_T43   JR268489
 Unigene486_T43   JR268490
 Unigene487_T43   JR268491
 Unigene488_T43   JR268492
 Unigene489_T43   JR268493
 Unigene492_T43   JR268494
 Unigene493_T43   JR268495
 Unigene494_T43   JR268496
 Unigene495_T43   JR268497
 Unigene496_T43   JR268498
 Unigene497_T43   JR268499
 Unigene498_T43   JR268500
 Unigene501_T43   JR268501
 Unigene502_T43   JR268502
 Unigene504_T43   JR268503
 Unigene505_T43   JR268504
 Unigene506_T43   JR268505
 Unigene507_T43   JR268506
 Unigene508_T43   JR268507
 Unigene509_T43   JR268508
 Unigene511_T43   JR268509
 Unigene512_T43   JR268510
 Unigene513_T43   JR268511
 Unigene514_T43   JR268512
 Unigene515_T43   JR268513
 Unigene516_T43   JR268514
 Unigene517_T43   JR268515
 Unigene518_T43   JR268516
 Unigene519_T43   JR268517
 Unigene520_T43   JR268518
 Unigene521_T43   JR268519
 Unigene522_T43   JR268520
 Unigene523_T43   JR268521
 Unigene525_T43   JR268522
 Unigene526_T43   JR268523
 Unigene528_T43   JR268524
 Unigene529_T43   JR268525
 Unigene531_T43   JR268526
 Unigene532_T43   JR268527
 Unigene533_T43   JR268528
 Unigene534_T43   JR268529
 Unigene535_T43   JR268530
 Unigene538_T43   JR268531
 Unigene539_T43   JR268532
 Unigene540_T43   JR268533
 Unigene541_T43   JR268534
 Unigene542_T43   JR268535
 Unigene543_T43   JR268536
 Unigene544_T43   JR268537
 Unigene545_T43   JR268538
 Unigene546_T43   JR268539
 Unigene547_T43   JR268540
 Unigene548_T43   JR268541
 Unigene549_T43   JR268542
 Unigene550_T43   JR268543
 Unigene551_T43   JR268544
 Unigene552_T43   JR268545
 Unigene553_T43   JR268546
 Unigene556_T43   JR268547
 Unigene557_T43   JR268548
 Unigene560_T43   JR268549
 Unigene562_T43   JR268550
 Unigene563_T43   JR268551
 Unigene564_T43   JR268552
 Unigene566_T43   JR268553
 Unigene567_T43   JR268554
 Unigene568_T43   JR268555
 Unigene570_T43   JR268556
 Unigene571_T43   JR268557
 Unigene572_T43   JR268558
 Unigene574_T43   JR268559
 Unigene576_T43   JR268560
 Unigene577_T43   JR268561
 Unigene578_T43   JR268562
 Unigene579_T43   JR268563
 Unigene580_T43   JR268564
 Unigene581_T43   JR268565
 Unigene582_T43   JR268566
 Unigene584_T43   JR268567
 Unigene585_T43   JR268568
 Unigene586_T43   JR268569
 Unigene587_T43   JR268570
 Unigene588_T43   JR268571
 Unigene589_T43   JR268572
 Unigene590_T43   JR268573
 Unigene594_T43   JR268574
 Unigene596_T43   JR268575
 Unigene597_T43   JR268576
 Unigene598_T43   JR268577
 Unigene599_T43   JR268578
 Unigene600_T43   JR268579
 Unigene601_T43   JR268580
 Unigene602_T43   JR268581
 Unigene603_T43   JR268582
 Unigene604_T43   JR268583
 Unigene605_T43   JR268584
 Unigene606_T43   JR268585
 Unigene608_T43   JR268586
 Unigene610_T43   JR268587
 Unigene611_T43   JR268588
 Unigene612_T43   JR268589
 Unigene613_T43   JR268590
 Unigene615_T43   JR268591
 Unigene617_T43   JR268592
 Unigene619_T43   JR268593
 Unigene621_T43   JR268594
 Unigene623_T43   JR268595
 Unigene626_T43   JR268596
 Unigene627_T43   JR268597
 Unigene629_T43   JR268598
 Unigene632_T43   JR268599
 Unigene633_T43   JR268600
 Unigene635_T43   JR268601
 Unigene636_T43   JR268602
 Unigene638_T43   JR268603
 Unigene639_T43   JR268604
 Unigene640_T43   JR268605
 Unigene641_T43   JR268606
 Unigene642_T43   JR268607
 Unigene643_T43   JR268608
 Unigene644_T43   JR268609
 Unigene645_T43   JR268610
 Unigene646_T43   JR268611
 Unigene648_T43   JR268612
 Unigene649_T43   JR268613
 Unigene650_T43   JR268614
 Unigene652_T43   JR268615
 Unigene653_T43   JR268616
 Unigene654_T43   JR268617
 Unigene656_T43   JR268618
 Unigene658_T43   JR268619
 Unigene659_T43   JR268620
 Unigene660_T43   JR268621
 Unigene661_T43   JR268622
 Unigene662_T43   JR268623
 Unigene663_T43   JR268624
 Unigene664_T43   JR268625
 Unigene665_T43   JR268626
 Unigene667_T43   JR268627
 Unigene668_T43   JR268628
 Unigene669_T43   JR268629
 Unigene670_T43   JR268630
 Unigene671_T43   JR268631
 Unigene672_T43   JR268632
 Unigene673_T43   JR268633
 Unigene674_T43   JR268634
 Unigene675_T43   JR268635
 Unigene676_T43   JR268636
 Unigene677_T43   JR268637
 Unigene678_T43   JR268638
 Unigene679_T43   JR268639
 Unigene680_T43   JR268640
 Unigene681_T43   JR268641
 Unigene682_T43   JR268642
 Unigene683_T43   JR268643
 Unigene684_T43   JR268644
 Unigene686_T43   JR268645
 Unigene688_T43   JR268646
 Unigene689_T43   JR268647
 Unigene690_T43   JR268648
 Unigene691_T43   JR268649
 Unigene692_T43   JR268650
 Unigene694_T43   JR268651
 Unigene695_T43   JR268652
 Unigene697_T43   JR268653
 Unigene698_T43   JR268654
 Unigene699_T43   JR268655
 Unigene700_T43   JR268656
 Unigene701_T43   JR268657
 Unigene702_T43   JR268658
 Unigene703_T43   JR268659
 Unigene704_T43   JR268660
 Unigene705_T43   JR268661
 Unigene709_T43   JR268662
 Unigene710_T43   JR268663
 Unigene711_T43   JR268664
 Unigene713_T43   JR268665
 Unigene714_T43   JR268666
 Unigene715_T43   JR268667
 Unigene716_T43   JR268668
 Unigene717_T43   JR268669
 Unigene718_T43   JR268670
 Unigene719_T43   JR268671
 Unigene720_T43   JR268672
 Unigene721_T43   JR268673
 Unigene722_T43   JR268674
 Unigene723_T43   JR268675
 Unigene724_T43   JR268676
 Unigene726_T43   JR268677
 Unigene728_T43   JR268678
 Unigene729_T43   JR268679
 Unigene730_T43   JR268680
 Unigene731_T43   JR268681
 Unigene732_T43   JR268682
 Unigene733_T43   JR268683
 Unigene734_T43   JR268684
 Unigene736_T43   JR268685
 Unigene737_T43   JR268686
 Unigene738_T43   JR268687
 Unigene741_T43   JR268688
 Unigene742_T43   JR268689
 Unigene743_T43   JR268690
 Unigene744_T43   JR268691
 Unigene745_T43   JR268692
 Unigene746_T43   JR268693
 Unigene747_T43   JR268694
 Unigene749_T43   JR268695
 Unigene751_T43   JR268696
 Unigene752_T43   JR268697
 Unigene753_T43   JR268698
 Unigene754_T43   JR268699
 Unigene756_T43   JR268700
 Unigene758_T43   JR268701
 Unigene759_T43   JR268702
 Unigene761_T43   JR268703
 Unigene762_T43   JR268704
 Unigene764_T43   JR268705
 Unigene765_T43   JR268706
 Unigene766_T43   JR268707
 Unigene767_T43   JR268708
 Unigene769_T43   JR268709
 Unigene770_T43   JR268710
 Unigene772_T43   JR268711
 Unigene773_T43   JR268712
 Unigene774_T43   JR268713
 Unigene775_T43   JR268714
 Unigene776_T43   JR268715
 Unigene777_T43   JR268716
 Unigene778_T43   JR268717
 Unigene779_T43   JR268718
 Unigene780_T43   JR268719
 Unigene781_T43   JR268720
 Unigene782_T43   JR268721
 Unigene783_T43   JR268722
 Unigene784_T43   JR268723
 Unigene786_T43   JR268724
 Unigene787_T43   JR268725
 Unigene788_T43   JR268726
 Unigene789_T43   JR268727
 Unigene790_T43   JR268728
 Unigene791_T43   JR268729
 Unigene792_T43   JR268730
 Unigene793_T43   JR268731
 Unigene794_T43   JR268732
 Unigene795_T43   JR268733
 Unigene797_T43   JR268734
 Unigene798_T43   JR268735
 Unigene801_T43   JR268736
 Unigene802_T43   JR268737
 Unigene803_T43   JR268738
 Unigene805_T43   JR268739
 Unigene806_T43   JR268740
 Unigene808_T43   JR268741
 Unigene809_T43   JR268742
 Unigene810_T43   JR268743
 Unigene812_T43   JR268744
 Unigene813_T43   JR268745
 Unigene814_T43   JR268746
 Unigene815_T43   JR268747
 Unigene816_T43   JR268748
 Unigene819_T43   JR268749
 Unigene820_T43   JR268750
 Unigene821_T43   JR268751
 Unigene822_T43   JR268752
 Unigene823_T43   JR268753
 Unigene824_T43   JR268754
 Unigene825_T43   JR268755
 Unigene826_T43   JR268756
 Unigene828_T43   JR268757
 Unigene829_T43   JR268758
 Unigene830_T43   JR268759
 Unigene831_T43   JR268760
 Unigene832_T43   JR268761
 Unigene833_T43   JR268762
 Unigene834_T43   JR268763
 Unigene835_T43   JR268764
 Unigene836_T43   JR268765
 Unigene837_T43   JR268766
 Unigene838_T43   JR268767
 Unigene839_T43   JR268768
 Unigene840_T43   JR268769
 Unigene842_T43   JR268770
 Unigene843_T43   JR268771
 Unigene844_T43   JR268772
 Unigene845_T43   JR268773
 Unigene847_T43   JR268774
 Unigene849_T43   JR268775
 Unigene850_T43   JR268776
 Unigene851_T43   JR268777
 Unigene852_T43   JR268778
 Unigene853_T43   JR268779
 Unigene854_T43   JR268780
 Unigene855_T43   JR268781
 Unigene856_T43   JR268782
 Unigene857_T43   JR268783
 Unigene858_T43   JR268784
 Unigene859_T43   JR268785
 Unigene860_T43   JR268786
 Unigene861_T43   JR268787
 Unigene862_T43   JR268788
 Unigene863_T43   JR268789
 Unigene864_T43   JR268790
 Unigene865_T43   JR268791
 Unigene866_T43   JR268792
 Unigene867_T43   JR268793
 Unigene868_T43   JR268794
 Unigene870_T43   JR268795
 Unigene871_T43   JR268796
 Unigene872_T43   JR268797
 Unigene873_T43   JR268798
 Unigene874_T43   JR268799
 Unigene876_T43   JR268800
 Unigene877_T43   JR268801
 Unigene878_T43   JR268802
 Unigene879_T43   JR268803
 Unigene880_T43   JR268804
 Unigene882_T43   JR268805
 Unigene883_T43   JR268806
 Unigene885_T43   JR268807
 Unigene886_T43   JR268808
 Unigene888_T43   JR268809
 Unigene889_T43   JR268810
 Unigene890_T43   JR268811
 Unigene891_T43   JR268812
 Unigene892_T43   JR268813
 Unigene893_T43   JR268814
 Unigene894_T43   JR268815
 Unigene895_T43   JR268816
 Unigene896_T43   JR268817
 Unigene898_T43   JR268818
 Unigene899_T43   JR268819
 Unigene900_T43   JR268820
 Unigene901_T43   JR268821
 Unigene903_T43   JR268822
 Unigene904_T43   JR268823
 Unigene905_T43   JR268824
 Unigene907_T43   JR268825
 Unigene908_T43   JR268826
 Unigene910_T43   JR268827
 Unigene912_T43   JR268828
 Unigene913_T43   JR268829
 Unigene914_T43   JR268830
 Unigene915_T43   JR268831
 Unigene916_T43   JR268832
 Unigene918_T43   JR268833
 Unigene920_T43   JR268834
 Unigene921_T43   JR268835
 Unigene922_T43   JR268836
 Unigene923_T43   JR268837
 Unigene924_T43   JR268838
 Unigene925_T43   JR268839
 Unigene926_T43   JR268840
 Unigene927_T43   JR268841
 Unigene928_T43   JR268842
 Unigene931_T43   JR268843
 Unigene932_T43   JR268844
 Unigene933_T43   JR268845
 Unigene935_T43   JR268846
 Unigene936_T43   JR268847
 Unigene938_T43   JR268848
 Unigene940_T43   JR268849
 Unigene941_T43   JR268850
 Unigene942_T43   JR268851
 Unigene943_T43   JR268852
 Unigene944_T43   JR268853
 Unigene945_T43   JR268854
 Unigene946_T43   JR268855
 Unigene948_T43   JR268856
 Unigene949_T43   JR268857
 Unigene950_T43   JR268858
 Unigene951_T43   JR268859
 Unigene952_T43   JR268860
 Unigene953_T43   JR268861
 Unigene954_T43   JR268862
 Unigene955_T43   JR268863
 Unigene956_T43   JR268864
 Unigene958_T43   JR268865
 Unigene959_T43   JR268866
 Unigene960_T43   JR268867
 Unigene963_T43   JR268868
 Unigene964_T43   JR268869
 Unigene965_T43   JR268870
 Unigene966_T43   JR268871
 Unigene967_T43   JR268872
 Unigene968_T43   JR268873
 Unigene970_T43   JR268874
 Unigene974_T43   JR268875
 Unigene976_T43   JR268876
 Unigene977_T43   JR268877
 Unigene978_T43   JR268878
 Unigene980_T43   JR268879
 Unigene982_T43   JR268880
 Unigene983_T43   JR268881
 Unigene984_T43   JR268882
 Unigene985_T43   JR268883
 Unigene987_T43   JR268884
 Unigene988_T43   JR268885
 Unigene989_T43   JR268886
 Unigene990_T43   JR268887
 Unigene991_T43   JR268888
 Unigene992_T43   JR268889
 Unigene993_T43   JR268890
 Unigene995_T43   JR268891
 Unigene996_T43   JR268892
 Unigene997_T43   JR268893
 Unigene999_T43   JR268894
 Unigene1005_T43  JR268895
 Unigene1006_T43  JR268896
 Unigene1009_T43  JR268897
 Unigene1010_T43  JR268898
 Unigene1012_T43  JR268899
 Unigene1013_T43  JR268900
 Unigene1016_T43  JR268901
 Unigene1017_T43  JR268902
 Unigene1018_T43  JR268903
 Unigene1019_T43  JR268904
 Unigene1020_T43  JR268905
 Unigene1021_T43  JR268906
 Unigene1022_T43  JR268907
 Unigene1023_T43  JR268908
 Unigene1024_T43  JR268909
 Unigene1025_T43  JR268910
 Unigene1026_T43  JR268911
 Unigene1028_T43  JR268912
 Unigene1029_T43  JR268913
 Unigene1030_T43  JR268914
 Unigene1032_T43  JR268915
 Unigene1033_T43  JR268916
 Unigene1035_T43  JR268917
 Unigene1036_T43  JR268918
 Unigene1038_T43  JR268919
 Unigene1039_T43  JR268920
 Unigene1040_T43  JR268921
 Unigene1041_T43  JR268922
 Unigene1042_T43  JR268923
 Unigene1043_T43  JR268924
 Unigene1044_T43  JR268925
 Unigene1045_T43  JR268926
 Unigene1048_T43  JR268927
 Unigene1049_T43  JR268928
 Unigene1050_T43  JR268929
 Unigene1051_T43  JR268930
 Unigene1053_T43  JR268931
 Unigene1054_T43  JR268932
 Unigene1055_T43  JR268933
 Unigene1056_T43  JR268934
 Unigene1057_T43  JR268935
 Unigene1058_T43  JR268936
 Unigene1059_T43  JR268937
 Unigene1060_T43  JR268938
 Unigene1062_T43  JR268939
 Unigene1063_T43  JR268940
 Unigene1064_T43  JR268941
 Unigene1065_T43  JR268942
 Unigene1067_T43  JR268943
 Unigene1069_T43  JR268944
 Unigene1070_T43  JR268945
 Unigene1071_T43  JR268946
 Unigene1072_T43  JR268947
 Unigene1073_T43  JR268948
 Unigene1074_T43  JR268949
 Unigene1075_T43  JR268950
 Unigene1076_T43  JR268951
 Unigene1077_T43  JR268952
 Unigene1078_T43  JR268953
 Unigene1079_T43  JR268954
 Unigene1080_T43  JR268955
 Unigene1082_T43  JR268956
 Unigene1083_T43  JR268957
 Unigene1085_T43  JR268958
 Unigene1086_T43  JR268959
 Unigene1087_T43  JR268960
 Unigene1088_T43  JR268961
 Unigene1090_T43  JR268962
 Unigene1091_T43  JR268963
 Unigene1092_T43  JR268964
 Unigene1093_T43  JR268965
 Unigene1096_T43  JR268966
 Unigene1097_T43  JR268967
 Unigene1098_T43  JR268968
 Unigene1099_T43  JR268969
 Unigene1100_T43  JR268970
 Unigene1101_T43  JR268971
 Unigene1104_T43  JR268972
 Unigene1105_T43  JR268973
 Unigene1106_T43  JR268974
 Unigene1107_T43  JR268975
 Unigene1109_T43  JR268976
 Unigene1110_T43  JR268977
 Unigene1111_T43  JR268978
 Unigene1112_T43  JR268979
 Unigene1113_T43  JR268980
 Unigene1114_T43  JR268981
 Unigene1115_T43  JR268982
 Unigene1116_T43  JR268983
 Unigene1117_T43  JR268984
 Unigene1119_T43  JR268985
 Unigene1120_T43  JR268986
 Unigene1121_T43  JR268987
 Unigene1122_T43  JR268988
 Unigene1125_T43  JR268989
 Unigene1126_T43  JR268990
 Unigene1127_T43  JR268991
 Unigene1128_T43  JR268992
 Unigene1129_T43  JR268993
 Unigene1130_T43  JR268994
 Unigene1131_T43  JR268995
 Unigene1132_T43  JR268996
 Unigene1133_T43  JR268997
 Unigene1134_T43  JR268998
 Unigene1135_T43  JR268999
 Unigene1136_T43  JR269000
 Unigene1137_T43  JR269001
 Unigene1138_T43  JR269002
 Unigene1141_T43  JR269003
 Unigene1142_T43  JR269004
 Unigene1144_T43  JR269005
 Unigene1145_T43  JR269006
 Unigene1147_T43  JR269007
 Unigene1148_T43  JR269008
 Unigene1155_T43  JR269009
 Unigene1160_T43  JR269010
 Unigene1163_T43  JR269011
 Unigene1164_T43  JR269012
 Unigene1166_T43  JR269013
 Unigene1169_T43  JR269014
 Unigene1173_T43  JR269015
 Unigene1175_T43  JR269016
 Unigene1177_T43  JR269017
 Unigene1182_T43  JR269018
 Unigene1184_T43  JR269019
 Unigene1191_T43  JR269020
 Unigene1192_T43  JR269021
 Unigene1194_T43  JR269022
 Unigene1198_T43  JR269023
 Unigene1203_T43  JR269024
 Unigene1204_T43  JR269025
 Unigene1205_T43  JR269026
 Unigene1206_T43  JR269027
 Unigene1208_T43  JR269028
 Unigene1210_T43  JR269029
 Unigene1213_T43  JR269030
 Unigene1215_T43  JR269031
 Unigene1216_T43  JR269032
 Unigene1217_T43  JR269033
 Unigene1218_T43  JR269034
 Unigene1220_T43  JR269035
 Unigene1222_T43  JR269036
 Unigene1227_T43  JR269037
 Unigene1229_T43  JR269038
 Unigene1230_T43  JR269039
 Unigene1231_T43  JR269040
 Unigene1232_T43  JR269041
 Unigene1236_T43  JR269042
 Unigene1238_T43  JR269043
 Unigene1239_T43  JR269044
 Unigene1243_T43  JR269045
 Unigene1245_T43  JR269046
 Unigene1248_T43  JR269047
 Unigene1250_T43  JR269048
 Unigene1251_T43  JR269049
 Unigene1256_T43  JR269050
 Unigene1257_T43  JR269051
 Unigene1262_T43  JR269052
 Unigene1271_T43  JR269053
 Unigene1272_T43  JR269054
 Unigene1276_T43  JR269055
 Unigene1280_T43  JR269056
 Unigene1285_T43  JR269057
 Unigene1287_T43  JR269058
 Unigene1297_T43  JR269059
 Unigene1305_T43  JR269060
 Unigene1307_T43  JR269061
 Unigene1309_T43  JR269062
 Unigene1318_T43  JR269063
 Unigene1320_T43  JR269064
 Unigene1321_T43  JR269065
 Unigene1345_T43  JR269066
 Unigene1346_T43  JR269067
 Unigene1347_T43  JR269068
 Unigene1355_T43  JR269069
 Unigene1356_T43  JR269070
 Unigene1357_T43  JR269071
 Unigene1361_T43  JR269072
 Unigene1362_T43  JR269073
 Unigene1363_T43  JR269074
 Unigene1365_T43  JR269075
 Unigene1368_T43  JR269076
 Unigene1371_T43  JR269077
 Unigene1372_T43  JR269078
 Unigene1374_T43  JR269079
 Unigene1376_T43  JR269080
 Unigene1382_T43  JR269081
 Unigene1383_T43  JR269082
 Unigene1385_T43  JR269083
 Unigene1387_T43  JR269084
 Unigene1391_T43  JR269085
 Unigene1394_T43  JR269086
 Unigene1397_T43  JR269087
 Unigene1401_T43  JR269088
 Unigene1403_T43  JR269089
 Unigene1405_T43  JR269090
 Unigene1407_T43  JR269091
 Unigene1411_T43  JR269092
 Unigene1414_T43  JR269093
 Unigene1415_T43  JR269094
 Unigene1418_T43  JR269095
 Unigene1425_T43  JR269096
 Unigene1428_T43  JR269097
 Unigene1430_T43  JR269098
 Unigene1433_T43  JR269099
 Unigene1438_T43  JR269100
 Unigene1441_T43  JR269101
 Unigene1446_T43  JR269102
 Unigene1449_T43  JR269103
 Unigene1451_T43  JR269104
 Unigene1453_T43  JR269105
 Unigene1456_T43  JR269106
 Unigene1458_T43  JR269107
 Unigene1460_T43  JR269108
 Unigene1468_T43  JR269109
 Unigene1469_T43  JR269110
 Unigene1473_T43  JR269111
 Unigene1474_T43  JR269112
 Unigene1475_T43  JR269113
 Unigene1484_T43  JR269114
 Unigene1492_T43  JR269115
 Unigene1493_T43  JR269116
 Unigene1497_T43  JR269117
 Unigene1499_T43  JR269118
 Unigene1502_T43  JR269119
 Unigene1505_T43  JR269120
 Unigene1507_T43  JR269121
 Unigene1508_T43  JR269122
 Unigene1509_T43  JR269123
 Unigene1511_T43  JR269124
 Unigene1515_T43  JR269125
 Unigene1518_T43  JR269126
 Unigene1521_T43  JR269127
 Unigene1522_T43  JR269128
 Unigene1523_T43  JR269129
 Unigene1524_T43  JR269130
 Unigene1525_T43  JR269131
 Unigene1527_T43  JR269132
 Unigene1528_T43  JR269133
 Unigene1529_T43  JR269134
 Unigene1532_T43  JR269135
 Unigene1533_T43  JR269136
 Unigene1535_T43  JR269137
 Unigene1537_T43  JR269138
 Unigene1546_T43  JR269139
 Unigene1550_T43  JR269140
 Unigene1551_T43  JR269141
 Unigene1553_T43  JR269142
 Unigene1554_T43  JR269143
 Unigene1555_T43  JR269144
 Unigene1558_T43  JR269145
 Unigene1560_T43  JR269146
 Unigene1561_T43  JR269147
 Unigene1563_T43  JR269148
 Unigene1565_T43  JR269149
 Unigene1570_T43  JR269150
 Unigene1573_T43  JR269151
 Unigene1574_T43  JR269152
 Unigene1577_T43  JR269153
 Unigene1579_T43  JR269154
 Unigene1580_T43  JR269155
 Unigene1583_T43  JR269156
 Unigene1584_T43  JR269157
 Unigene1586_T43  JR269158
 Unigene1590_T43  JR269159
 Unigene1591_T43  JR269160
 Unigene1599_T43  JR269161
 Unigene1603_T43  JR269162
 Unigene1604_T43  JR269163
 Unigene1606_T43  JR269164
 Unigene1610_T43  JR269165
 Unigene1612_T43  JR269166
 Unigene1615_T43  JR269167
 Unigene1617_T43  JR269168
 Unigene1618_T43  JR269169
 Unigene1623_T43  JR269170
 Unigene1625_T43  JR269171
 Unigene1626_T43  JR269172
 Unigene1630_T43  JR269173
 Unigene1631_T43  JR269174
 Unigene1634_T43  JR269175
 Unigene1635_T43  JR269176
 Unigene1640_T43  JR269177
 Unigene1641_T43  JR269178
 Unigene1642_T43  JR269179
 Unigene1645_T43  JR269180
 Unigene1646_T43  JR269181
 Unigene1651_T43  JR269182
 Unigene1653_T43  JR269183
 Unigene1656_T43  JR269184
 Unigene1657_T43  JR269185
 Unigene1658_T43  JR269186
 Unigene1665_T43  JR269187
 Unigene1666_T43  JR269188
 Unigene1668_T43  JR269189
 Unigene1673_T43  JR269190
 Unigene1677_T43  JR269191
 Unigene1680_T43  JR269192
 Unigene1682_T43  JR269193
 Unigene1683_T43  JR269194
 Unigene1684_T43  JR269195
 Unigene1688_T43  JR269196
 Unigene1690_T43  JR269197
 Unigene1697_T43  JR269198
 Unigene1698_T43  JR269199
 Unigene1699_T43  JR269200
 Unigene1700_T43  JR269201
 Unigene1701_T43  JR269202
 Unigene1702_T43  JR269203
 Unigene1706_T43  JR269204
 Unigene1709_T43  JR269205
 Unigene1712_T43  JR269206
 Unigene1713_T43  JR269207
 Unigene1714_T43  JR269208
 Unigene1721_T43  JR269209
 Unigene1722_T43  JR269210
 Unigene1724_T43  JR269211
 Unigene1725_T43  JR269212
 Unigene1728_T43  JR269213
 Unigene1730_T43  JR269214
 Unigene1732_T43  JR269215
 Unigene1734_T43  JR269216
 Unigene1740_T43  JR269217
 Unigene1746_T43  JR269218
 Unigene1747_T43  JR269219
 Unigene1750_T43  JR269220
 Unigene1757_T43  JR269221
 Unigene1758_T43  JR269222
 Unigene1759_T43  JR269223
 Unigene1764_T43  JR269224
 Unigene1765_T43  JR269225
 Unigene1766_T43  JR269226
 Unigene1768_T43  JR269227
 Unigene1770_T43  JR269228
 Unigene1773_T43  JR269229
 Unigene1774_T43  JR269230
 Unigene1793_T43  JR269231
 Unigene1795_T43  JR269232
 Unigene1799_T43  JR269233
 Unigene1800_T43  JR269234
 Unigene1801_T43  JR269235
 Unigene1803_T43  JR269236
 Unigene1804_T43  JR269237
 Unigene1806_T43  JR269238
 Unigene1807_T43  JR269239
 Unigene1811_T43  JR269240
 Unigene1813_T43  JR269241
 Unigene1818_T43  JR269242
 Unigene1819_T43  JR269243
 Unigene1824_T43  JR269244
 Unigene1828_T43  JR269245
 Unigene1830_T43  JR269246
 Unigene1833_T43  JR269247
 Unigene1835_T43  JR269248
 Unigene1840_T43  JR269249
 Unigene1844_T43  JR269250
 Unigene1847_T43  JR269251
 Unigene1854_T43  JR269252
 Unigene1858_T43  JR269253
 Unigene1859_T43  JR269254
 Unigene1863_T43  JR269255
 Unigene1864_T43  JR269256
 Unigene1865_T43  JR269257
 Unigene1869_T43  JR269258
 Unigene1873_T43  JR269259
 Unigene1874_T43  JR269260
 Unigene1876_T43  JR269261
 Unigene1878_T43  JR269262
 Unigene1879_T43  JR269263
 Unigene1884_T43  JR269264
 Unigene1888_T43  JR269265
 Unigene1890_T43  JR269266
 Unigene1891_T43  JR269267
 Unigene1892_T43  JR269268
 Unigene1895_T43  JR269269
 Unigene1896_T43  JR269270
 Unigene1907_T43  JR269271
 Unigene1909_T43  JR269272
 Unigene1910_T43  JR269273
 Unigene1912_T43  JR269274
 Unigene1918_T43  JR269275
 Unigene1919_T43  JR269276
 Unigene1923_T43  JR269277
 Unigene1925_T43  JR269278
 Unigene1926_T43  JR269279
 Unigene1934_T43  JR269280
 Unigene1937_T43  JR269281
 Unigene1939_T43  JR269282
 Unigene1942_T43  JR269283
 Unigene1944_T43  JR269284
 Unigene1948_T43  JR269285
 Unigene1949_T43  JR269286
 Unigene1952_T43  JR269287
 Unigene1953_T43  JR269288
 Unigene1956_T43  JR269289
 Unigene1958_T43  JR269290
 Unigene1961_T43  JR269291
 Unigene1964_T43  JR269292
 Unigene1965_T43  JR269293
 Unigene1968_T43  JR269294
 Unigene1969_T43  JR269295
 Unigene1970_T43  JR269296
 Unigene1974_T43  JR269297
 Unigene1975_T43  JR269298
 Unigene1977_T43  JR269299
 Unigene1982_T43  JR269300
 Unigene1985_T43  JR269301
 Unigene1987_T43  JR269302
 Unigene1991_T43  JR269303
 Unigene1994_T43  JR269304
 Unigene1995_T43  JR269305
 Unigene1996_T43  JR269306
 Unigene1997_T43  JR269307
 Unigene2000_T43  JR269308
 Unigene2006_T43  JR269309
 Unigene2008_T43  JR269310
 Unigene2009_T43  JR269311
 Unigene2010_T43  JR269312
 Unigene2011_T43  JR269313
 Unigene2012_T43  JR269314
 Unigene2016_T43  JR269315
 Unigene2017_T43  JR269316
 Unigene2019_T43  JR269317
 Unigene2020_T43  JR269318
 Unigene2022_T43  JR269319
 Unigene2024_T43  JR269320
 Unigene2025_T43  JR269321
 Unigene2028_T43  JR269322
 Unigene2030_T43  JR269323
 Unigene2033_T43  JR269324
 Unigene2034_T43  JR269325
 Unigene2036_T43  JR269326
 Unigene2039_T43  JR269327
 Unigene2042_T43  JR269328
 Unigene2044_T43  JR269329
 Unigene2047_T43  JR269330
 Unigene2050_T43  JR269331
 Unigene2052_T43  JR269332
 Unigene2055_T43  JR269333
 Unigene2062_T43  JR269334
 Unigene2063_T43  JR269335
 Unigene2064_T43  JR269336
 Unigene2065_T43  JR269337
 Unigene2066_T43  JR269338
 Unigene2071_T43  JR269339
 Unigene2072_T43  JR269340
 Unigene2074_T43  JR269341
 Unigene2076_T43  JR269342
 Unigene2077_T43  JR269343
 Unigene2087_T43  JR269344
 Unigene2088_T43  JR269345
 Unigene2091_T43  JR269346
 Unigene2092_T43  JR269347
 Unigene2093_T43  JR269348
 Unigene2095_T43  JR269349
 Unigene2099_T43  JR269350
 Unigene2103_T43  JR269351
 Unigene2105_T43  JR269352
 Unigene2106_T43  JR269353
 Unigene2107_T43  JR269354
 Unigene2108_T43  JR269355
 Unigene2110_T43  JR269356
 Unigene2119_T43  JR269357
 Unigene2123_T43  JR269358
 Unigene2124_T43  JR269359
 Unigene2125_T43  JR269360
 Unigene2126_T43  JR269361
 Unigene2131_T43  JR269362
 Unigene2132_T43  JR269363
 Unigene2134_T43  JR269364
 Unigene2136_T43  JR269365
 Unigene2137_T43  JR269366
 Unigene2139_T43  JR269367
 Unigene2143_T43  JR269368
 Unigene2150_T43  JR269369
 Unigene2155_T43  JR269370
 Unigene2156_T43  JR269371
 Unigene2161_T43  JR269372
 Unigene2164_T43  JR269373
 Unigene2169_T43  JR269374
 Unigene2170_T43  JR269375
 Unigene2173_T43  JR269376
 Unigene2174_T43  JR269377
 Unigene2176_T43  JR269378
 Unigene2177_T43  JR269379
 Unigene2179_T43  JR269380
 Unigene2180_T43  JR269381
 Unigene2182_T43  JR269382
 Unigene2183_T43  JR269383
 Unigene2185_T43  JR269384
 Unigene2186_T43  JR269385
 Unigene2189_T43  JR269386
 Unigene2193_T43  JR269387
 Unigene2200_T43  JR269388
 Unigene2202_T43  JR269389
 Unigene2206_T43  JR269390
 Unigene2211_T43  JR269391
 Unigene2215_T43  JR269392
 Unigene2217_T43  JR269393
 Unigene2218_T43  JR269394
 Unigene2220_T43  JR269395
 Unigene2223_T43  JR269396
 Unigene2224_T43  JR269397
 Unigene2226_T43  JR269398
 Unigene2227_T43  JR269399
 Unigene2229_T43  JR269400
 Unigene2232_T43  JR269401
 Unigene2233_T43  JR269402
 Unigene2234_T43  JR269403
 Unigene2236_T43  JR269404
 Unigene2237_T43  JR269405
 Unigene2239_T43  JR269406
 Unigene2243_T43  JR269407
 Unigene2244_T43  JR269408
 Unigene2250_T43  JR269409
 Unigene2252_T43  JR269410
 Unigene2258_T43  JR269411
 Unigene2262_T43  JR269412
 Unigene2266_T43  JR269413
 Unigene2269_T43  JR269414
 Unigene2277_T43  JR269415
 Unigene2278_T43  JR269416
 Unigene2279_T43  JR269417
 Unigene2281_T43  JR269418
 Unigene2282_T43  JR269419
 Unigene2284_T43  JR269420
 Unigene2287_T43  JR269421
 Unigene2289_T43  JR269422
 Unigene2290_T43  JR269423
 Unigene2292_T43  JR269424
 Unigene2293_T43  JR269425
 Unigene2295_T43  JR269426
 Unigene2297_T43  JR269427
 Unigene2298_T43  JR269428
 Unigene2299_T43  JR269429
 Unigene2300_T43  JR269430
 Unigene2303_T43  JR269431
 Unigene2306_T43  JR269432
 Unigene2310_T43  JR269433
 Unigene2314_T43  JR269434
 Unigene2315_T43  JR269435
 Unigene2319_T43  JR269436
 Unigene2320_T43  JR269437
 Unigene2322_T43  JR269438
 Unigene2323_T43  JR269439
 Unigene2326_T43  JR269440
 Unigene2328_T43  JR269441
 Unigene2331_T43  JR269442
 Unigene2332_T43  JR269443
 Unigene2333_T43  JR269444
 Unigene2340_T43  JR269445
 Unigene2343_T43  JR269446
 Unigene2345_T43  JR269447
 Unigene2347_T43  JR269448
 Unigene2348_T43  JR269449
 Unigene2349_T43  JR269450
 Unigene2351_T43  JR269451
 Unigene2352_T43  JR269452
 Unigene2360_T43  JR269453
 Unigene2361_T43  JR269454
 Unigene2362_T43  JR269455
 Unigene2365_T43  JR269456
 Unigene2369_T43  JR269457
 Unigene2371_T43  JR269458
 Unigene2373_T43  JR269459
 Unigene2374_T43  JR269460
 Unigene2376_T43  JR269461
 Unigene2379_T43  JR269462
 Unigene2381_T43  JR269463
 Unigene2382_T43  JR269464
 Unigene2385_T43  JR269465
 Unigene2388_T43  JR269466
 Unigene2392_T43  JR269467
 Unigene2394_T43  JR269468
 Unigene2395_T43  JR269469
 Unigene2397_T43  JR269470
 Unigene2401_T43  JR269471
 Unigene2406_T43  JR269472
 Unigene2407_T43  JR269473
 Unigene2408_T43  JR269474
 Unigene2414_T43  JR269475
 Unigene2419_T43  JR269476
 Unigene2420_T43  JR269477
 Unigene2431_T43  JR269478
 Unigene2432_T43  JR269479
 Unigene2435_T43  JR269480
 Unigene2436_T43  JR269481
 Unigene2437_T43  JR269482
 Unigene2438_T43  JR269483
 Unigene2439_T43  JR269484
 Unigene2445_T43  JR269485
 Unigene2452_T43  JR269486
 Unigene2453_T43  JR269487
 Unigene2454_T43  JR269488
 Unigene2455_T43  JR269489
 Unigene2456_T43  JR269490
 Unigene2457_T43  JR269491
 Unigene2458_T43  JR269492
 Unigene2460_T43  JR269493
 Unigene2464_T43  JR269494
 Unigene2467_T43  JR269495
 Unigene2469_T43  JR269496
 Unigene2471_T43  JR269497
 Unigene2472_T43  JR269498
 Unigene2473_T43  JR269499
 Unigene2477_T43  JR269500
 Unigene2481_T43  JR269501
 Unigene2482_T43  JR269502
 Unigene2483_T43  JR269503
 Unigene2490_T43  JR269504
 Unigene2496_T43  JR269505
 Unigene2497_T43  JR269506
 Unigene2501_T43  JR269507
 Unigene2502_T43  JR269508
 Unigene2503_T43  JR269509
 Unigene2504_T43  JR269510
 Unigene2507_T43  JR269511
 Unigene2508_T43  JR269512
 Unigene2511_T43  JR269513
 Unigene2513_T43  JR269514
 Unigene2515_T43  JR269515
 Unigene2517_T43  JR269516
 Unigene2518_T43  JR269517
 Unigene2522_T43  JR269518
 Unigene2523_T43  JR269519
 Unigene2525_T43  JR269520
 Unigene2526_T43  JR269521
 Unigene2529_T43  JR269522
 Unigene2530_T43  JR269523
 Unigene2531_T43  JR269524
 Unigene2533_T43  JR269525
 Unigene2536_T43  JR269526
 Unigene2538_T43  JR269527
 Unigene2543_T43  JR269528
 Unigene2546_T43  JR269529
 Unigene2548_T43  JR269530
 Unigene2549_T43  JR269531
 Unigene2555_T43  JR269532
 Unigene2557_T43  JR269533
 Unigene2559_T43  JR269534
 Unigene2560_T43  JR269535
 Unigene2561_T43  JR269536
 Unigene2562_T43  JR269537
 Unigene2563_T43  JR269538
 Unigene2566_T43  JR269539
 Unigene2567_T43  JR269540
 Unigene2569_T43  JR269541
 Unigene2572_T43  JR269542
 Unigene2573_T43  JR269543
 Unigene2574_T43  JR269544
 Unigene2577_T43  JR269545
 Unigene2582_T43  JR269546
 Unigene2586_T43  JR269547
 Unigene2589_T43  JR269548
 Unigene2590_T43  JR269549
 Unigene2593_T43  JR269550
 Unigene2598_T43  JR269551
 Unigene2600_T43  JR269552
 Unigene2603_T43  JR269553
 Unigene2606_T43  JR269554
 Unigene2612_T43  JR269555
 Unigene2614_T43  JR269556
 Unigene2619_T43  JR269557
 Unigene2622_T43  JR269558
 Unigene2628_T43  JR269559
 Unigene2629_T43  JR269560
 Unigene2631_T43  JR269561
 Unigene2633_T43  JR269562
 Unigene2634_T43  JR269563
 Unigene2636_T43  JR269564
 Unigene2638_T43  JR269565
 Unigene2644_T43  JR269566
 Unigene2646_T43  JR269567
 Unigene2650_T43  JR269568
 Unigene2651_T43  JR269569
 Unigene2653_T43  JR269570
 Unigene2659_T43  JR269571
 Unigene2660_T43  JR269572
 Unigene2664_T43  JR269573
 Unigene2665_T43  JR269574
 Unigene2667_T43  JR269575
 Unigene2670_T43  JR269576
 Unigene2672_T43  JR269577
 Unigene2673_T43  JR269578
 Unigene2674_T43  JR269579
 Unigene2676_T43  JR269580
 Unigene2677_T43  JR269581
 Unigene2678_T43  JR269582
 Unigene2680_T43  JR269583
 Unigene2682_T43  JR269584
 Unigene2684_T43  JR269585
 Unigene2686_T43  JR269586
 Unigene2687_T43  JR269587
 Unigene2688_T43  JR269588
 Unigene2689_T43  JR269589
 Unigene2692_T43  JR269590
 Unigene2695_T43  JR269591
 Unigene2701_T43  JR269592
 Unigene2702_T43  JR269593
 Unigene2703_T43  JR269594
 Unigene2707_T43  JR269595
 Unigene2711_T43  JR269596
 Unigene2712_T43  JR269597
 Unigene2713_T43  JR269598
 Unigene2717_T43  JR269599
 Unigene2719_T43  JR269600
 Unigene2720_T43  JR269601
 Unigene2725_T43  JR269602
 Unigene2731_T43  JR269603
 Unigene2732_T43  JR269604
 Unigene2733_T43  JR269605
 Unigene2736_T43  JR269606
 Unigene2742_T43  JR269607
 Unigene2747_T43  JR269608
 Unigene2750_T43  JR269609
 Unigene2761_T43  JR269610
 Unigene2762_T43  JR269611
 Unigene2763_T43  JR269612
 Unigene2765_T43  JR269613
 Unigene2766_T43  JR269614
 Unigene2770_T43  JR269615
 Unigene2774_T43  JR269616
 Unigene2781_T43  JR269617
 Unigene2782_T43  JR269618
 Unigene2784_T43  JR269619
 Unigene2788_T43  JR269620
 Unigene2789_T43  JR269621
 Unigene2790_T43  JR269622
 Unigene2791_T43  JR269623
 Unigene2792_T43  JR269624
 Unigene2793_T43  JR269625
 Unigene2795_T43  JR269626
 Unigene2796_T43  JR269627
 Unigene2798_T43  JR269628
 Unigene2799_T43  JR269629
 Unigene2802_T43  JR269630
 Unigene2803_T43  JR269631
 Unigene2805_T43  JR269632
 Unigene2808_T43  JR269633
 Unigene2814_T43  JR269634
 Unigene2816_T43  JR269635
 Unigene2819_T43  JR269636
 Unigene2822_T43  JR269637
 Unigene2825_T43  JR269638
 Unigene2826_T43  JR269639
 Unigene2827_T43  JR269640
 Unigene2828_T43  JR269641
 Unigene2829_T43  JR269642
 Unigene2831_T43  JR269643
 Unigene2837_T43  JR269644
 Unigene2838_T43  JR269645
 Unigene2840_T43  JR269646
 Unigene2843_T43  JR269647
 Unigene2847_T43  JR269648
 Unigene2848_T43  JR269649
 Unigene2855_T43  JR269650
 Unigene2863_T43  JR269651
 Unigene2871_T43  JR269652
 Unigene2872_T43  JR269653
 Unigene2873_T43  JR269654
 Unigene2879_T43  JR269655
 Unigene2881_T43  JR269656
 Unigene2885_T43  JR269657
 Unigene2886_T43  JR269658
 Unigene2887_T43  JR269659
 Unigene2888_T43  JR269660
 Unigene2892_T43  JR269661
 Unigene2893_T43  JR269662
 Unigene2895_T43  JR269663
 Unigene2897_T43  JR269664
 Unigene2899_T43  JR269665
 Unigene2900_T43  JR269666
 Unigene2904_T43  JR269667
 Unigene2906_T43  JR269668
 Unigene2907_T43  JR269669
 Unigene2910_T43  JR269670
 Unigene2914_T43  JR269671
 Unigene2915_T43  JR269672
 Unigene2916_T43  JR269673
 Unigene2917_T43  JR269674
 Unigene2919_T43  JR269675
 Unigene2920_T43  JR269676
 Unigene2923_T43  JR269677
 Unigene2926_T43  JR269678
 Unigene2928_T43  JR269679
 Unigene2929_T43  JR269680
 Unigene2930_T43  JR269681
 Unigene2933_T43  JR269682
 Unigene2934_T43  JR269683
 Unigene2936_T43  JR269684
 Unigene2942_T43  JR269685
 Unigene2943_T43  JR269686
 Unigene2945_T43  JR269687
 Unigene2946_T43  JR269688
 Unigene2948_T43  JR269689
 Unigene2950_T43  JR269690
 Unigene2954_T43  JR269691
 Unigene2956_T43  JR269692
 Unigene2957_T43  JR269693
 Unigene2958_T43  JR269694
 Unigene2959_T43  JR269695
 Unigene2962_T43  JR269696
 Unigene2965_T43  JR269697
 Unigene2966_T43  JR269698
 Unigene2969_T43  JR269699
 Unigene2973_T43  JR269700
 Unigene2974_T43  JR269701
 Unigene2975_T43  JR269702
 Unigene2978_T43  JR269703
 Unigene2979_T43  JR269704
 Unigene2982_T43  JR269705
 Unigene2983_T43  JR269706
 Unigene2985_T43  JR269707
 Unigene2990_T43  JR269708
 Unigene2991_T43  JR269709
 Unigene2993_T43  JR269710
 Unigene2994_T43  JR269711
 Unigene2995_T43  JR269712
 Unigene3001_T43  JR269713
 Unigene3003_T43  JR269714
 Unigene3008_T43  JR269715
 Unigene3011_T43  JR269716
 Unigene3014_T43  JR269717
 Unigene3015_T43  JR269718
 Unigene3017_T43  JR269719
 Unigene3019_T43  JR269720
 Unigene3020_T43  JR269721
 Unigene3021_T43  JR269722
 Unigene3022_T43  JR269723
 Unigene3026_T43  JR269724
 Unigene3032_T43  JR269725
 Unigene3033_T43  JR269726
 Unigene3036_T43  JR269727
 Unigene3039_T43  JR269728
 Unigene3046_T43  JR269729
 Unigene3048_T43  JR269730
 Unigene3049_T43  JR269731
 Unigene3051_T43  JR269732
 Unigene3053_T43  JR269733
 Unigene3055_T43  JR269734
 Unigene3060_T43  JR269735
 Unigene3062_T43  JR269736
 Unigene3064_T43  JR269737
 Unigene3065_T43  JR269738
 Unigene3069_T43  JR269739
 Unigene3071_T43  JR269740
 Unigene3072_T43  JR269741
 Unigene3075_T43  JR269742
 Unigene3076_T43  JR269743
 Unigene3077_T43  JR269744
 Unigene3079_T43  JR269745
 Unigene3081_T43  JR269746
 Unigene3082_T43  JR269747
 Unigene3083_T43  JR269748
 Unigene3084_T43  JR269749
 Unigene3088_T43  JR269750
 Unigene3097_T43  JR269751
 Unigene3099_T43  JR269752
 Unigene3100_T43  JR269753
 Unigene3101_T43  JR269754
 Unigene3102_T43  JR269755
 Unigene3103_T43  JR269756
 Unigene3104_T43  JR269757
 Unigene3106_T43  JR269758
 Unigene3111_T43  JR269759
 Unigene3115_T43  JR269760
 Unigene3119_T43  JR269761
 Unigene3120_T43  JR269762
 Unigene3121_T43  JR269763
 Unigene3122_T43  JR269764
 Unigene3126_T43  JR269765
 Unigene3128_T43  JR269766
 Unigene3131_T43  JR269767
 Unigene3132_T43  JR269768
 Unigene3134_T43  JR269769
 Unigene3135_T43  JR269770
 Unigene3136_T43  JR269771
 Unigene3139_T43  JR269772
 Unigene3140_T43  JR269773
 Unigene3142_T43  JR269774
 Unigene3143_T43  JR269775
 Unigene3144_T43  JR269776
 Unigene3149_T43  JR269777
 Unigene3153_T43  JR269778
 Unigene3156_T43  JR269779
 Unigene3157_T43  JR269780
 Unigene3159_T43  JR269781
 Unigene3160_T43  JR269782
 Unigene3161_T43  JR269783
 Unigene3162_T43  JR269784
 Unigene3168_T43  JR269785
 Unigene3169_T43  JR269786
 Unigene3171_T43  JR269787
 Unigene3172_T43  JR269788
 Unigene3173_T43  JR269789
 Unigene3175_T43  JR269790
 Unigene3176_T43  JR269791
 Unigene3178_T43  JR269792
 Unigene3179_T43  JR269793
 Unigene3180_T43  JR269794
 Unigene3181_T43  JR269795
 Unigene3182_T43  JR269796
 Unigene3185_T43  JR269797
 Unigene3186_T43  JR269798
 Unigene3187_T43  JR269799
 Unigene3188_T43  JR269800
 Unigene3198_T43  JR269801
 Unigene3202_T43  JR269802
 Unigene3206_T43  JR269803
 Unigene3207_T43  JR269804
 Unigene3208_T43  JR269805
 Unigene3211_T43  JR269806
 Unigene3216_T43  JR269807
 Unigene3217_T43  JR269808
 Unigene3219_T43  JR269809
 Unigene3220_T43  JR269810
 Unigene3221_T43  JR269811
 Unigene3222_T43  JR269812
 Unigene3223_T43  JR269813
 Unigene3224_T43  JR269814
 Unigene3226_T43  JR269815
 Unigene3229_T43  JR269816
 Unigene3230_T43  JR269817
 Unigene3235_T43  JR269818
 Unigene3237_T43  JR269819
 Unigene3238_T43  JR269820
 Unigene3241_T43  JR269821
 Unigene3247_T43  JR269822
 Unigene3249_T43  JR269823
 Unigene3256_T43  JR269824
 Unigene3258_T43  JR269825
 Unigene3261_T43  JR269826
 Unigene3263_T43  JR269827
 Unigene3264_T43  JR269828
 Unigene3265_T43  JR269829
 Unigene3269_T43  JR269830
 Unigene3270_T43  JR269831
 Unigene3275_T43  JR269832
 Unigene3278_T43  JR269833
 Unigene3281_T43  JR269834
 Unigene3284_T43  JR269835
 Unigene3287_T43  JR269836
 Unigene3290_T43  JR269837
 Unigene3293_T43  JR269838
 Unigene3294_T43  JR269839
 Unigene3295_T43  JR269840
 Unigene3296_T43  JR269841
 Unigene3297_T43  JR269842
 Unigene3298_T43  JR269843
 Unigene3299_T43  JR269844
 Unigene3301_T43  JR269845
 Unigene3302_T43  JR269846
 Unigene3304_T43  JR269847
 Unigene3305_T43  JR269848
 Unigene3306_T43  JR269849
 Unigene3308_T43  JR269850
 Unigene3309_T43  JR269851
 Unigene3311_T43  JR269852
 Unigene3314_T43  JR269853
 Unigene3315_T43  JR269854
 Unigene3320_T43  JR269855
 Unigene3321_T43  JR269856
 Unigene3326_T43  JR269857
 Unigene3330_T43  JR269858
 Unigene3332_T43  JR269859
 Unigene3339_T43  JR269860
 Unigene3340_T43  JR269861
 Unigene3343_T43  JR269862
 Unigene3344_T43  JR269863
 Unigene3346_T43  JR269864
 Unigene3347_T43  JR269865
 Unigene3351_T43  JR269866
 Unigene3353_T43  JR269867
 Unigene3355_T43  JR269868
 Unigene3356_T43  JR269869
 Unigene3357_T43  JR269870
 Unigene3359_T43  JR269871
 Unigene3363_T43  JR269872
 Unigene3364_T43  JR269873
 Unigene3369_T43  JR269874
 Unigene3373_T43  JR269875
 Unigene3378_T43  JR269876
 Unigene3380_T43  JR269877
 Unigene3382_T43  JR269878
 Unigene3383_T43  JR269879
 Unigene3384_T43  JR269880
 Unigene3387_T43  JR269881
 Unigene3388_T43  JR269882
 Unigene3389_T43  JR269883
 Unigene3390_T43  JR269884
 Unigene3395_T43  JR269885
 Unigene3401_T43  JR269886
 Unigene3407_T43  JR269887
 Unigene3408_T43  JR269888
 Unigene3410_T43  JR269889
 Unigene3411_T43  JR269890
 Unigene3413_T43  JR269891
 Unigene3416_T43  JR269892
 Unigene3418_T43  JR269893
 Unigene3419_T43  JR269894
 Unigene3420_T43  JR269895
 Unigene3422_T43  JR269896
 Unigene3423_T43  JR269897
 Unigene3426_T43  JR269898
 Unigene3427_T43  JR269899
 Unigene3429_T43  JR269900
 Unigene3430_T43  JR269901
 Unigene3432_T43  JR269902
 Unigene3434_T43  JR269903
 Unigene3436_T43  JR269904
 Unigene3437_T43  JR269905
 Unigene3438_T43  JR269906
 Unigene3442_T43  JR269907
 Unigene3449_T43  JR269908
 Unigene3456_T43  JR269909
 Unigene3458_T43  JR269910
 Unigene3459_T43  JR269911
 Unigene3463_T43  JR269912
 Unigene3466_T43  JR269913
 Unigene3467_T43  JR269914
 Unigene3468_T43  JR269915
 Unigene3470_T43  JR269916
 Unigene3471_T43  JR269917
 Unigene3472_T43  JR269918
 Unigene3474_T43  JR269919
 Unigene3476_T43  JR269920
 Unigene3477_T43  JR269921
 Unigene3478_T43  JR269922
 Unigene3479_T43  JR269923
 Unigene3480_T43  JR269924
 Unigene3484_T43  JR269925
 Unigene3485_T43  JR269926
 Unigene3486_T43  JR269927
 Unigene3488_T43  JR269928
 Unigene3489_T43  JR269929
 Unigene3492_T43  JR269930
 Unigene3493_T43  JR269931
 Unigene3494_T43  JR269932
 Unigene3501_T43  JR269933
 Unigene3502_T43  JR269934
 Unigene3503_T43  JR269935
 Unigene3506_T43  JR269936
 Unigene3507_T43  JR269937
 Unigene3508_T43  JR269938
 Unigene3510_T43  JR269939
 Unigene3511_T43  JR269940
 Unigene3512_T43  JR269941
 Unigene3516_T43  JR269942
 Unigene3522_T43  JR269943
 Unigene3524_T43  JR269944
 Unigene3527_T43  JR269945
 Unigene3528_T43  JR269946
 Unigene3529_T43  JR269947
 Unigene3530_T43  JR269948
 Unigene3532_T43  JR269949
 Unigene3533_T43  JR269950
 Unigene3535_T43  JR269951
 Unigene3538_T43  JR269952
 Unigene3540_T43  JR269953
 Unigene3543_T43  JR269954
 Unigene3545_T43  JR269955
 Unigene3549_T43  JR269956
 Unigene3553_T43  JR269957
 Unigene3555_T43  JR269958
 Unigene3556_T43  JR269959
 Unigene3557_T43  JR269960
 Unigene3558_T43  JR269961
 Unigene3559_T43  JR269962
 Unigene3561_T43  JR269963
 Unigene3563_T43  JR269964
 Unigene3566_T43  JR269965
 Unigene3567_T43  JR269966
 Unigene3569_T43  JR269967
 Unigene3570_T43  JR269968
 Unigene3571_T43  JR269969
 Unigene3572_T43  JR269970
 Unigene3575_T43  JR269971
 Unigene3579_T43  JR269972
 Unigene3580_T43  JR269973
 Unigene3582_T43  JR269974
 Unigene3584_T43  JR269975
 Unigene3587_T43  JR269976
 Unigene3589_T43  JR269977
 Unigene3591_T43  JR269978
 Unigene3592_T43  JR269979
 Unigene3593_T43  JR269980
 Unigene3594_T43  JR269981
 Unigene3596_T43  JR269982
 Unigene3597_T43  JR269983
 Unigene3601_T43  JR269984
 Unigene3603_T43  JR269985
 Unigene3604_T43  JR269986
 Unigene3605_T43  JR269987
 Unigene3606_T43  JR269988
 Unigene3610_T43  JR269989
 Unigene3612_T43  JR269990
 Unigene3615_T43  JR269991
 Unigene3616_T43  JR269992
 Unigene3617_T43  JR269993
 Unigene3622_T43  JR269994
 Unigene3625_T43  JR269995
 Unigene3628_T43  JR269996
 Unigene3629_T43  JR269997
 Unigene3630_T43  JR269998
 Unigene3635_T43  JR269999
 Unigene3637_T43  JR270000
 Unigene3640_T43  JR270001
 Unigene3645_T43  JR270002
 Unigene3646_T43  JR270003
 Unigene3648_T43  JR270004
 Unigene3649_T43  JR270005
 Unigene3651_T43  JR270006
 Unigene3652_T43  JR270007
 Unigene3653_T43  JR270008
 Unigene3654_T43  JR270009
 Unigene3657_T43  JR270010
 Unigene3658_T43  JR270011
 Unigene3660_T43  JR270012
 Unigene3661_T43  JR270013
 Unigene3665_T43  JR270014
 Unigene3667_T43  JR270015
 Unigene3671_T43  JR270016
 Unigene3672_T43  JR270017
 Unigene3673_T43  JR270018
 Unigene3677_T43  JR270019
 Unigene3678_T43  JR270020
 Unigene3687_T43  JR270021
 Unigene3689_T43  JR270022
 Unigene3693_T43  JR270023
 Unigene3695_T43  JR270024
 Unigene3698_T43  JR270025
 Unigene3700_T43  JR270026
 Unigene3701_T43  JR270027
 Unigene3705_T43  JR270028
 Unigene3706_T43  JR270029
 Unigene3707_T43  JR270030
 Unigene3709_T43  JR270031
 Unigene3710_T43  JR270032
 Unigene3712_T43  JR270033
 Unigene3718_T43  JR270034
 Unigene3719_T43  JR270035
 Unigene3721_T43  JR270036
 Unigene3725_T43  JR270037
 Unigene3726_T43  JR270038
 Unigene3729_T43  JR270039
 Unigene3730_T43  JR270040
 Unigene3732_T43  JR270041
 Unigene3734_T43  JR270042
 Unigene3737_T43  JR270043
 Unigene3738_T43  JR270044
 Unigene3743_T43  JR270045
 Unigene3744_T43  JR270046
 Unigene3747_T43  JR270047
 Unigene3753_T43  JR270048
 Unigene3755_T43  JR270049
 Unigene3759_T43  JR270050
 Unigene3760_T43  JR270051
 Unigene3765_T43  JR270052
 Unigene3767_T43  JR270053
 Unigene3769_T43  JR270054
 Unigene3770_T43  JR270055
 Unigene3774_T43  JR270056
 Unigene3775_T43  JR270057
 Unigene3776_T43  JR270058
 Unigene3778_T43  JR270059
 Unigene3791_T43  JR270060
 Unigene3797_T43  JR270061
 Unigene3798_T43  JR270062
 Unigene3799_T43  JR270063
 Unigene3801_T43  JR270064
 Unigene3806_T43  JR270065
 Unigene3807_T43  JR270066
 Unigene3808_T43  JR270067
 Unigene3809_T43  JR270068
 Unigene3812_T43  JR270069
 Unigene3816_T43  JR270070
 Unigene3822_T43  JR270071
 Unigene3823_T43  JR270072
 Unigene3825_T43  JR270073
 Unigene3828_T43  JR270074
 Unigene3829_T43  JR270075
 Unigene3833_T43  JR270076
 Unigene3837_T43  JR270077
 Unigene3839_T43  JR270078
 Unigene3842_T43  JR270079
 Unigene3844_T43  JR270080
 Unigene3848_T43  JR270081
 Unigene3849_T43  JR270082
 Unigene3850_T43  JR270083
 Unigene3852_T43  JR270084
 Unigene3855_T43  JR270085
 Unigene3864_T43  JR270086
 Unigene3870_T43  JR270087
 Unigene3871_T43  JR270088
 Unigene3872_T43  JR270089
 Unigene3874_T43  JR270090
 Unigene3880_T43  JR270091
 Unigene3881_T43  JR270092
 Unigene3882_T43  JR270093
 Unigene3883_T43  JR270094
 Unigene3886_T43  JR270095
 Unigene3887_T43  JR270096
 Unigene3889_T43  JR270097
 Unigene3891_T43  JR270098
 Unigene3892_T43  JR270099
 Unigene3893_T43  JR270100
 Unigene3894_T43  JR270101
 Unigene3896_T43  JR270102
 Unigene3897_T43  JR270103
 Unigene3901_T43  JR270104
 Unigene3902_T43  JR270105
 Unigene3905_T43  JR270106
 Unigene3908_T43  JR270107
 Unigene3911_T43  JR270108
 Unigene3912_T43  JR270109
 Unigene3913_T43  JR270110
 Unigene3914_T43  JR270111
 Unigene3915_T43  JR270112
 Unigene3917_T43  JR270113
 Unigene3921_T43  JR270114
 Unigene3923_T43  JR270115
 Unigene3924_T43  JR270116
 Unigene3925_T43  JR270117
 Unigene3927_T43  JR270118
 Unigene3928_T43  JR270119
 Unigene3929_T43  JR270120
 Unigene3932_T43  JR270121
 Unigene3933_T43  JR270122
 Unigene3935_T43  JR270123
 Unigene3936_T43  JR270124
 Unigene3937_T43  JR270125
 Unigene3938_T43  JR270126
 Unigene3940_T43  JR270127
 Unigene3941_T43  JR270128
 Unigene3943_T43  JR270129
 Unigene3945_T43  JR270130
 Unigene3946_T43  JR270131
 Unigene3947_T43  JR270132
 Unigene3950_T43  JR270133
 Unigene3955_T43  JR270134
 Unigene3957_T43  JR270135
 Unigene3958_T43  JR270136
 Unigene3959_T43  JR270137
 Unigene3965_T43  JR270138
 Unigene3967_T43  JR270139
 Unigene3969_T43  JR270140
 Unigene3970_T43  JR270141
 Unigene3972_T43  JR270142
 Unigene3974_T43  JR270143
 Unigene3975_T43  JR270144
 Unigene3976_T43  JR270145
 Unigene3980_T43  JR270146
 Unigene3982_T43  JR270147
 Unigene3984_T43  JR270148
 Unigene3985_T43  JR270149
 Unigene3987_T43  JR270150
 Unigene3988_T43  JR270151
 Unigene3991_T43  JR270152
 Unigene3993_T43  JR270153
 Unigene3994_T43  JR270154
 Unigene3995_T43  JR270155
 Unigene3996_T43  JR270156
 Unigene3997_T43  JR270157
 Unigene3998_T43  JR270158
 Unigene4000_T43  JR270159
 Unigene4001_T43  JR270160
 Unigene4002_T43  JR270161
 Unigene4007_T43  JR270162
 Unigene4009_T43  JR270163
 Unigene4011_T43  JR270164
 Unigene4012_T43  JR270165
 Unigene4014_T43  JR270166
 Unigene4015_T43  JR270167
 Unigene4016_T43  JR270168
 Unigene4018_T43  JR270169
 Unigene4019_T43  JR270170
 Unigene4024_T43  JR270171
 Unigene4025_T43  JR270172
 Unigene4029_T43  JR270173
 Unigene4033_T43  JR270174
 Unigene4034_T43  JR270175
 Unigene4035_T43  JR270176
 Unigene4036_T43  JR270177
 Unigene4039_T43  JR270178
 Unigene4040_T43  JR270179
 Unigene4042_T43  JR270180
 Unigene4043_T43  JR270181
 Unigene4045_T43  JR270182
 Unigene4046_T43  JR270183
 Unigene4050_T43  JR270184
 Unigene4054_T43  JR270185
 Unigene4058_T43  JR270186
 Unigene4061_T43  JR270187
 Unigene4062_T43  JR270188
 Unigene4065_T43  JR270189
 Unigene4069_T43  JR270190
 Unigene4070_T43  JR270191
 Unigene4076_T43  JR270192
 Unigene4077_T43  JR270193
 Unigene4082_T43  JR270194
 Unigene4084_T43  JR270195
 Unigene4087_T43  JR270196
 Unigene4088_T43  JR270197
 Unigene4089_T43  JR270198
 Unigene4090_T43  JR270199
 Unigene4091_T43  JR270200
 Unigene4093_T43  JR270201
 Unigene4094_T43  JR270202
 Unigene4095_T43  JR270203
 Unigene4096_T43  JR270204
 Unigene4099_T43  JR270205
 Unigene4102_T43  JR270206
 Unigene4110_T43  JR270207
 Unigene4113_T43  JR270208
 Unigene4117_T43  JR270209
 Unigene4122_T43  JR270210
 Unigene4132_T43  JR270211
 Unigene4136_T43  JR270212
 Unigene4137_T43  JR270213
 Unigene4140_T43  JR270214
 Unigene4141_T43  JR270215
 Unigene4142_T43  JR270216
 Unigene4144_T43  JR270217
 Unigene4147_T43  JR270218
 Unigene4149_T43  JR270219
 Unigene4150_T43  JR270220
 Unigene4151_T43  JR270221
 Unigene4152_T43  JR270222
 Unigene4154_T43  JR270223
 Unigene4157_T43  JR270224
 Unigene4160_T43  JR270225
 Unigene4163_T43  JR270226
 Unigene4164_T43  JR270227
 Unigene4168_T43  JR270228
 Unigene4170_T43  JR270229
 Unigene4172_T43  JR270230
 Unigene4173_T43  JR270231
 Unigene4175_T43  JR270232
 Unigene4177_T43  JR270233
 Unigene4178_T43  JR270234
 Unigene4179_T43  JR270235
 Unigene4182_T43  JR270236
 Unigene4183_T43  JR270237
 Unigene4185_T43  JR270238
 Unigene4186_T43  JR270239
 Unigene4188_T43  JR270240
 Unigene4189_T43  JR270241
 Unigene4192_T43  JR270242
 Unigene4194_T43  JR270243
 Unigene4197_T43  JR270244
 Unigene4201_T43  JR270245
 Unigene4202_T43  JR270246
 Unigene4204_T43  JR270247
 Unigene4206_T43  JR270248
 Unigene4207_T43  JR270249
 Unigene4208_T43  JR270250
 Unigene4209_T43  JR270251
 Unigene4215_T43  JR270252
 Unigene4218_T43  JR270253
 Unigene4219_T43  JR270254
 Unigene4220_T43  JR270255
 Unigene4221_T43  JR270256
 Unigene4225_T43  JR270257
 Unigene4228_T43  JR270258
 Unigene4229_T43  JR270259
 Unigene4232_T43  JR270260
 Unigene4234_T43  JR270261
 Unigene4235_T43  JR270262
 Unigene4236_T43  JR270263
 Unigene4237_T43  JR270264
 Unigene4242_T43  JR270265
 Unigene4243_T43  JR270266
 Unigene4248_T43  JR270267
 Unigene4249_T43  JR270268
 Unigene4253_T43  JR270269
 Unigene4256_T43  JR270270
 Unigene4258_T43  JR270271
 Unigene4260_T43  JR270272
 Unigene4261_T43  JR270273
 Unigene4263_T43  JR270274
 Unigene4264_T43  JR270275
 Unigene4265_T43  JR270276
 Unigene4269_T43  JR270277
 Unigene4271_T43  JR270278
 Unigene4272_T43  JR270279
 Unigene4273_T43  JR270280
 Unigene4274_T43  JR270281
 Unigene4276_T43  JR270282
 Unigene4278_T43  JR270283
 Unigene4281_T43  JR270284
 Unigene4283_T43  JR270285
 Unigene4286_T43  JR270286
 Unigene4289_T43  JR270287
 Unigene4292_T43  JR270288
 Unigene4295_T43  JR270289
 Unigene4297_T43  JR270290
 Unigene4298_T43  JR270291
 Unigene4300_T43  JR270292
 Unigene4301_T43  JR270293
 Unigene4306_T43  JR270294
 Unigene4307_T43  JR270295
 Unigene4311_T43  JR270296
 Unigene4312_T43  JR270297
 Unigene4313_T43  JR270298
 Unigene4314_T43  JR270299
 Unigene4318_T43  JR270300
 Unigene4320_T43  JR270301
 Unigene4321_T43  JR270302
 Unigene4325_T43  JR270303
 Unigene4328_T43  JR270304
 Unigene4329_T43  JR270305
 Unigene4332_T43  JR270306
 Unigene4333_T43  JR270307
 Unigene4339_T43  JR270308
 Unigene4341_T43  JR270309
 Unigene4347_T43  JR270310
 Unigene4351_T43  JR270311
 Unigene4354_T43  JR270312
 Unigene4355_T43  JR270313
 Unigene4356_T43  JR270314
 Unigene4360_T43  JR270315
 Unigene4363_T43  JR270316
 Unigene4365_T43  JR270317
 Unigene4368_T43  JR270318
 Unigene4369_T43  JR270319
 Unigene4371_T43  JR270320
 Unigene4374_T43  JR270321
 Unigene4379_T43  JR270322
 Unigene4380_T43  JR270323
 Unigene4381_T43  JR270324
 Unigene4383_T43  JR270325
 Unigene4385_T43  JR270326
 Unigene4387_T43  JR270327
 Unigene4389_T43  JR270328
 Unigene4391_T43  JR270329
 Unigene4392_T43  JR270330
 Unigene4395_T43  JR270331
 Unigene4399_T43  JR270332
 Unigene4401_T43  JR270333
 Unigene4403_T43  JR270334
 Unigene4405_T43  JR270335
 Unigene4406_T43  JR270336
 Unigene4407_T43  JR270337
 Unigene4408_T43  JR270338
 Unigene4409_T43  JR270339
 Unigene4412_T43  JR270340
 Unigene4415_T43  JR270341
 Unigene4418_T43  JR270342
 Unigene4421_T43  JR270343
 Unigene4424_T43  JR270344
 Unigene4425_T43  JR270345
 Unigene4426_T43  JR270346
 Unigene4427_T43  JR270347
 Unigene4428_T43  JR270348
 Unigene4430_T43  JR270349
 Unigene4434_T43  JR270350
 Unigene4435_T43  JR270351
 Unigene4438_T43  JR270352
 Unigene4441_T43  JR270353
 Unigene4447_T43  JR270354
 Unigene4448_T43  JR270355
 Unigene4450_T43  JR270356
 Unigene4451_T43  JR270357
 Unigene4461_T43  JR270358
 Unigene4463_T43  JR270359
 Unigene4464_T43  JR270360
 Unigene4468_T43  JR270361
 Unigene4469_T43  JR270362
 Unigene4470_T43  JR270363
 Unigene4471_T43  JR270364
 Unigene4472_T43  JR270365
 Unigene4475_T43  JR270366
 Unigene4476_T43  JR270367
 Unigene4479_T43  JR270368
 Unigene4480_T43  JR270369
 Unigene4481_T43  JR270370
 Unigene4483_T43  JR270371
 Unigene4486_T43  JR270372
 Unigene4487_T43  JR270373
 Unigene4490_T43  JR270374
 Unigene4492_T43  JR270375
 Unigene4493_T43  JR270376
 Unigene4494_T43  JR270377
 Unigene4495_T43  JR270378
 Unigene4496_T43  JR270379
 Unigene4497_T43  JR270380
 Unigene4498_T43  JR270381
 Unigene4499_T43  JR270382
 Unigene4500_T43  JR270383
 Unigene4501_T43  JR270384
 Unigene4502_T43  JR270385
 Unigene4505_T43  JR270386
 Unigene4508_T43  JR270387
 Unigene4509_T43  JR270388
 Unigene4511_T43  JR270389
 Unigene4513_T43  JR270390
 Unigene4515_T43  JR270391
 Unigene4516_T43  JR270392
 Unigene4517_T43  JR270393
 Unigene4518_T43  JR270394
 Unigene4519_T43  JR270395
 Unigene4522_T43  JR270396
 Unigene4527_T43  JR270397
 Unigene4530_T43  JR270398
 Unigene4533_T43  JR270399
 Unigene4534_T43  JR270400
 Unigene4537_T43  JR270401
 Unigene4540_T43  JR270402
 Unigene4541_T43  JR270403
 Unigene4544_T43  JR270404
 Unigene4547_T43  JR270405
 Unigene4551_T43  JR270406
 Unigene4552_T43  JR270407
 Unigene4553_T43  JR270408
 Unigene4556_T43  JR270409
 Unigene4557_T43  JR270410
 Unigene4559_T43  JR270411
 Unigene4564_T43  JR270412
 Unigene4566_T43  JR270413
 Unigene4571_T43  JR270414
 Unigene4572_T43  JR270415
 Unigene4574_T43  JR270416
 Unigene4577_T43  JR270417
 Unigene4579_T43  JR270418
 Unigene4584_T43  JR270419
 Unigene4585_T43  JR270420
 Unigene4587_T43  JR270421
 Unigene4593_T43  JR270422
 Unigene4596_T43  JR270423
 Unigene4597_T43  JR270424
 Unigene4599_T43  JR270425
 Unigene4600_T43  JR270426
 Unigene4603_T43  JR270427
 Unigene4607_T43  JR270428
 Unigene4609_T43  JR270429
 Unigene4612_T43  JR270430
 Unigene4616_T43  JR270431
 Unigene4617_T43  JR270432
 Unigene4620_T43  JR270433
 Unigene4622_T43  JR270434
 Unigene4624_T43  JR270435
 Unigene4626_T43  JR270436
 Unigene4627_T43  JR270437
 Unigene4629_T43  JR270438
 Unigene4630_T43  JR270439
 Unigene4631_T43  JR270440
 Unigene4634_T43  JR270441
 Unigene4635_T43  JR270442
 Unigene4636_T43  JR270443
 Unigene4637_T43  JR270444
 Unigene4638_T43  JR270445
 Unigene4643_T43  JR270446
 Unigene4645_T43  JR270447
 Unigene4647_T43  JR270448
 Unigene4650_T43  JR270449
 Unigene4651_T43  JR270450
 Unigene4652_T43  JR270451
 Unigene4653_T43  JR270452
 Unigene4655_T43  JR270453
 Unigene4661_T43  JR270454
 Unigene4662_T43  JR270455
 Unigene4663_T43  JR270456
 Unigene4664_T43  JR270457
 Unigene4665_T43  JR270458
 Unigene4666_T43  JR270459
 Unigene4667_T43  JR270460
 Unigene4668_T43  JR270461
 Unigene4669_T43  JR270462
 Unigene4670_T43  JR270463
 Unigene4671_T43  JR270464
 Unigene4672_T43  JR270465
 Unigene4674_T43  JR270466
 Unigene4681_T43  JR270467
 Unigene4685_T43  JR270468
 Unigene4686_T43  JR270469
 Unigene4689_T43  JR270470
 Unigene4690_T43  JR270471
 Unigene4691_T43  JR270472
 Unigene4693_T43  JR270473
 Unigene4700_T43  JR270474
 Unigene4703_T43  JR270475
 Unigene4704_T43  JR270476
 Unigene4706_T43  JR270477
 Unigene4707_T43  JR270478
 Unigene4708_T43  JR270479
 Unigene4709_T43  JR270480
 Unigene4710_T43  JR270481
 Unigene4711_T43  JR270482
 Unigene4715_T43  JR270483
 Unigene4716_T43  JR270484
 Unigene4717_T43  JR270485
 Unigene4719_T43  JR270486
 Unigene4720_T43  JR270487
 Unigene4721_T43  JR270488
 Unigene4727_T43  JR270489
 Unigene4730_T43  JR270490
 Unigene4732_T43  JR270491
 Unigene4737_T43  JR270492
 Unigene4739_T43  JR270493
 Unigene4742_T43  JR270494
 Unigene4743_T43  JR270495
 Unigene4745_T43  JR270496
 Unigene4748_T43  JR270497
 Unigene4752_T43  JR270498
 Unigene4753_T43  JR270499
 Unigene4754_T43  JR270500
 Unigene4758_T43  JR270501
 Unigene4759_T43  JR270502
 Unigene4764_T43  JR270503
 Unigene4767_T43  JR270504
 Unigene4769_T43  JR270505
 Unigene4770_T43  JR270506
 Unigene4772_T43  JR270507
 Unigene4775_T43  JR270508
 Unigene4776_T43  JR270509
 Unigene4779_T43  JR270510
 Unigene4780_T43  JR270511
 Unigene4782_T43  JR270512
 Unigene4786_T43  JR270513
 Unigene4788_T43  JR270514
 Unigene4790_T43  JR270515
 Unigene4793_T43  JR270516
 Unigene4794_T43  JR270517
 Unigene4795_T43  JR270518
 Unigene4796_T43  JR270519
 Unigene4797_T43  JR270520
 Unigene4798_T43  JR270521
 Unigene4800_T43  JR270522
 Unigene4801_T43  JR270523
 Unigene4805_T43  JR270524
 Unigene4807_T43  JR270525
 Unigene4808_T43  JR270526
 Unigene4809_T43  JR270527
 Unigene4811_T43  JR270528
 Unigene4815_T43  JR270529
 Unigene4816_T43  JR270530
 Unigene4818_T43  JR270531
 Unigene4822_T43  JR270532
 Unigene4823_T43  JR270533
 Unigene4827_T43  JR270534
 Unigene4828_T43  JR270535
 Unigene4829_T43  JR270536
 Unigene4831_T43  JR270537
 Unigene4832_T43  JR270538
 Unigene4833_T43  JR270539
 Unigene4834_T43  JR270540
 Unigene4837_T43  JR270541
 Unigene4839_T43  JR270542
 Unigene4840_T43  JR270543
 Unigene4843_T43  JR270544
 Unigene4844_T43  JR270545
 Unigene4846_T43  JR270546
 Unigene4847_T43  JR270547
 Unigene4850_T43  JR270548
 Unigene4852_T43  JR270549
 Unigene4853_T43  JR270550
 Unigene4855_T43  JR270551
 Unigene4860_T43  JR270552
 Unigene4862_T43  JR270553
 Unigene4863_T43  JR270554
 Unigene4866_T43  JR270555
 Unigene4870_T43  JR270556
 Unigene4872_T43  JR270557
 Unigene4875_T43  JR270558
 Unigene4877_T43  JR270559
 Unigene4878_T43  JR270560
 Unigene4879_T43  JR270561
 Unigene4881_T43  JR270562
 Unigene4883_T43  JR270563
 Unigene4887_T43  JR270564
 Unigene4889_T43  JR270565
 Unigene4892_T43  JR270566
 Unigene4893_T43  JR270567
 Unigene4895_T43  JR270568
 Unigene4897_T43  JR270569
 Unigene4899_T43  JR270570
 Unigene4902_T43  JR270571
 Unigene4905_T43  JR270572
 Unigene4915_T43  JR270573
 Unigene4918_T43  JR270574
 Unigene4921_T43  JR270575
 Unigene4923_T43  JR270576
 Unigene4924_T43  JR270577
 Unigene4925_T43  JR270578
 Unigene4928_T43  JR270579
 Unigene4929_T43  JR270580
 Unigene4932_T43  JR270581
 Unigene4934_T43  JR270582
 Unigene4937_T43  JR270583
 Unigene4940_T43  JR270584
 Unigene4941_T43  JR270585
 Unigene4942_T43  JR270586
 Unigene4944_T43  JR270587
 Unigene4955_T43  JR270588
 Unigene4957_T43  JR270589
 Unigene4958_T43  JR270590
 Unigene4959_T43  JR270591
 Unigene4961_T43  JR270592
 Unigene4963_T43  JR270593
 Unigene4964_T43  JR270594
 Unigene4965_T43  JR270595
 Unigene4967_T43  JR270596
 Unigene4968_T43  JR270597
 Unigene4970_T43  JR270598
 Unigene4971_T43  JR270599
 Unigene4972_T43  JR270600
 Unigene4976_T43  JR270601
 Unigene4977_T43  JR270602
 Unigene4979_T43  JR270603
 Unigene4985_T43  JR270604
 Unigene4988_T43  JR270605
 Unigene4989_T43  JR270606
 Unigene4995_T43  JR270607
 Unigene4996_T43  JR270608
 Unigene4998_T43  JR270609
 Unigene5001_T43  JR270610
 Unigene5002_T43  JR270611
 Unigene5004_T43  JR270612
 Unigene5005_T43  JR270613
 Unigene5007_T43  JR270614
 Unigene5008_T43  JR270615
 Unigene5012_T43  JR270616
 Unigene5018_T43  JR270617
 Unigene5020_T43  JR270618
 Unigene5021_T43  JR270619
 Unigene5022_T43  JR270620
 Unigene5028_T43  JR270621
 Unigene5031_T43  JR270622
 Unigene5032_T43  JR270623
 Unigene5033_T43  JR270624
 Unigene5034_T43  JR270625
 Unigene5043_T43  JR270626
 Unigene5048_T43  JR270627
 Unigene5049_T43  JR270628
 Unigene5050_T43  JR270629
 Unigene5052_T43  JR270630
 Unigene5055_T43  JR270631
 Unigene5056_T43  JR270632
 Unigene5057_T43  JR270633
 Unigene5058_T43  JR270634
 Unigene5059_T43  JR270635
 Unigene5061_T43  JR270636
 Unigene5062_T43  JR270637
 Unigene5066_T43  JR270638
 Unigene5067_T43  JR270639
 Unigene5068_T43  JR270640
 Unigene5071_T43  JR270641
 Unigene5072_T43  JR270642
 Unigene5073_T43  JR270643
 Unigene5075_T43  JR270644
 Unigene5076_T43  JR270645
 Unigene5077_T43  JR270646
 Unigene5078_T43  JR270647
 Unigene5079_T43  JR270648
 Unigene5082_T43  JR270649
 Unigene5083_T43  JR270650
 Unigene5086_T43  JR270651
 Unigene5092_T43  JR270652
 Unigene5094_T43  JR270653
 Unigene5096_T43  JR270654
 Unigene5097_T43  JR270655
 Unigene5099_T43  JR270656
 Unigene5100_T43  JR270657
 Unigene5104_T43  JR270658
 Unigene5106_T43  JR270659
 Unigene5111_T43  JR270660
 Unigene5114_T43  JR270661
 Unigene5115_T43  JR270662
 Unigene5121_T43  JR270663
 Unigene5122_T43  JR270664
 Unigene5125_T43  JR270665
 Unigene5126_T43  JR270666
 Unigene5128_T43  JR270667
 Unigene5130_T43  JR270668
 Unigene5132_T43  JR270669
 Unigene5136_T43  JR270670
 Unigene5138_T43  JR270671
 Unigene5139_T43  JR270672
 Unigene5140_T43  JR270673
 Unigene5145_T43  JR270674
 Unigene5147_T43  JR270675
 Unigene5149_T43  JR270676
 Unigene5153_T43  JR270677
 Unigene5154_T43  JR270678
 Unigene5157_T43  JR270679
 Unigene5158_T43  JR270680
 Unigene5163_T43  JR270681
 Unigene5164_T43  JR270682
 Unigene5166_T43  JR270683
 Unigene5168_T43  JR270684
 Unigene5169_T43  JR270685
 Unigene5172_T43  JR270686
 Unigene5174_T43  JR270687
 Unigene5177_T43  JR270688
 Unigene5178_T43  JR270689
 Unigene5179_T43  JR270690
 Unigene5181_T43  JR270691
 Unigene5182_T43  JR270692
 Unigene5185_T43  JR270693
 Unigene5186_T43  JR270694
 Unigene5187_T43  JR270695
 Unigene5190_T43  JR270696
 Unigene5192_T43  JR270697
 Unigene5195_T43  JR270698
 Unigene5197_T43  JR270699
 Unigene5198_T43  JR270700
 Unigene5200_T43  JR270701
 Unigene5201_T43  JR270702
 Unigene5203_T43  JR270703
 Unigene5204_T43  JR270704
 Unigene5205_T43  JR270705
 Unigene5207_T43  JR270706
 Unigene5210_T43  JR270707
 Unigene5212_T43  JR270708
 Unigene5213_T43  JR270709
 Unigene5214_T43  JR270710
 Unigene5215_T43  JR270711
 Unigene5217_T43  JR270712
 Unigene5221_T43  JR270713
 Unigene5222_T43  JR270714
 Unigene5224_T43  JR270715
 Unigene5225_T43  JR270716
 Unigene5227_T43  JR270717
 Unigene5228_T43  JR270718
 Unigene5233_T43  JR270719
 Unigene5234_T43  JR270720
 Unigene5235_T43  JR270721
 Unigene5236_T43  JR270722
 Unigene5237_T43  JR270723
 Unigene5241_T43  JR270724
 Unigene5242_T43  JR270725
 Unigene5243_T43  JR270726
 Unigene5245_T43  JR270727
 Unigene5246_T43  JR270728
 Unigene5248_T43  JR270729
 Unigene5251_T43  JR270730
 Unigene5252_T43  JR270731
 Unigene5253_T43  JR270732
 Unigene5254_T43  JR270733
 Unigene5255_T43  JR270734
 Unigene5257_T43  JR270735
 Unigene5258_T43  JR270736
 Unigene5260_T43  JR270737
 Unigene5261_T43  JR270738
 Unigene5263_T43  JR270739
 Unigene5265_T43  JR270740
 Unigene5267_T43  JR270741
 Unigene5268_T43  JR270742
 Unigene5270_T43  JR270743
 Unigene5271_T43  JR270744
 Unigene5272_T43  JR270745
 Unigene5278_T43  JR270746
 Unigene5281_T43  JR270747
 Unigene5283_T43  JR270748
 Unigene5284_T43  JR270749
 Unigene5285_T43  JR270750
 Unigene5286_T43  JR270751
 Unigene5287_T43  JR270752
 Unigene5288_T43  JR270753
 Unigene5293_T43  JR270754
 Unigene5294_T43  JR270755
 Unigene5297_T43  JR270756
 Unigene5299_T43  JR270757
 Unigene5300_T43  JR270758
 Unigene5301_T43  JR270759
 Unigene5303_T43  JR270760
 Unigene5305_T43  JR270761
 Unigene5314_T43  JR270762
 Unigene5315_T43  JR270763
 Unigene5318_T43  JR270764
 Unigene5319_T43  JR270765
 Unigene5320_T43  JR270766
 Unigene5322_T43  JR270767
 Unigene5326_T43  JR270768
 Unigene5327_T43  JR270769
 Unigene5329_T43  JR270770
 Unigene5330_T43  JR270771
 Unigene5334_T43  JR270772
 Unigene5335_T43  JR270773
 Unigene5338_T43  JR270774
 Unigene5339_T43  JR270775
 Unigene5340_T43  JR270776
 Unigene5341_T43  JR270777
 Unigene5342_T43  JR270778
 Unigene5343_T43  JR270779
 Unigene5347_T43  JR270780
 Unigene5348_T43  JR270781
 Unigene5349_T43  JR270782
 Unigene5352_T43  JR270783
 Unigene5353_T43  JR270784
 Unigene5354_T43  JR270785
 Unigene5355_T43  JR270786
 Unigene5357_T43  JR270787
 Unigene5358_T43  JR270788
 Unigene5359_T43  JR270789
 Unigene5360_T43  JR270790
 Unigene5361_T43  JR270791
 Unigene5362_T43  JR270792
 Unigene5370_T43  JR270793
 Unigene5371_T43  JR270794
 Unigene5375_T43  JR270795
 Unigene5376_T43  JR270796
 Unigene5379_T43  JR270797
 Unigene5380_T43  JR270798
 Unigene5381_T43  JR270799
 Unigene5382_T43  JR270800
 Unigene5383_T43  JR270801
 Unigene5387_T43  JR270802
 Unigene5388_T43  JR270803
 Unigene5391_T43  JR270804
 Unigene5392_T43  JR270805
 Unigene5395_T43  JR270806
 Unigene5396_T43  JR270807
 Unigene5401_T43  JR270808
 Unigene5402_T43  JR270809
 Unigene5406_T43  JR270810
 Unigene5408_T43  JR270811
 Unigene5409_T43  JR270812
 Unigene5411_T43  JR270813
 Unigene5414_T43  JR270814
 Unigene5415_T43  JR270815
 Unigene5420_T43  JR270816
 Unigene5422_T43  JR270817
 Unigene5423_T43  JR270818
 Unigene5425_T43  JR270819
 Unigene5427_T43  JR270820
 Unigene5429_T43  JR270821
 Unigene5430_T43  JR270822
 Unigene5431_T43  JR270823
 Unigene5432_T43  JR270824
 Unigene5435_T43  JR270825
 Unigene5438_T43  JR270826
 Unigene5440_T43  JR270827
 Unigene5441_T43  JR270828
 Unigene5443_T43  JR270829
 Unigene5444_T43  JR270830
 Unigene5445_T43  JR270831
 Unigene5451_T43  JR270832
 Unigene5453_T43  JR270833
 Unigene5454_T43  JR270834
 Unigene5456_T43  JR270835
 Unigene5457_T43  JR270836
 Unigene5458_T43  JR270837
 Unigene5459_T43  JR270838
 Unigene5464_T43  JR270839
 Unigene5465_T43  JR270840
 Unigene5468_T43  JR270841
 Unigene5470_T43  JR270842
 Unigene5473_T43  JR270843
 Unigene5478_T43  JR270844
 Unigene5480_T43  JR270845
 Unigene5481_T43  JR270846
 Unigene5482_T43  JR270847
 Unigene5483_T43  JR270848
 Unigene5485_T43  JR270849
 Unigene5489_T43  JR270850
 Unigene5491_T43  JR270851
 Unigene5492_T43  JR270852
 Unigene5496_T43  JR270853
 Unigene5497_T43  JR270854
 Unigene5498_T43  JR270855
 Unigene5499_T43  JR270856
 Unigene5500_T43  JR270857
 Unigene5502_T43  JR270858
 Unigene5503_T43  JR270859
 Unigene5504_T43  JR270860
 Unigene5505_T43  JR270861
 Unigene5508_T43  JR270862
 Unigene5509_T43  JR270863
 Unigene5511_T43  JR270864
 Unigene5517_T43  JR270865
 Unigene5519_T43  JR270866
 Unigene5521_T43  JR270867
 Unigene5523_T43  JR270868
 Unigene5524_T43  JR270869
 Unigene5525_T43  JR270870
 Unigene5527_T43  JR270871
 Unigene5529_T43  JR270872
 Unigene5533_T43  JR270873
 Unigene5541_T43  JR270874
 Unigene5543_T43  JR270875
 Unigene5546_T43  JR270876
 Unigene5547_T43  JR270877
 Unigene5548_T43  JR270878
 Unigene5550_T43  JR270879
 Unigene5552_T43  JR270880
 Unigene5553_T43  JR270881
 Unigene5554_T43  JR270882
 Unigene5555_T43  JR270883
 Unigene5557_T43  JR270884
 Unigene5558_T43  JR270885
 Unigene5564_T43  JR270886
 Unigene5567_T43  JR270887
 Unigene5572_T43  JR270888
 Unigene5574_T43  JR270889
 Unigene5577_T43  JR270890
 Unigene5578_T43  JR270891
 Unigene5579_T43  JR270892
 Unigene5582_T43  JR270893
 Unigene5583_T43  JR270894
 Unigene5584_T43  JR270895
 Unigene5585_T43  JR270896
 Unigene5586_T43  JR270897
 Unigene5589_T43  JR270898
 Unigene5590_T43  JR270899
 Unigene5593_T43  JR270900
 Unigene5594_T43  JR270901
 Unigene5598_T43  JR270902
 Unigene5603_T43  JR270903
 Unigene5604_T43  JR270904
 Unigene5605_T43  JR270905
 Unigene5609_T43  JR270906
 Unigene5610_T43  JR270907
 Unigene5612_T43  JR270908
 Unigene5613_T43  JR270909
 Unigene5614_T43  JR270910
 Unigene5616_T43  JR270911
 Unigene5619_T43  JR270912
 Unigene5620_T43  JR270913
 Unigene5622_T43  JR270914
 Unigene5623_T43  JR270915
 Unigene5626_T43  JR270916
 Unigene5632_T43  JR270917
 Unigene5633_T43  JR270918
 Unigene5634_T43  JR270919
 Unigene5635_T43  JR270920
 Unigene5637_T43  JR270921
 Unigene5638_T43  JR270922
 Unigene5643_T43  JR270923
 Unigene5647_T43  JR270924
 Unigene5648_T43  JR270925
 Unigene5649_T43  JR270926
 Unigene5652_T43  JR270927
 Unigene5656_T43  JR270928
 Unigene5657_T43  JR270929
 Unigene5658_T43  JR270930
 Unigene5660_T43  JR270931
 Unigene5663_T43  JR270932
 Unigene5666_T43  JR270933
 Unigene5667_T43  JR270934
 Unigene5671_T43  JR270935
 Unigene5672_T43  JR270936
 Unigene5674_T43  JR270937
 Unigene5676_T43  JR270938
 Unigene5677_T43  JR270939
 Unigene5679_T43  JR270940
 Unigene5680_T43  JR270941
 Unigene5687_T43  JR270942
 Unigene5688_T43  JR270943
 Unigene5690_T43  JR270944
 Unigene5691_T43  JR270945
 Unigene5693_T43  JR270946
 Unigene5694_T43  JR270947
 Unigene5698_T43  JR270948
 Unigene5702_T43  JR270949
 Unigene5706_T43  JR270950
 Unigene5709_T43  JR270951
 Unigene5710_T43  JR270952
 Unigene5711_T43  JR270953
 Unigene5712_T43  JR270954
 Unigene5714_T43  JR270955
 Unigene5716_T43  JR270956
 Unigene5720_T43  JR270957
 Unigene5721_T43  JR270958
 Unigene5724_T43  JR270959
 Unigene5726_T43  JR270960
 Unigene5727_T43  JR270961
 Unigene5729_T43  JR270962
 Unigene5730_T43  JR270963
 Unigene5733_T43  JR270964
 Unigene5740_T43  JR270965
 Unigene5742_T43  JR270966
 Unigene5743_T43  JR270967
 Unigene5744_T43  JR270968
 Unigene5745_T43  JR270969
 Unigene5746_T43  JR270970
 Unigene5748_T43  JR270971
 Unigene5749_T43  JR270972
 Unigene5750_T43  JR270973
 Unigene5751_T43  JR270974
 Unigene5753_T43  JR270975
 Unigene5754_T43  JR270976
 Unigene5755_T43  JR270977
 Unigene5756_T43  JR270978
 Unigene5757_T43  JR270979
 Unigene5758_T43  JR270980
 Unigene5760_T43  JR270981
 Unigene5763_T43  JR270982
 Unigene5765_T43  JR270983
 Unigene5767_T43  JR270984
 Unigene5768_T43  JR270985
 Unigene5772_T43  JR270986
 Unigene5774_T43  JR270987
 Unigene5775_T43  JR270988
 Unigene5778_T43  JR270989
 Unigene5779_T43  JR270990
 Unigene5780_T43  JR270991
 Unigene5785_T43  JR270992
 Unigene5787_T43  JR270993
 Unigene5789_T43  JR270994
 Unigene5792_T43  JR270995
 Unigene5793_T43  JR270996
 Unigene5794_T43  JR270997
 Unigene5795_T43  JR270998
 Unigene5796_T43  JR270999
 Unigene5798_T43  JR271000
 Unigene5799_T43  JR271001
 Unigene5800_T43  JR271002
 Unigene5801_T43  JR271003
 Unigene5806_T43  JR271004
 Unigene5807_T43  JR271005
 Unigene5808_T43  JR271006
 Unigene5809_T43  JR271007
 Unigene5810_T43  JR271008
 Unigene5811_T43  JR271009
 Unigene5812_T43  JR271010
 Unigene5816_T43  JR271011
 Unigene5819_T43  JR271012
 Unigene5823_T43  JR271013
 Unigene5826_T43  JR271014
 Unigene5827_T43  JR271015
 Unigene5828_T43  JR271016
 Unigene5829_T43  JR271017
 Unigene5831_T43  JR271018
 Unigene5837_T43  JR271019
 Unigene5838_T43  JR271020
 Unigene5841_T43  JR271021
 Unigene5842_T43  JR271022
 Unigene5843_T43  JR271023
 Unigene5844_T43  JR271024
 Unigene5845_T43  JR271025
 Unigene5847_T43  JR271026
 Unigene5848_T43  JR271027
 Unigene5850_T43  JR271028
 Unigene5857_T43  JR271029
 Unigene5862_T43  JR271030
 Unigene5865_T43  JR271031
 Unigene5866_T43  JR271032
 Unigene5867_T43  JR271033
 Unigene5870_T43  JR271034
 Unigene5873_T43  JR271035
 Unigene5874_T43  JR271036
 Unigene5876_T43  JR271037
 Unigene5878_T43  JR271038
 Unigene5879_T43  JR271039
 Unigene5880_T43  JR271040
 Unigene5881_T43  JR271041
 Unigene5882_T43  JR271042
 Unigene5883_T43  JR271043
 Unigene5887_T43  JR271044
 Unigene5890_T43  JR271045
 Unigene5892_T43  JR271046
 Unigene5893_T43  JR271047
 Unigene5895_T43  JR271048
 Unigene5896_T43  JR271049
 Unigene5897_T43  JR271050
 Unigene5901_T43  JR271051
 Unigene5906_T43  JR271052
 Unigene5907_T43  JR271053
 Unigene5909_T43  JR271054
 Unigene5910_T43  JR271055
 Unigene5911_T43  JR271056
 Unigene5918_T43  JR271057
 Unigene5919_T43  JR271058
 Unigene5920_T43  JR271059
 Unigene5923_T43  JR271060
 Unigene5924_T43  JR271061
 Unigene5926_T43  JR271062
 Unigene5928_T43  JR271063
 Unigene5930_T43  JR271064
 Unigene5931_T43  JR271065
 Unigene5932_T43  JR271066
 Unigene5933_T43  JR271067
 Unigene5938_T43  JR271068
 Unigene5941_T43  JR271069
 Unigene5942_T43  JR271070
 Unigene5944_T43  JR271071
 Unigene5945_T43  JR271072
 Unigene5946_T43  JR271073
 Unigene5947_T43  JR271074
 Unigene5949_T43  JR271075
 Unigene5951_T43  JR271076
 Unigene5952_T43  JR271077
 Unigene5953_T43  JR271078
 Unigene5957_T43  JR271079
 Unigene5960_T43  JR271080
 Unigene5961_T43  JR271081
 Unigene5963_T43  JR271082
 Unigene5965_T43  JR271083
 Unigene5967_T43  JR271084
 Unigene5971_T43  JR271085
 Unigene5975_T43  JR271086
 Unigene5977_T43  JR271087
 Unigene5979_T43  JR271088
 Unigene5980_T43  JR271089
 Unigene5983_T43  JR271090
 Unigene5984_T43  JR271091
 Unigene5986_T43  JR271092
 Unigene5987_T43  JR271093
 Unigene5992_T43  JR271094
 Unigene5996_T43  JR271095
 Unigene5997_T43  JR271096
 Unigene5998_T43  JR271097
 Unigene5999_T43  JR271098
 Unigene6002_T43  JR271099
 Unigene6003_T43  JR271100
 Unigene6005_T43  JR271101
 Unigene6009_T43  JR271102
 Unigene6010_T43  JR271103
 Unigene6011_T43  JR271104
 Unigene6012_T43  JR271105
 Unigene6013_T43  JR271106
 Unigene6014_T43  JR271107
 Unigene6016_T43  JR271108
 Unigene6017_T43  JR271109
 Unigene6018_T43  JR271110
 Unigene6020_T43  JR271111
 Unigene6021_T43  JR271112
 Unigene6024_T43  JR271113
 Unigene6027_T43  JR271114
 Unigene6028_T43  JR271115
 Unigene6029_T43  JR271116
 Unigene6033_T43  JR271117
 Unigene6034_T43  JR271118
 Unigene6039_T43  JR271119
 Unigene6040_T43  JR271120
 Unigene6043_T43  JR271121
 Unigene6044_T43  JR271122
 Unigene6045_T43  JR271123
 Unigene6046_T43  JR271124
 Unigene6048_T43  JR271125
 Unigene6049_T43  JR271126
 Unigene6050_T43  JR271127
 Unigene6051_T43  JR271128
 Unigene6055_T43  JR271129
 Unigene6056_T43  JR271130
 Unigene6057_T43  JR271131
 Unigene6058_T43  JR271132
 Unigene6063_T43  JR271133
 Unigene6064_T43  JR271134
 Unigene6071_T43  JR271135
 Unigene6073_T43  JR271136
 Unigene6074_T43  JR271137
 Unigene6075_T43  JR271138
 Unigene6080_T43  JR271139
 Unigene6081_T43  JR271140
 Unigene6082_T43  JR271141
 Unigene6083_T43  JR271142
 Unigene6084_T43  JR271143
 Unigene6088_T43  JR271144
 Unigene6093_T43  JR271145
 Unigene6097_T43  JR271146
 Unigene6099_T43  JR271147
 Unigene6100_T43  JR271148
 Unigene6102_T43  JR271149
 Unigene6105_T43  JR271150
 Unigene6106_T43  JR271151
 Unigene6107_T43  JR271152
 Unigene6109_T43  JR271153
 Unigene6112_T43  JR271154
 Unigene6113_T43  JR271155
 Unigene6115_T43  JR271156
 Unigene6116_T43  JR271157
 Unigene6118_T43  JR271158
 Unigene6119_T43  JR271159
 Unigene6121_T43  JR271160
 Unigene6125_T43  JR271161
 Unigene6127_T43  JR271162
 Unigene6128_T43  JR271163
 Unigene6129_T43  JR271164
 Unigene6130_T43  JR271165
 Unigene6131_T43  JR271166
 Unigene6133_T43  JR271167
 Unigene6136_T43  JR271168
 Unigene6138_T43  JR271169
 Unigene6140_T43  JR271170
 Unigene6144_T43  JR271171
 Unigene6145_T43  JR271172
 Unigene6146_T43  JR271173
 Unigene6147_T43  JR271174
 Unigene6149_T43  JR271175
 Unigene6150_T43  JR271176
 Unigene6151_T43  JR271177
 Unigene6153_T43  JR271178
 Unigene6155_T43  JR271179
 Unigene6156_T43  JR271180
 Unigene6160_T43  JR271181
 Unigene6161_T43  JR271182
 Unigene6163_T43  JR271183
 Unigene6165_T43  JR271184
 Unigene6166_T43  JR271185
 Unigene6167_T43  JR271186
 Unigene6169_T43  JR271187
 Unigene6170_T43  JR271188
 Unigene6171_T43  JR271189
 Unigene6175_T43  JR271190
 Unigene6177_T43  JR271191
 Unigene6178_T43  JR271192
 Unigene6186_T43  JR271193
 Unigene6200_T43  JR271194
 Unigene6201_T43  JR271195
 Unigene6202_T43  JR271196
 Unigene6203_T43  JR271197
 Unigene6204_T43  JR271198
 Unigene6206_T43  JR271199
 Unigene6208_T43  JR271200
 Unigene6209_T43  JR271201
 Unigene6210_T43  JR271202
 Unigene6212_T43  JR271203
 Unigene6213_T43  JR271204
 Unigene6214_T43  JR271205
 Unigene6215_T43  JR271206
 Unigene6217_T43  JR271207
 Unigene6218_T43  JR271208
 Unigene6220_T43  JR271209
 Unigene6221_T43  JR271210
 Unigene6223_T43  JR271211
 Unigene6224_T43  JR271212
 Unigene6225_T43  JR271213
 Unigene6226_T43  JR271214
 Unigene6227_T43  JR271215
 Unigene6228_T43  JR271216
 Unigene6229_T43  JR271217
 Unigene6231_T43  JR271218
 Unigene6234_T43  JR271219
 Unigene6240_T43  JR271220
 Unigene6242_T43  JR271221
 Unigene6243_T43  JR271222
 Unigene6245_T43  JR271223
 Unigene6246_T43  JR271224
 Unigene6248_T43  JR271225
 Unigene6250_T43  JR271226
 Unigene6251_T43  JR271227
 Unigene6253_T43  JR271228
 Unigene6255_T43  JR271229
 Unigene6256_T43  JR271230
 Unigene6258_T43  JR271231
 Unigene6260_T43  JR271232
 Unigene6262_T43  JR271233
 Unigene6267_T43  JR271234
 Unigene6268_T43  JR271235
 Unigene6270_T43  JR271236
 Unigene6271_T43  JR271237
 Unigene6272_T43  JR271238
 Unigene6274_T43  JR271239
 Unigene6276_T43  JR271240
 Unigene6277_T43  JR271241
 Unigene6282_T43  JR271242
 Unigene6285_T43  JR271243
 Unigene6286_T43  JR271244
 Unigene6287_T43  JR271245
 Unigene6290_T43  JR271246
 Unigene6291_T43  JR271247
 Unigene6293_T43  JR271248
 Unigene6294_T43  JR271249
 Unigene6300_T43  JR271250
 Unigene6303_T43  JR271251
 Unigene6306_T43  JR271252
 Unigene6307_T43  JR271253
 Unigene6308_T43  JR271254
 Unigene6312_T43  JR271255
 Unigene6313_T43  JR271256
 Unigene6314_T43  JR271257
 Unigene6318_T43  JR271258
 Unigene6319_T43  JR271259
 Unigene6320_T43  JR271260
 Unigene6321_T43  JR271261
 Unigene6324_T43  JR271262
 Unigene6325_T43  JR271263
 Unigene6327_T43  JR271264
 Unigene6328_T43  JR271265
 Unigene6331_T43  JR271266
 Unigene6332_T43  JR271267
 Unigene6333_T43  JR271268
 Unigene6334_T43  JR271269
 Unigene6339_T43  JR271270
 Unigene6340_T43  JR271271
 Unigene6341_T43  JR271272
 Unigene6343_T43  JR271273
 Unigene6344_T43  JR271274
 Unigene6345_T43  JR271275
 Unigene6346_T43  JR271276
 Unigene6348_T43  JR271277
 Unigene6352_T43  JR271278
 Unigene6354_T43  JR271279
 Unigene6357_T43  JR271280
 Unigene6358_T43  JR271281
 Unigene6360_T43  JR271282
 Unigene6361_T43  JR271283
 Unigene6362_T43  JR271284
 Unigene6367_T43  JR271285
 Unigene6368_T43  JR271286
 Unigene6370_T43  JR271287
 Unigene6371_T43  JR271288
 Unigene6372_T43  JR271289
 Unigene6374_T43  JR271290
 Unigene6376_T43  JR271291
 Unigene6377_T43  JR271292
 Unigene6378_T43  JR271293
 Unigene6383_T43  JR271294
 Unigene6384_T43  JR271295
 Unigene6387_T43  JR271296
 Unigene6388_T43  JR271297
 Unigene6390_T43  JR271298
 Unigene6394_T43  JR271299
 Unigene6395_T43  JR271300
 Unigene6399_T43  JR271301
 Unigene6400_T43  JR271302
 Unigene6401_T43  JR271303
 Unigene6402_T43  JR271304
 Unigene6405_T43  JR271305
 Unigene6406_T43  JR271306
 Unigene6407_T43  JR271307
 Unigene6408_T43  JR271308
 Unigene6410_T43  JR271309
 Unigene6411_T43  JR271310
 Unigene6413_T43  JR271311
 Unigene6415_T43  JR271312
 Unigene6417_T43  JR271313
 Unigene6418_T43  JR271314
 Unigene6420_T43  JR271315
 Unigene6423_T43  JR271316
 Unigene6424_T43  JR271317
 Unigene6425_T43  JR271318
 Unigene6426_T43  JR271319
 Unigene6427_T43  JR271320
 Unigene6428_T43  JR271321
 Unigene6429_T43  JR271322
 Unigene6432_T43  JR271323
 Unigene6436_T43  JR271324
 Unigene6439_T43  JR271325
 Unigene6441_T43  JR271326
 Unigene6442_T43  JR271327
 Unigene6445_T43  JR271328
 Unigene6448_T43  JR271329
 Unigene6457_T43  JR271330
 Unigene6459_T43  JR271331
 Unigene6462_T43  JR271332
 Unigene6467_T43  JR271333
 Unigene6468_T43  JR271334
 Unigene6470_T43  JR271335
 Unigene6476_T43  JR271336
 Unigene6478_T43  JR271337
 Unigene6479_T43  JR271338
 Unigene6482_T43  JR271339
 Unigene6483_T43  JR271340
 Unigene6484_T43  JR271341
 Unigene6486_T43  JR271342
 Unigene6487_T43  JR271343
 Unigene6488_T43  JR271344
 Unigene6490_T43  JR271345
 Unigene6492_T43  JR271346
 Unigene6493_T43  JR271347
 Unigene6495_T43  JR271348
 Unigene6496_T43  JR271349
 Unigene6498_T43  JR271350
 Unigene6502_T43  JR271351
 Unigene6503_T43  JR271352
 Unigene6506_T43  JR271353
 Unigene6508_T43  JR271354
 Unigene6509_T43  JR271355
 Unigene6510_T43  JR271356
 Unigene6512_T43  JR271357
 Unigene6513_T43  JR271358
 Unigene6514_T43  JR271359
 Unigene6516_T43  JR271360
 Unigene6517_T43  JR271361
 Unigene6519_T43  JR271362
 Unigene6521_T43  JR271363
 Unigene6522_T43  JR271364
 Unigene6524_T43  JR271365
 Unigene6525_T43  JR271366
 Unigene6527_T43  JR271367
 Unigene6529_T43  JR271368
 Unigene6530_T43  JR271369
 Unigene6531_T43  JR271370
 Unigene6532_T43  JR271371
 Unigene6533_T43  JR271372
 Unigene6537_T43  JR271373
 Unigene6539_T43  JR271374
 Unigene6540_T43  JR271375
 Unigene6543_T43  JR271376
 Unigene6544_T43  JR271377
 Unigene6546_T43  JR271378
 Unigene6547_T43  JR271379
 Unigene6554_T43  JR271380
 Unigene6557_T43  JR271381
 Unigene6560_T43  JR271382
 Unigene6561_T43  JR271383
 Unigene6562_T43  JR271384
 Unigene6564_T43  JR271385
 Unigene6566_T43  JR271386
 Unigene6568_T43  JR271387
 Unigene6569_T43  JR271388
 Unigene6570_T43  JR271389
 Unigene6571_T43  JR271390
 Unigene6572_T43  JR271391
 Unigene6573_T43  JR271392
 Unigene6575_T43  JR271393
 Unigene6576_T43  JR271394
 Unigene6577_T43  JR271395
 Unigene6578_T43  JR271396
 Unigene6580_T43  JR271397
 Unigene6582_T43  JR271398
 Unigene6583_T43  JR271399
 Unigene6584_T43  JR271400
 Unigene6585_T43  JR271401
 Unigene6588_T43  JR271402
 Unigene6591_T43  JR271403
 Unigene6593_T43  JR271404
 Unigene6594_T43  JR271405
 Unigene6595_T43  JR271406
 Unigene6596_T43  JR271407
 Unigene6600_T43  JR271408
 Unigene6601_T43  JR271409
 Unigene6602_T43  JR271410
 Unigene6603_T43  JR271411
 Unigene6604_T43  JR271412
 Unigene6605_T43  JR271413
 Unigene6607_T43  JR271414
 Unigene6608_T43  JR271415
 Unigene6609_T43  JR271416
 Unigene6610_T43  JR271417
 Unigene6612_T43  JR271418
 Unigene6615_T43  JR271419
 Unigene6622_T43  JR271420
 Unigene6624_T43  JR271421
 Unigene6625_T43  JR271422
 Unigene6626_T43  JR271423
 Unigene6629_T43  JR271424
 Unigene6631_T43  JR271425
 Unigene6632_T43  JR271426
 Unigene6633_T43  JR271427
 Unigene6634_T43  JR271428
 Unigene6642_T43  JR271429
 Unigene6646_T43  JR271430
 Unigene6649_T43  JR271431
 Unigene6650_T43  JR271432
 Unigene6651_T43  JR271433
 Unigene6652_T43  JR271434
 Unigene6654_T43  JR271435
 Unigene6656_T43  JR271436
 Unigene6658_T43  JR271437
 Unigene6659_T43  JR271438
 Unigene6661_T43  JR271439
 Unigene6662_T43  JR271440
 Unigene6665_T43  JR271441
 Unigene6666_T43  JR271442
 Unigene6672_T43  JR271443
 Unigene6673_T43  JR271444
 Unigene6674_T43  JR271445
 Unigene6678_T43  JR271446
 Unigene6679_T43  JR271447
 Unigene6682_T43  JR271448
 Unigene6686_T43  JR271449
 Unigene6687_T43  JR271450
 Unigene6688_T43  JR271451
 Unigene6690_T43  JR271452
 Unigene6693_T43  JR271453
 Unigene6694_T43  JR271454
 Unigene6696_T43  JR271455
 Unigene6703_T43  JR271456
 Unigene6705_T43  JR271457
 Unigene6706_T43  JR271458
 Unigene6707_T43  JR271459
 Unigene6708_T43  JR271460
 Unigene6710_T43  JR271461
 Unigene6711_T43  JR271462
 Unigene6713_T43  JR271463
 Unigene6715_T43  JR271464
 Unigene6716_T43  JR271465
 Unigene6719_T43  JR271466
 Unigene6720_T43  JR271467
 Unigene6721_T43  JR271468
 Unigene6722_T43  JR271469
 Unigene6724_T43  JR271470
 Unigene6727_T43  JR271471
 Unigene6729_T43  JR271472
 Unigene6733_T43  JR271473
 Unigene6736_T43  JR271474
 Unigene6737_T43  JR271475
 Unigene6739_T43  JR271476
 Unigene6740_T43  JR271477
 Unigene6741_T43  JR271478
 Unigene6742_T43  JR271479
 Unigene6743_T43  JR271480
 Unigene6744_T43  JR271481
 Unigene6746_T43  JR271482
 Unigene6747_T43  JR271483
 Unigene6748_T43  JR271484
 Unigene6749_T43  JR271485
 Unigene6750_T43  JR271486
 Unigene6754_T43  JR271487
 Unigene6755_T43  JR271488
 Unigene6757_T43  JR271489
 Unigene6758_T43  JR271490
 Unigene6759_T43  JR271491
 Unigene6760_T43  JR271492
 Unigene6761_T43  JR271493
 Unigene6764_T43  JR271494
 Unigene6767_T43  JR271495
 Unigene6769_T43  JR271496
 Unigene6771_T43  JR271497
 Unigene6772_T43  JR271498
 Unigene6773_T43  JR271499
 Unigene6774_T43  JR271500
 Unigene6776_T43  JR271501
 Unigene6778_T43  JR271502
 Unigene6779_T43  JR271503
 Unigene6781_T43  JR271504
 Unigene6782_T43  JR271505
 Unigene6784_T43  JR271506
 Unigene6786_T43  JR271507
 Unigene6789_T43  JR271508
 Unigene6791_T43  JR271509
 Unigene6792_T43  JR271510
 Unigene6794_T43  JR271511
 Unigene6801_T43  JR271512
 Unigene6805_T43  JR271513
 Unigene6806_T43  JR271514
 Unigene6807_T43  JR271515
 Unigene6808_T43  JR271516
 Unigene6811_T43  JR271517
 Unigene6812_T43  JR271518
 Unigene6815_T43  JR271519
 Unigene6816_T43  JR271520
 Unigene6819_T43  JR271521
 Unigene6820_T43  JR271522
 Unigene6821_T43  JR271523
 Unigene6822_T43  JR271524
 Unigene6825_T43  JR271525
 Unigene6826_T43  JR271526
 Unigene6829_T43  JR271527
 Unigene6830_T43  JR271528
 Unigene6831_T43  JR271529
 Unigene6833_T43  JR271530
 Unigene6835_T43  JR271531
 Unigene6837_T43  JR271532
 Unigene6838_T43  JR271533
 Unigene6841_T43  JR271534
 Unigene6843_T43  JR271535
 Unigene6848_T43  JR271536
 Unigene6849_T43  JR271537
 Unigene6850_T43  JR271538
 Unigene6851_T43  JR271539
 Unigene6852_T43  JR271540
 Unigene6855_T43  JR271541
 Unigene6856_T43  JR271542
 Unigene6858_T43  JR271543
 Unigene6859_T43  JR271544
 Unigene6863_T43  JR271545
 Unigene6864_T43  JR271546
 Unigene6865_T43  JR271547
 Unigene6866_T43  JR271548
 Unigene6867_T43  JR271549
 Unigene6871_T43  JR271550
 Unigene6874_T43  JR271551
 Unigene6875_T43  JR271552
 Unigene6876_T43  JR271553
 Unigene6877_T43  JR271554
 Unigene6878_T43  JR271555
 Unigene6879_T43  JR271556
 Unigene6881_T43  JR271557
 Unigene6886_T43  JR271558
 Unigene6887_T43  JR271559
 Unigene6888_T43  JR271560
 Unigene6891_T43  JR271561
 Unigene6892_T43  JR271562
 Unigene6894_T43  JR271563
 Unigene6895_T43  JR271564
 Unigene6900_T43  JR271565
 Unigene6902_T43  JR271566
 Unigene6905_T43  JR271567
 Unigene6908_T43  JR271568
 Unigene6912_T43  JR271569
 Unigene6913_T43  JR271570
 Unigene6914_T43  JR271571
 Unigene6915_T43  JR271572
 Unigene6916_T43  JR271573
 Unigene6918_T43  JR271574
 Unigene6919_T43  JR271575
 Unigene6920_T43  JR271576
 Unigene6922_T43  JR271577
 Unigene6923_T43  JR271578
 Unigene6924_T43  JR271579
 Unigene6926_T43  JR271580
 Unigene6929_T43  JR271581
 Unigene6934_T43  JR271582
 Unigene6937_T43  JR271583
 Unigene6938_T43  JR271584
 Unigene6939_T43  JR271585
 Unigene6940_T43  JR271586
 Unigene6944_T43  JR271587
 Unigene6945_T43  JR271588
 Unigene6946_T43  JR271589
 Unigene6947_T43  JR271590
 Unigene6949_T43  JR271591
 Unigene6951_T43  JR271592
 Unigene6955_T43  JR271593
 Unigene6956_T43  JR271594
 Unigene6957_T43  JR271595
 Unigene6958_T43  JR271596
 Unigene6963_T43  JR271597
 Unigene6964_T43  JR271598
 Unigene6966_T43  JR271599
 Unigene6968_T43  JR271600
 Unigene6969_T43  JR271601
 Unigene6971_T43  JR271602
 Unigene6974_T43  JR271603
 Unigene6975_T43  JR271604
 Unigene6976_T43  JR271605
 Unigene6977_T43  JR271606
 Unigene6978_T43  JR271607
 Unigene6979_T43  JR271608
 Unigene6980_T43  JR271609
 Unigene6982_T43  JR271610
 Unigene6983_T43  JR271611
 Unigene6984_T43  JR271612
 Unigene6988_T43  JR271613
 Unigene6989_T43  JR271614
 Unigene6990_T43  JR271615
 Unigene6992_T43  JR271616
 Unigene6994_T43  JR271617
 Unigene6995_T43  JR271618
 Unigene7000_T43  JR271619
 Unigene7002_T43  JR271620
 Unigene7003_T43  JR271621
 Unigene7005_T43  JR271622
 Unigene7007_T43  JR271623
 Unigene7010_T43  JR271624
 Unigene7011_T43  JR271625
 Unigene7012_T43  JR271626
 Unigene7013_T43  JR271627
 Unigene7017_T43  JR271628
 Unigene7018_T43  JR271629
 Unigene7019_T43  JR271630
 Unigene7020_T43  JR271631
 Unigene7021_T43  JR271632
 Unigene7022_T43  JR271633
 Unigene7026_T43  JR271634
 Unigene7029_T43  JR271635
 Unigene7033_T43  JR271636
 Unigene7034_T43  JR271637
 Unigene7037_T43  JR271638
 Unigene7038_T43  JR271639
 Unigene7039_T43  JR271640
 Unigene7040_T43  JR271641
 Unigene7041_T43  JR271642
 Unigene7042_T43  JR271643
 Unigene7043_T43  JR271644
 Unigene7045_T43  JR271645
 Unigene7048_T43  JR271646
 Unigene7050_T43  JR271647
 Unigene7052_T43  JR271648
 Unigene7057_T43  JR271649
 Unigene7060_T43  JR271650
 Unigene7062_T43  JR271651
 Unigene7063_T43  JR271652
 Unigene7064_T43  JR271653
 Unigene7065_T43  JR271654
 Unigene7066_T43  JR271655
 Unigene7067_T43  JR271656
 Unigene7069_T43  JR271657
 Unigene7070_T43  JR271658
 Unigene7072_T43  JR271659
 Unigene7073_T43  JR271660
 Unigene7076_T43  JR271661
 Unigene7077_T43  JR271662
 Unigene7078_T43  JR271663
 Unigene7080_T43  JR271664
 Unigene7086_T43  JR271665
 Unigene7087_T43  JR271666
 Unigene7088_T43  JR271667
 Unigene7089_T43  JR271668
 Unigene7092_T43  JR271669
 Unigene7093_T43  JR271670
 Unigene7094_T43  JR271671
 Unigene7095_T43  JR271672
 Unigene7097_T43  JR271673
 Unigene7100_T43  JR271674
 Unigene7101_T43  JR271675
 Unigene7102_T43  JR271676
 Unigene7109_T43  JR271677
 Unigene7110_T43  JR271678
 Unigene7114_T43  JR271679
 Unigene7115_T43  JR271680
 Unigene7116_T43  JR271681
 Unigene7117_T43  JR271682
 Unigene7121_T43  JR271683
 Unigene7123_T43  JR271684
 Unigene7124_T43  JR271685
 Unigene7126_T43  JR271686
 Unigene7127_T43  JR271687
 Unigene7129_T43  JR271688
 Unigene7132_T43  JR271689
 Unigene7136_T43  JR271690
 Unigene7137_T43  JR271691
 Unigene7138_T43  JR271692
 Unigene7140_T43  JR271693
 Unigene7141_T43  JR271694
 Unigene7143_T43  JR271695
 Unigene7150_T43  JR271696
 Unigene7151_T43  JR271697
 Unigene7153_T43  JR271698
 Unigene7154_T43  JR271699
 Unigene7156_T43  JR271700
 Unigene7157_T43  JR271701
 Unigene7159_T43  JR271702
 Unigene7161_T43  JR271703
 Unigene7162_T43  JR271704
 Unigene7164_T43  JR271705
 Unigene7166_T43  JR271706
 Unigene7168_T43  JR271707
 Unigene7170_T43  JR271708
 Unigene7171_T43  JR271709
 Unigene7173_T43  JR271710
 Unigene7176_T43  JR271711
 Unigene7179_T43  JR271712
 Unigene7186_T43  JR271713
 Unigene7188_T43  JR271714
 Unigene7191_T43  JR271715
 Unigene7192_T43  JR271716
 Unigene7195_T43  JR271717
 Unigene7196_T43  JR271718
 Unigene7197_T43  JR271719
 Unigene7199_T43  JR271720
 Unigene7202_T43  JR271721
 Unigene7204_T43  JR271722
 Unigene7206_T43  JR271723
 Unigene7207_T43  JR271724
 Unigene7208_T43  JR271725
 Unigene7216_T43  JR271726
 Unigene7217_T43  JR271727
 Unigene7220_T43  JR271728
 Unigene7225_T43  JR271729
 Unigene7226_T43  JR271730
 Unigene7229_T43  JR271731
 Unigene7230_T43  JR271732
 Unigene7231_T43  JR271733
 Unigene7232_T43  JR271734
 Unigene7233_T43  JR271735
 Unigene7234_T43  JR271736
 Unigene7235_T43  JR271737
 Unigene7236_T43  JR271738
 Unigene7237_T43  JR271739
 Unigene7238_T43  JR271740
 Unigene7239_T43  JR271741
 Unigene7241_T43  JR271742
 Unigene7242_T43  JR271743
 Unigene7243_T43  JR271744
 Unigene7244_T43  JR271745
 Unigene7245_T43  JR271746
 Unigene7247_T43  JR271747
 Unigene7249_T43  JR271748
 Unigene7251_T43  JR271749
 Unigene7252_T43  JR271750
 Unigene7254_T43  JR271751
 Unigene7255_T43  JR271752
 Unigene7256_T43  JR271753
 Unigene7258_T43  JR271754
 Unigene7259_T43  JR271755
 Unigene7263_T43  JR271756
 Unigene7264_T43  JR271757
 Unigene7266_T43  JR271758
 Unigene7268_T43  JR271759
 Unigene7269_T43  JR271760
 Unigene7272_T43  JR271761
 Unigene7276_T43  JR271762
 Unigene7277_T43  JR271763
 Unigene7279_T43  JR271764
 Unigene7287_T43  JR271765
 Unigene7288_T43  JR271766
 Unigene7289_T43  JR271767
 Unigene7292_T43  JR271768
 Unigene7298_T43  JR271769
 Unigene7299_T43  JR271770
 Unigene7300_T43  JR271771
 Unigene7301_T43  JR271772
 Unigene7302_T43  JR271773
 Unigene7303_T43  JR271774
 Unigene7305_T43  JR271775
 Unigene7306_T43  JR271776
 Unigene7310_T43  JR271777
 Unigene7311_T43  JR271778
 Unigene7312_T43  JR271779
 Unigene7318_T43  JR271780
 Unigene7319_T43  JR271781
 Unigene7321_T43  JR271782
 Unigene7322_T43  JR271783
 Unigene7324_T43  JR271784
 Unigene7326_T43  JR271785
 Unigene7327_T43  JR271786
 Unigene7328_T43  JR271787
 Unigene7330_T43  JR271788
 Unigene7332_T43  JR271789
 Unigene7333_T43  JR271790
 Unigene7334_T43  JR271791
 Unigene7335_T43  JR271792
 Unigene7336_T43  JR271793
 Unigene7337_T43  JR271794
 Unigene7338_T43  JR271795
 Unigene7341_T43  JR271796
 Unigene7342_T43  JR271797
 Unigene7344_T43  JR271798
 Unigene7345_T43  JR271799
 Unigene7347_T43  JR271800
 Unigene7348_T43  JR271801
 Unigene7349_T43  JR271802
 Unigene7351_T43  JR271803
 Unigene7354_T43  JR271804
 Unigene7357_T43  JR271805
 Unigene7358_T43  JR271806
 Unigene7361_T43  JR271807
 Unigene7367_T43  JR271808
 Unigene7369_T43  JR271809
 Unigene7370_T43  JR271810
 Unigene7371_T43  JR271811
 Unigene7374_T43  JR271812
 Unigene7375_T43  JR271813
 Unigene7377_T43  JR271814
 Unigene7378_T43  JR271815
 Unigene7379_T43  JR271816
 Unigene7382_T43  JR271817
 Unigene7383_T43  JR271818
 Unigene7390_T43  JR271819
 Unigene7391_T43  JR271820
 Unigene7393_T43  JR271821
 Unigene7394_T43  JR271822
 Unigene7398_T43  JR271823
 Unigene7401_T43  JR271824
 Unigene7403_T43  JR271825
 Unigene7404_T43  JR271826
 Unigene7407_T43  JR271827
 Unigene7409_T43  JR271828
 Unigene7410_T43  JR271829
 Unigene7412_T43  JR271830
 Unigene7413_T43  JR271831
 Unigene7414_T43  JR271832
 Unigene7415_T43  JR271833
 Unigene7416_T43  JR271834
 Unigene7417_T43  JR271835
 Unigene7424_T43  JR271836
 Unigene7431_T43  JR271837
 Unigene7432_T43  JR271838
 Unigene7434_T43  JR271839
 Unigene7443_T43  JR271840
 Unigene7444_T43  JR271841
 Unigene7445_T43  JR271842
 Unigene7446_T43  JR271843
 Unigene7450_T43  JR271844
 Unigene7451_T43  JR271845
 Unigene7452_T43  JR271846
 Unigene7453_T43  JR271847
 Unigene7457_T43  JR271848
 Unigene7459_T43  JR271849
 Unigene7460_T43  JR271850
 Unigene7462_T43  JR271851
 Unigene7463_T43  JR271852
 Unigene7464_T43  JR271853
 Unigene7465_T43  JR271854
 Unigene7467_T43  JR271855
 Unigene7468_T43  JR271856
 Unigene7469_T43  JR271857
 Unigene7471_T43  JR271858
 Unigene7473_T43  JR271859
 Unigene7474_T43  JR271860
 Unigene7475_T43  JR271861
 Unigene7476_T43  JR271862
 Unigene7477_T43  JR271863
 Unigene7480_T43  JR271864
 Unigene7481_T43  JR271865
 Unigene7483_T43  JR271866
 Unigene7490_T43  JR271867
 Unigene7491_T43  JR271868
 Unigene7492_T43  JR271869
 Unigene7494_T43  JR271870
 Unigene7496_T43  JR271871
 Unigene7499_T43  JR271872
 Unigene7500_T43  JR271873
 Unigene7503_T43  JR271874
 Unigene7504_T43  JR271875
 Unigene7505_T43  JR271876
 Unigene7507_T43  JR271877
 Unigene7508_T43  JR271878
 Unigene7509_T43  JR271879
 Unigene7510_T43  JR271880
 Unigene7511_T43  JR271881
 Unigene7513_T43  JR271882
 Unigene7514_T43  JR271883
 Unigene7515_T43  JR271884
 Unigene7519_T43  JR271885
 Unigene7523_T43  JR271886
 Unigene7524_T43  JR271887
 Unigene7525_T43  JR271888
 Unigene7526_T43  JR271889
 Unigene7528_T43  JR271890
 Unigene7530_T43  JR271891
 Unigene7532_T43  JR271892
 Unigene7537_T43  JR271893
 Unigene7541_T43  JR271894
 Unigene7542_T43  JR271895
 Unigene7545_T43  JR271896
 Unigene7548_T43  JR271897
 Unigene7550_T43  JR271898
 Unigene7552_T43  JR271899
 Unigene7555_T43  JR271900
 Unigene7557_T43  JR271901
 Unigene7558_T43  JR271902
 Unigene7561_T43  JR271903
 Unigene7562_T43  JR271904
 Unigene7563_T43  JR271905
 Unigene7565_T43  JR271906
 Unigene7566_T43  JR271907
 Unigene7569_T43  JR271908
 Unigene7570_T43  JR271909
 Unigene7571_T43  JR271910
 Unigene7573_T43  JR271911
 Unigene7575_T43  JR271912
 Unigene7576_T43  JR271913
 Unigene7577_T43  JR271914
 Unigene7578_T43  JR271915
 Unigene7579_T43  JR271916
 Unigene7581_T43  JR271917
 Unigene7582_T43  JR271918
 Unigene7586_T43  JR271919
 Unigene7588_T43  JR271920
 Unigene7589_T43  JR271921
 Unigene7590_T43  JR271922
 Unigene7591_T43  JR271923
 Unigene7597_T43  JR271924
 Unigene7600_T43  JR271925
 Unigene7602_T43  JR271926
 Unigene7603_T43  JR271927
 Unigene7606_T43  JR271928
 Unigene7608_T43  JR271929
 Unigene7609_T43  JR271930
 Unigene7610_T43  JR271931
 Unigene7612_T43  JR271932
 Unigene7615_T43  JR271933
 Unigene7616_T43  JR271934
 Unigene7618_T43  JR271935
 Unigene7619_T43  JR271936
 Unigene7620_T43  JR271937
 Unigene7622_T43  JR271938
 Unigene7625_T43  JR271939
 Unigene7627_T43  JR271940
 Unigene7629_T43  JR271941
 Unigene7631_T43  JR271942
 Unigene7633_T43  JR271943
 Unigene7634_T43  JR271944
 Unigene7636_T43  JR271945
 Unigene7637_T43  JR271946
 Unigene7640_T43  JR271947
 Unigene7641_T43  JR271948
 Unigene7642_T43  JR271949
 Unigene7643_T43  JR271950
 Unigene7646_T43  JR271951
 Unigene7647_T43  JR271952
 Unigene7648_T43  JR271953
 Unigene7650_T43  JR271954
 Unigene7653_T43  JR271955
 Unigene7654_T43  JR271956
 Unigene7660_T43  JR271957
 Unigene7661_T43  JR271958
 Unigene7662_T43  JR271959
 Unigene7663_T43  JR271960
 Unigene7665_T43  JR271961
 Unigene7667_T43  JR271962
 Unigene7668_T43  JR271963
 Unigene7669_T43  JR271964
 Unigene7673_T43  JR271965
 Unigene7674_T43  JR271966
 Unigene7675_T43  JR271967
 Unigene7676_T43  JR271968
 Unigene7678_T43  JR271969
 Unigene7680_T43  JR271970
 Unigene7682_T43  JR271971
 Unigene7683_T43  JR271972
 Unigene7687_T43  JR271973
 Unigene7688_T43  JR271974
 Unigene7689_T43  JR271975
 Unigene7690_T43  JR271976
 Unigene7691_T43  JR271977
 Unigene7692_T43  JR271978
 Unigene7693_T43  JR271979
 Unigene7699_T43  JR271980
 Unigene7702_T43  JR271981
 Unigene7703_T43  JR271982
 Unigene7704_T43  JR271983
 Unigene7705_T43  JR271984
 Unigene7707_T43  JR271985
 Unigene7708_T43  JR271986
 Unigene7709_T43  JR271987
 Unigene7711_T43  JR271988
 Unigene7712_T43  JR271989
 Unigene7715_T43  JR271990
 Unigene7716_T43  JR271991
 Unigene7717_T43  JR271992
 Unigene7719_T43  JR271993
 Unigene7720_T43  JR271994
 Unigene7723_T43  JR271995
 Unigene7724_T43  JR271996
 Unigene7727_T43  JR271997
 Unigene7728_T43  JR271998
 Unigene7732_T43  JR271999
 Unigene7733_T43  JR272000
 Unigene7735_T43  JR272001
 Unigene7737_T43  JR272002
 Unigene7740_T43  JR272003
 Unigene7743_T43  JR272004
 Unigene7744_T43  JR272005
 Unigene7745_T43  JR272006
 Unigene7747_T43  JR272007
 Unigene7749_T43  JR272008
 Unigene7750_T43  JR272009
 Unigene7751_T43  JR272010
 Unigene7753_T43  JR272011
 Unigene7756_T43  JR272012
 Unigene7757_T43  JR272013
 Unigene7761_T43  JR272014
 Unigene7763_T43  JR272015
 Unigene7764_T43  JR272016
 Unigene7766_T43  JR272017
 Unigene7767_T43  JR272018
 Unigene7768_T43  JR272019
 Unigene7769_T43  JR272020
 Unigene7771_T43  JR272021
 Unigene7772_T43  JR272022
 Unigene7774_T43  JR272023
 Unigene7777_T43  JR272024
 Unigene7778_T43  JR272025
 Unigene7780_T43  JR272026
 Unigene7781_T43  JR272027
 Unigene7783_T43  JR272028
 Unigene7787_T43  JR272029
 Unigene7789_T43  JR272030
 Unigene7792_T43  JR272031
 Unigene7793_T43  JR272032
 Unigene7794_T43  JR272033
 Unigene7795_T43  JR272034
 Unigene7798_T43  JR272035
 Unigene7801_T43  JR272036
 Unigene7806_T43  JR272037
 Unigene7807_T43  JR272038
 Unigene7810_T43  JR272039
 Unigene7812_T43  JR272040
 Unigene7814_T43  JR272041
 Unigene7816_T43  JR272042
 Unigene7820_T43  JR272043
 Unigene7822_T43  JR272044
 Unigene7826_T43  JR272045
 Unigene7831_T43  JR272046
 Unigene7833_T43  JR272047
 Unigene7835_T43  JR272048
 Unigene7836_T43  JR272049
 Unigene7837_T43  JR272050
 Unigene7838_T43  JR272051
 Unigene7839_T43  JR272052
 Unigene7840_T43  JR272053
 Unigene7843_T43  JR272054
 Unigene7845_T43  JR272055
 Unigene7846_T43  JR272056
 Unigene7847_T43  JR272057
 Unigene7848_T43  JR272058
 Unigene7852_T43  JR272059
 Unigene7853_T43  JR272060
 Unigene7854_T43  JR272061
 Unigene7857_T43  JR272062
 Unigene7858_T43  JR272063
 Unigene7859_T43  JR272064
 Unigene7860_T43  JR272065
 Unigene7861_T43  JR272066
 Unigene7863_T43  JR272067
 Unigene7864_T43  JR272068
 Unigene7867_T43  JR272069
 Unigene7869_T43  JR272070
 Unigene7870_T43  JR272071
 Unigene7873_T43  JR272072
 Unigene7875_T43  JR272073
 Unigene7876_T43  JR272074
 Unigene7877_T43  JR272075
 Unigene7878_T43  JR272076
 Unigene7880_T43  JR272077
 Unigene7881_T43  JR272078
 Unigene7882_T43  JR272079
 Unigene7883_T43  JR272080
 Unigene7885_T43  JR272081
 Unigene7886_T43  JR272082
 Unigene7887_T43  JR272083
 Unigene7891_T43  JR272084
 Unigene7892_T43  JR272085
 Unigene7893_T43  JR272086
 Unigene7894_T43  JR272087
 Unigene7896_T43  JR272088
 Unigene7897_T43  JR272089
 Unigene7898_T43  JR272090
 Unigene7899_T43  JR272091
 Unigene7900_T43  JR272092
 Unigene7901_T43  JR272093
 Unigene7902_T43  JR272094
 Unigene7903_T43  JR272095
 Unigene7906_T43  JR272096
 Unigene7907_T43  JR272097
 Unigene7908_T43  JR272098
 Unigene7910_T43  JR272099
 Unigene7911_T43  JR272100
 Unigene7913_T43  JR272101
 Unigene7914_T43  JR272102
 Unigene7916_T43  JR272103
 Unigene7918_T43  JR272104
 Unigene7919_T43  JR272105
 Unigene7921_T43  JR272106
 Unigene7922_T43  JR272107
 Unigene7923_T43  JR272108
 Unigene7925_T43  JR272109
 Unigene7927_T43  JR272110
 Unigene7928_T43  JR272111
 Unigene7930_T43  JR272112
 Unigene7932_T43  JR272113
 Unigene7933_T43  JR272114
 Unigene7936_T43  JR272115
 Unigene7938_T43  JR272116
 Unigene7941_T43  JR272117
 Unigene7943_T43  JR272118
 Unigene7948_T43  JR272119
 Unigene7949_T43  JR272120
 Unigene7950_T43  JR272121
 Unigene7951_T43  JR272122
 Unigene7952_T43  JR272123
 Unigene7953_T43  JR272124
 Unigene7955_T43  JR272125
 Unigene7959_T43  JR272126
 Unigene7961_T43  JR272127
 Unigene7962_T43  JR272128
 Unigene7963_T43  JR272129
 Unigene7966_T43  JR272130
 Unigene7969_T43  JR272131
 Unigene7971_T43  JR272132
 Unigene7973_T43  JR272133
 Unigene7974_T43  JR272134
 Unigene7975_T43  JR272135
 Unigene7976_T43  JR272136
 Unigene7978_T43  JR272137
 Unigene7979_T43  JR272138
 Unigene7983_T43  JR272139
 Unigene7985_T43  JR272140
 Unigene7986_T43  JR272141
 Unigene7988_T43  JR272142
 Unigene7989_T43  JR272143
 Unigene7990_T43  JR272144
 Unigene7991_T43  JR272145
 Unigene7992_T43  JR272146
 Unigene7993_T43  JR272147
 Unigene7995_T43  JR272148
 Unigene7996_T43  JR272149
 Unigene8001_T43  JR272150
 Unigene8004_T43  JR272151
 Unigene8005_T43  JR272152
 Unigene8006_T43  JR272153
 Unigene8007_T43  JR272154
 Unigene8008_T43  JR272155
 Unigene8011_T43  JR272156
 Unigene8013_T43  JR272157
 Unigene8014_T43  JR272158
 Unigene8015_T43  JR272159
 Unigene8016_T43  JR272160
 Unigene8018_T43  JR272161
 Unigene8019_T43  JR272162
 Unigene8020_T43  JR272163
 Unigene8021_T43  JR272164
 Unigene8023_T43  JR272165
 Unigene8024_T43  JR272166
 Unigene8025_T43  JR272167
 Unigene8027_T43  JR272168
 Unigene8035_T43  JR272169
 Unigene8038_T43  JR272170
 Unigene8039_T43  JR272171
 Unigene8041_T43  JR272172
 Unigene8042_T43  JR272173
 Unigene8047_T43  JR272174
 Unigene8048_T43  JR272175
 Unigene8049_T43  JR272176
 Unigene8052_T43  JR272177
 Unigene8053_T43  JR272178
 Unigene8055_T43  JR272179
 Unigene8056_T43  JR272180
 Unigene8058_T43  JR272181
 Unigene8059_T43  JR272182
 Unigene8061_T43  JR272183
 Unigene8062_T43  JR272184
 Unigene8063_T43  JR272185
 Unigene8067_T43  JR272186
 Unigene8070_T43  JR272187
 Unigene8075_T43  JR272188
 Unigene8079_T43  JR272189
 Unigene8080_T43  JR272190
 Unigene8082_T43  JR272191
 Unigene8084_T43  JR272192
 Unigene8085_T43  JR272193
 Unigene8088_T43  JR272194
 Unigene8089_T43  JR272195
 Unigene8091_T43  JR272196
 Unigene8092_T43  JR272197
 Unigene8093_T43  JR272198
 Unigene8094_T43  JR272199
 Unigene8096_T43  JR272200
 Unigene8097_T43  JR272201
 Unigene8099_T43  JR272202
 Unigene8101_T43  JR272203
 Unigene8104_T43  JR272204
 Unigene8107_T43  JR272205
 Unigene8108_T43  JR272206
 Unigene8109_T43  JR272207
 Unigene8110_T43  JR272208
 Unigene8112_T43  JR272209
 Unigene8113_T43  JR272210
 Unigene8116_T43  JR272211
 Unigene8120_T43  JR272212
 Unigene8121_T43  JR272213
 Unigene8122_T43  JR272214
 Unigene8123_T43  JR272215
 Unigene8125_T43  JR272216
 Unigene8127_T43  JR272217
 Unigene8128_T43  JR272218
 Unigene8131_T43  JR272219
 Unigene8135_T43  JR272220
 Unigene8137_T43  JR272221
 Unigene8138_T43  JR272222
 Unigene8142_T43  JR272223
 Unigene8145_T43  JR272224
 Unigene8146_T43  JR272225
 Unigene8147_T43  JR272226
 Unigene8151_T43  JR272227
 Unigene8152_T43  JR272228
 Unigene8154_T43  JR272229
 Unigene8155_T43  JR272230
 Unigene8160_T43  JR272231
 Unigene8162_T43  JR272232
 Unigene8163_T43  JR272233
 Unigene8164_T43  JR272234
 Unigene8166_T43  JR272235
 Unigene8169_T43  JR272236
 Unigene8175_T43  JR272237
 Unigene8176_T43  JR272238
 Unigene8178_T43  JR272239
 Unigene8182_T43  JR272240
 Unigene8183_T43  JR272241
 Unigene8185_T43  JR272242
 Unigene8189_T43  JR272243
 Unigene8190_T43  JR272244
 Unigene8193_T43  JR272245
 Unigene8196_T43  JR272246
 Unigene8197_T43  JR272247
 Unigene8198_T43  JR272248
 Unigene8199_T43  JR272249
 Unigene8201_T43  JR272250
 Unigene8202_T43  JR272251
 Unigene8204_T43  JR272252
 Unigene8205_T43  JR272253
 Unigene8208_T43  JR272254
 Unigene8212_T43  JR272255
 Unigene8213_T43  JR272256
 Unigene8215_T43  JR272257
 Unigene8216_T43  JR272258
 Unigene8221_T43  JR272259
 Unigene8223_T43  JR272260
 Unigene8226_T43  JR272261
 Unigene8228_T43  JR272262
 Unigene8229_T43  JR272263
 Unigene8233_T43  JR272264
 Unigene8235_T43  JR272265
 Unigene8236_T43  JR272266
 Unigene8237_T43  JR272267
 Unigene8238_T43  JR272268
 Unigene8239_T43  JR272269
 Unigene8240_T43  JR272270
 Unigene8241_T43  JR272271
 Unigene8244_T43  JR272272
 Unigene8248_T43  JR272273
 Unigene8249_T43  JR272274
 Unigene8251_T43  JR272275
 Unigene8252_T43  JR272276
 Unigene8256_T43  JR272277
 Unigene8258_T43  JR272278
 Unigene8260_T43  JR272279
 Unigene8261_T43  JR272280
 Unigene8263_T43  JR272281
 Unigene8265_T43  JR272282
 Unigene8266_T43  JR272283
 Unigene8269_T43  JR272284
 Unigene8270_T43  JR272285
 Unigene8273_T43  JR272286
 Unigene8275_T43  JR272287
 Unigene8280_T43  JR272288
 Unigene8281_T43  JR272289
 Unigene8282_T43  JR272290
 Unigene8283_T43  JR272291
 Unigene8284_T43  JR272292
 Unigene8285_T43  JR272293
 Unigene8291_T43  JR272294
 Unigene8297_T43  JR272295
 Unigene8299_T43  JR272296
 Unigene8300_T43  JR272297
 Unigene8302_T43  JR272298
 Unigene8305_T43  JR272299
 Unigene8307_T43  JR272300
 Unigene8308_T43  JR272301
 Unigene8311_T43  JR272302
 Unigene8313_T43  JR272303
 Unigene8315_T43  JR272304
 Unigene8316_T43  JR272305
 Unigene8317_T43  JR272306
 Unigene8320_T43  JR272307
 Unigene8321_T43  JR272308
 Unigene8322_T43  JR272309
 Unigene8324_T43  JR272310
 Unigene8327_T43  JR272311
 Unigene8328_T43  JR272312
 Unigene8329_T43  JR272313
 Unigene8330_T43  JR272314
 Unigene8333_T43  JR272315
 Unigene8334_T43  JR272316
 Unigene8335_T43  JR272317
 Unigene8336_T43  JR272318
 Unigene8337_T43  JR272319
 Unigene8338_T43  JR272320
 Unigene8340_T43  JR272321
 Unigene8342_T43  JR272322
 Unigene8343_T43  JR272323
 Unigene8344_T43  JR272324
 Unigene8345_T43  JR272325
 Unigene8347_T43  JR272326
 Unigene8348_T43  JR272327
 Unigene8349_T43  JR272328
 Unigene8350_T43  JR272329
 Unigene8351_T43  JR272330
 Unigene8352_T43  JR272331
 Unigene8354_T43  JR272332
 Unigene8356_T43  JR272333
 Unigene8357_T43  JR272334
 Unigene8359_T43  JR272335
 Unigene8360_T43  JR272336
 Unigene8361_T43  JR272337
 Unigene8363_T43  JR272338
 Unigene8364_T43  JR272339
 Unigene8365_T43  JR272340
 Unigene8372_T43  JR272341
 Unigene8375_T43  JR272342
 Unigene8376_T43  JR272343
 Unigene8377_T43  JR272344
 Unigene8378_T43  JR272345
 Unigene8379_T43  JR272346
 Unigene8382_T43  JR272347
 Unigene8384_T43  JR272348
 Unigene8385_T43  JR272349
 Unigene8390_T43  JR272350
 Unigene8392_T43  JR272351
 Unigene8393_T43  JR272352
 Unigene8394_T43  JR272353
 Unigene8397_T43  JR272354
 Unigene8399_T43  JR272355
 Unigene8400_T43  JR272356
 Unigene8401_T43  JR272357
 Unigene8402_T43  JR272358
 Unigene8403_T43  JR272359
 Unigene8404_T43  JR272360
 Unigene8405_T43  JR272361
 Unigene8408_T43  JR272362
 Unigene8410_T43  JR272363
 Unigene8412_T43  JR272364
 Unigene8413_T43  JR272365
 Unigene8416_T43  JR272366
 Unigene8417_T43  JR272367
 Unigene8418_T43  JR272368
 Unigene8419_T43  JR272369
 Unigene8420_T43  JR272370
 Unigene8421_T43  JR272371
 Unigene8422_T43  JR272372
 Unigene8423_T43  JR272373
 Unigene8425_T43  JR272374
 Unigene8428_T43  JR272375
 Unigene8429_T43  JR272376
 Unigene8431_T43  JR272377
 Unigene8432_T43  JR272378
 Unigene8433_T43  JR272379
 Unigene8434_T43  JR272380
 Unigene8435_T43  JR272381
 Unigene8437_T43  JR272382
 Unigene8439_T43  JR272383
 Unigene8446_T43  JR272384
 Unigene8447_T43  JR272385
 Unigene8448_T43  JR272386
 Unigene8449_T43  JR272387
 Unigene8450_T43  JR272388
 Unigene8451_T43  JR272389
 Unigene8452_T43  JR272390
 Unigene8453_T43  JR272391
 Unigene8454_T43  JR272392
 Unigene8455_T43  JR272393
 Unigene8456_T43  JR272394
 Unigene8459_T43  JR272395
 Unigene8460_T43  JR272396
 Unigene8461_T43  JR272397
 Unigene8462_T43  JR272398
 Unigene8465_T43  JR272399
 Unigene8466_T43  JR272400
 Unigene8467_T43  JR272401
 Unigene8469_T43  JR272402
 Unigene8470_T43  JR272403
 Unigene8471_T43  JR272404
 Unigene8472_T43  JR272405
 Unigene8473_T43  JR272406
 Unigene8475_T43  JR272407
 Unigene8476_T43  JR272408
 Unigene8480_T43  JR272409
 Unigene8481_T43  JR272410
 Unigene8484_T43  JR272411
 Unigene8485_T43  JR272412
 Unigene8489_T43  JR272413
 Unigene8490_T43  JR272414
 Unigene8491_T43  JR272415
 Unigene8495_T43  JR272416
 Unigene8496_T43  JR272417
 Unigene8499_T43  JR272418
 Unigene8500_T43  JR272419
 Unigene8501_T43  JR272420
 Unigene8502_T43  JR272421
 Unigene8503_T43  JR272422
 Unigene8504_T43  JR272423
 Unigene8505_T43  JR272424
 Unigene8507_T43  JR272425
 Unigene8508_T43  JR272426
 Unigene8509_T43  JR272427
 Unigene8512_T43  JR272428
 Unigene8513_T43  JR272429
 Unigene8515_T43  JR272430
 Unigene8519_T43  JR272431
 Unigene8520_T43  JR272432
 Unigene8522_T43  JR272433
 Unigene8525_T43  JR272434
 Unigene8531_T43  JR272435
 Unigene8532_T43  JR272436
 Unigene8534_T43  JR272437
 Unigene8539_T43  JR272438
 Unigene8542_T43  JR272439
 Unigene8543_T43  JR272440
 Unigene8544_T43  JR272441
 Unigene8545_T43  JR272442
 Unigene8547_T43  JR272443
 Unigene8548_T43  JR272444
 Unigene8549_T43  JR272445
 Unigene8550_T43  JR272446
 Unigene8551_T43  JR272447
 Unigene8552_T43  JR272448
 Unigene8553_T43  JR272449
 Unigene8557_T43  JR272450
 Unigene8558_T43  JR272451
 Unigene8559_T43  JR272452
 Unigene8561_T43  JR272453
 Unigene8562_T43  JR272454
 Unigene8563_T43  JR272455
 Unigene8567_T43  JR272456
 Unigene8568_T43  JR272457
 Unigene8570_T43  JR272458
 Unigene8571_T43  JR272459
 Unigene8573_T43  JR272460
 Unigene8574_T43  JR272461
 Unigene8575_T43  JR272462
 Unigene8581_T43  JR272463
 Unigene8584_T43  JR272464
 Unigene8585_T43  JR272465
 Unigene8588_T43  JR272466
 Unigene8591_T43  JR272467
 Unigene8593_T43  JR272468
 Unigene8595_T43  JR272469
 Unigene8597_T43  JR272470
 Unigene8598_T43  JR272471
 Unigene8599_T43  JR272472
 Unigene8603_T43  JR272473
 Unigene8606_T43  JR272474
 Unigene8609_T43  JR272475
 Unigene8611_T43  JR272476
 Unigene8613_T43  JR272477
 Unigene8614_T43  JR272478
 Unigene8615_T43  JR272479
 Unigene8617_T43  JR272480
 Unigene8618_T43  JR272481
 Unigene8619_T43  JR272482
 Unigene8620_T43  JR272483
 Unigene8621_T43  JR272484
 Unigene8622_T43  JR272485
 Unigene8623_T43  JR272486
 Unigene8628_T43  JR272487
 Unigene8632_T43  JR272488
 Unigene8633_T43  JR272489
 Unigene8634_T43  JR272490
 Unigene8635_T43  JR272491
 Unigene8639_T43  JR272492
 Unigene8640_T43  JR272493
 Unigene8642_T43  JR272494
 Unigene8643_T43  JR272495
 Unigene8644_T43  JR272496
 Unigene8645_T43  JR272497
 Unigene8647_T43  JR272498
 Unigene8649_T43  JR272499
 Unigene8650_T43  JR272500
 Unigene8651_T43  JR272501
 Unigene8655_T43  JR272502
 Unigene8657_T43  JR272503
 Unigene8659_T43  JR272504
 Unigene8660_T43  JR272505
 Unigene8664_T43  JR272506
 Unigene8666_T43  JR272507
 Unigene8667_T43  JR272508
 Unigene8669_T43  JR272509
 Unigene8670_T43  JR272510
 Unigene8671_T43  JR272511
 Unigene8672_T43  JR272512
 Unigene8674_T43  JR272513
 Unigene8676_T43  JR272514
 Unigene8678_T43  JR272515
 Unigene8679_T43  JR272516
 Unigene8681_T43  JR272517
 Unigene8682_T43  JR272518
 Unigene8685_T43  JR272519
 Unigene8686_T43  JR272520
 Unigene8689_T43  JR272521
 Unigene8690_T43  JR272522
 Unigene8692_T43  JR272523
 Unigene8694_T43  JR272524
 Unigene8695_T43  JR272525
 Unigene8696_T43  JR272526
 Unigene8697_T43  JR272527
 Unigene8701_T43  JR272528
 Unigene8703_T43  JR272529
 Unigene8705_T43  JR272530
 Unigene8706_T43  JR272531
 Unigene8707_T43  JR272532
 Unigene8708_T43  JR272533
 Unigene8711_T43  JR272534
 Unigene8713_T43  JR272535
 Unigene8714_T43  JR272536
 Unigene8717_T43  JR272537
 Unigene8718_T43  JR272538
 Unigene8719_T43  JR272539
 Unigene8723_T43  JR272540
 Unigene8724_T43  JR272541
 Unigene8725_T43  JR272542
 Unigene8726_T43  JR272543
 Unigene8728_T43  JR272544
 Unigene8729_T43  JR272545
 Unigene8730_T43  JR272546
 Unigene8732_T43  JR272547
 Unigene8733_T43  JR272548
 Unigene8739_T43  JR272549
 Unigene8741_T43  JR272550
 Unigene8743_T43  JR272551
 Unigene8744_T43  JR272552
 Unigene8745_T43  JR272553
 Unigene8746_T43  JR272554
 Unigene8747_T43  JR272555
 Unigene8750_T43  JR272556
 Unigene8751_T43  JR272557
 Unigene8753_T43  JR272558
 Unigene8754_T43  JR272559
 Unigene8755_T43  JR272560
 Unigene8757_T43  JR272561
 Unigene8759_T43  JR272562
 Unigene8760_T43  JR272563
 Unigene8762_T43  JR272564
 Unigene8763_T43  JR272565
 Unigene8765_T43  JR272566
 Unigene8768_T43  JR272567
 Unigene8769_T43  JR272568
 Unigene8770_T43  JR272569
 Unigene8771_T43  JR272570
 Unigene8772_T43  JR272571
 Unigene8773_T43  JR272572
 Unigene8775_T43  JR272573
 Unigene8776_T43  JR272574
 Unigene8779_T43  JR272575
 Unigene8780_T43  JR272576
 Unigene8781_T43  JR272577
 Unigene8782_T43  JR272578
 Unigene8783_T43  JR272579
 Unigene8785_T43  JR272580
 Unigene8786_T43  JR272581
 Unigene8787_T43  JR272582
 Unigene8788_T43  JR272583
 Unigene8792_T43  JR272584
 Unigene8795_T43  JR272585
 Unigene8796_T43  JR272586
 Unigene8799_T43  JR272587
 Unigene8801_T43  JR272588
 Unigene8804_T43  JR272589
 Unigene8805_T43  JR272590
 Unigene8806_T43  JR272591
 Unigene8808_T43  JR272592
 Unigene8811_T43  JR272593
 Unigene8812_T43  JR272594
 Unigene8813_T43  JR272595
 Unigene8815_T43  JR272596
 Unigene8816_T43  JR272597
 Unigene8817_T43  JR272598
 Unigene8819_T43  JR272599
 Unigene8821_T43  JR272600
 Unigene8822_T43  JR272601
 Unigene8824_T43  JR272602
 Unigene8825_T43  JR272603
 Unigene8826_T43  JR272604
 Unigene8827_T43  JR272605
 Unigene8828_T43  JR272606
 Unigene8829_T43  JR272607
 Unigene8830_T43  JR272608
 Unigene8831_T43  JR272609
 Unigene8832_T43  JR272610
 Unigene8833_T43  JR272611
 Unigene8835_T43  JR272612
 Unigene8838_T43  JR272613
 Unigene8839_T43  JR272614
 Unigene8840_T43  JR272615
 Unigene8841_T43  JR272616
 Unigene8843_T43  JR272617
 Unigene8845_T43  JR272618
 Unigene8846_T43  JR272619
 Unigene8847_T43  JR272620
 Unigene8849_T43  JR272621
 Unigene8851_T43  JR272622
 Unigene8852_T43  JR272623
 Unigene8854_T43  JR272624
 Unigene8855_T43  JR272625
 Unigene8856_T43  JR272626
 Unigene8859_T43  JR272627
 Unigene8862_T43  JR272628
 Unigene8863_T43  JR272629
 Unigene8865_T43  JR272630
 Unigene8867_T43  JR272631
 Unigene8868_T43  JR272632
 Unigene8869_T43  JR272633
 Unigene8874_T43  JR272634
 Unigene8877_T43  JR272635
 Unigene8879_T43  JR272636
 Unigene8880_T43  JR272637
 Unigene8881_T43  JR272638
 Unigene8884_T43  JR272639
 Unigene8887_T43  JR272640
 Unigene8888_T43  JR272641
 Unigene8889_T43  JR272642
 Unigene8891_T43  JR272643
 Unigene8893_T43  JR272644
 Unigene8894_T43  JR272645
 Unigene8896_T43  JR272646
 Unigene8898_T43  JR272647
 Unigene8899_T43  JR272648
 Unigene8901_T43  JR272649
 Unigene8903_T43  JR272650
 Unigene8904_T43  JR272651
 Unigene8905_T43  JR272652
 Unigene8907_T43  JR272653
 Unigene8908_T43  JR272654
 Unigene8909_T43  JR272655
 Unigene8911_T43  JR272656
 Unigene8913_T43  JR272657
 Unigene8914_T43  JR272658
 Unigene8915_T43  JR272659
 Unigene8917_T43  JR272660
 Unigene8918_T43  JR272661
 Unigene8919_T43  JR272662
 Unigene8920_T43  JR272663
 Unigene8922_T43  JR272664
 Unigene8923_T43  JR272665
 Unigene8924_T43  JR272666
 Unigene8925_T43  JR272667
 Unigene8926_T43  JR272668
 Unigene8927_T43  JR272669
 Unigene8929_T43  JR272670
 Unigene8932_T43  JR272671
 Unigene8933_T43  JR272672
 Unigene8934_T43  JR272673
 Unigene8937_T43  JR272674
 Unigene8938_T43  JR272675
 Unigene8939_T43  JR272676
 Unigene8943_T43  JR272677
 Unigene8944_T43  JR272678
 Unigene8946_T43  JR272679
 Unigene8948_T43  JR272680
 Unigene8951_T43  JR272681
 Unigene8952_T43  JR272682
 Unigene8953_T43  JR272683
 Unigene8957_T43  JR272684
 Unigene8959_T43  JR272685
 Unigene8960_T43  JR272686
 Unigene8961_T43  JR272687
 Unigene8962_T43  JR272688
 Unigene8963_T43  JR272689
 Unigene8966_T43  JR272690
 Unigene8967_T43  JR272691
 Unigene8968_T43  JR272692
 Unigene8969_T43  JR272693
 Unigene8970_T43  JR272694
 Unigene8971_T43  JR272695
 Unigene8972_T43  JR272696
 Unigene8974_T43  JR272697
 Unigene8975_T43  JR272698
 Unigene8977_T43  JR272699
 Unigene8978_T43  JR272700
 Unigene8980_T43  JR272701
 Unigene8982_T43  JR272702
 Unigene8984_T43  JR272703
 Unigene8985_T43  JR272704
 Unigene8988_T43  JR272705
 Unigene8990_T43  JR272706
 Unigene8991_T43  JR272707
 Unigene8992_T43  JR272708
 Unigene8993_T43  JR272709
 Unigene8997_T43  JR272710
 Unigene8998_T43  JR272711
 Unigene9000_T43  JR272712
 Unigene9003_T43  JR272713
 Unigene9005_T43  JR272714
 Unigene9006_T43  JR272715
 Unigene9009_T43  JR272716
 Unigene9010_T43  JR272717
 Unigene9011_T43  JR272718
 Unigene9012_T43  JR272719
 Unigene9013_T43  JR272720
 Unigene9014_T43  JR272721
 Unigene9015_T43  JR272722
 Unigene9016_T43  JR272723
 Unigene9018_T43  JR272724
 Unigene9019_T43  JR272725
 Unigene9020_T43  JR272726
 Unigene9024_T43  JR272727
 Unigene9025_T43  JR272728
 Unigene9026_T43  JR272729
 Unigene9028_T43  JR272730
 Unigene9029_T43  JR272731
 Unigene9030_T43  JR272732
 Unigene9032_T43  JR272733
 Unigene9034_T43  JR272734
 Unigene9037_T43  JR272735
 Unigene9038_T43  JR272736
 Unigene9039_T43  JR272737
 Unigene9043_T43  JR272738
 Unigene9050_T43  JR272739
 Unigene9051_T43  JR272740
 Unigene9052_T43  JR272741
 Unigene9053_T43  JR272742
 Unigene9055_T43  JR272743
 Unigene9056_T43  JR272744
 Unigene9057_T43  JR272745
 Unigene9059_T43  JR272746
 Unigene9060_T43  JR272747
 Unigene9061_T43  JR272748
 Unigene9062_T43  JR272749
 Unigene9063_T43  JR272750
 Unigene9069_T43  JR272751
 Unigene9071_T43  JR272752
 Unigene9078_T43  JR272753
 Unigene9079_T43  JR272754
 Unigene9080_T43  JR272755
 Unigene9081_T43  JR272756
 Unigene9085_T43  JR272757
 Unigene9087_T43  JR272758
 Unigene9090_T43  JR272759
 Unigene9091_T43  JR272760
 Unigene9093_T43  JR272761
 Unigene9094_T43  JR272762
 Unigene9095_T43  JR272763
 Unigene9096_T43  JR272764
 Unigene9097_T43  JR272765
 Unigene9101_T43  JR272766
 Unigene9102_T43  JR272767
 Unigene9103_T43  JR272768
 Unigene9106_T43  JR272769
 Unigene9107_T43  JR272770
 Unigene9109_T43  JR272771
 Unigene9110_T43  JR272772
 Unigene9111_T43  JR272773
 Unigene9113_T43  JR272774
 Unigene9114_T43  JR272775
 Unigene9115_T43  JR272776
 Unigene9117_T43  JR272777
 Unigene9118_T43  JR272778
 Unigene9120_T43  JR272779
 Unigene9121_T43  JR272780
 Unigene9122_T43  JR272781
 Unigene9124_T43  JR272782
 Unigene9125_T43  JR272783
 Unigene9127_T43  JR272784
 Unigene9128_T43  JR272785
 Unigene9129_T43  JR272786
 Unigene9130_T43  JR272787
 Unigene9132_T43  JR272788
 Unigene9136_T43  JR272789
 Unigene9139_T43  JR272790
 Unigene9140_T43  JR272791
 Unigene9141_T43  JR272792
 Unigene9144_T43  JR272793
 Unigene9146_T43  JR272794
 Unigene9147_T43  JR272795
 Unigene9149_T43  JR272796
 Unigene9150_T43  JR272797
 Unigene9152_T43  JR272798
 Unigene9154_T43  JR272799
 Unigene9156_T43  JR272800
 Unigene9158_T43  JR272801
 Unigene9159_T43  JR272802
 Unigene9161_T43  JR272803
 Unigene9162_T43  JR272804
 Unigene9163_T43  JR272805
 Unigene9164_T43  JR272806
 Unigene9170_T43  JR272807
 Unigene9171_T43  JR272808
 Unigene9172_T43  JR272809
 Unigene9173_T43  JR272810
 Unigene9174_T43  JR272811
 Unigene9175_T43  JR272812
 Unigene9176_T43  JR272813
 Unigene9177_T43  JR272814
 Unigene9179_T43  JR272815
 Unigene9180_T43  JR272816
 Unigene9181_T43  JR272817
 Unigene9182_T43  JR272818
 Unigene9183_T43  JR272819
 Unigene9184_T43  JR272820
 Unigene9185_T43  JR272821
 Unigene9186_T43  JR272822
 Unigene9188_T43  JR272823
 Unigene9189_T43  JR272824
 Unigene9190_T43  JR272825
 Unigene9193_T43  JR272826
 Unigene9194_T43  JR272827
 Unigene9195_T43  JR272828
 Unigene9196_T43  JR272829
 Unigene9197_T43  JR272830
 Unigene9198_T43  JR272831
 Unigene9199_T43  JR272832
 Unigene9200_T43  JR272833
 Unigene9203_T43  JR272834
 Unigene9204_T43  JR272835
 Unigene9206_T43  JR272836
 Unigene9208_T43  JR272837
 Unigene9211_T43  JR272838
 Unigene9214_T43  JR272839
 Unigene9215_T43  JR272840
 Unigene9216_T43  JR272841
 Unigene9218_T43  JR272842
 Unigene9219_T43  JR272843
 Unigene9220_T43  JR272844
 Unigene9221_T43  JR272845
 Unigene9225_T43  JR272846
 Unigene9226_T43  JR272847
 Unigene9228_T43  JR272848
 Unigene9229_T43  JR272849
 Unigene9230_T43  JR272850
 Unigene9233_T43  JR272851
 Unigene9234_T43  JR272852
 Unigene9236_T43  JR272853
 Unigene9237_T43  JR272854
 Unigene9239_T43  JR272855
 Unigene9240_T43  JR272856
 Unigene9241_T43  JR272857
 Unigene9243_T43  JR272858
 Unigene9246_T43  JR272859
 Unigene9247_T43  JR272860
 Unigene9248_T43  JR272861
 Unigene9253_T43  JR272862
 Unigene9255_T43  JR272863
 Unigene9256_T43  JR272864
 Unigene9259_T43  JR272865
 Unigene9260_T43  JR272866
 Unigene9262_T43  JR272867
 Unigene9263_T43  JR272868
 Unigene9264_T43  JR272869
 Unigene9265_T43  JR272870
 Unigene9266_T43  JR272871
 Unigene9267_T43  JR272872
 Unigene9268_T43  JR272873
 Unigene9271_T43  JR272874
 Unigene9272_T43  JR272875
 Unigene9274_T43  JR272876
 Unigene9278_T43  JR272877
 Unigene9279_T43  JR272878
 Unigene9281_T43  JR272879
 Unigene9282_T43  JR272880
 Unigene9283_T43  JR272881
 Unigene9285_T43  JR272882
 Unigene9286_T43  JR272883
 Unigene9287_T43  JR272884
 Unigene9288_T43  JR272885
 Unigene9289_T43  JR272886
 Unigene9290_T43  JR272887
 Unigene9293_T43  JR272888
 Unigene9294_T43  JR272889
 Unigene9295_T43  JR272890
 Unigene9296_T43  JR272891
 Unigene9297_T43  JR272892
 Unigene9298_T43  JR272893
 Unigene9299_T43  JR272894
 Unigene9302_T43  JR272895
 Unigene9304_T43  JR272896
 Unigene9312_T43  JR272897
 Unigene9316_T43  JR272898
 Unigene9317_T43  JR272899
 Unigene9320_T43  JR272900
 Unigene9322_T43  JR272901
 Unigene9324_T43  JR272902
 Unigene9325_T43  JR272903
 Unigene9327_T43  JR272904
 Unigene9329_T43  JR272905
 Unigene9331_T43  JR272906
 Unigene9332_T43  JR272907
 Unigene9334_T43  JR272908
 Unigene9335_T43  JR272909
 Unigene9339_T43  JR272910
 Unigene9340_T43  JR272911
 Unigene9341_T43  JR272912
 Unigene9342_T43  JR272913
 Unigene9343_T43  JR272914
 Unigene9344_T43  JR272915
 Unigene9347_T43  JR272916
 Unigene9348_T43  JR272917
 Unigene9349_T43  JR272918
 Unigene9352_T43  JR272919
 Unigene9353_T43  JR272920
 Unigene9354_T43  JR272921
 Unigene9356_T43  JR272922
 Unigene9357_T43  JR272923
 Unigene9358_T43  JR272924
 Unigene9359_T43  JR272925
 Unigene9361_T43  JR272926
 Unigene9362_T43  JR272927
 Unigene9363_T43  JR272928
 Unigene9366_T43  JR272929
 Unigene9367_T43  JR272930
 Unigene9369_T43  JR272931
 Unigene9374_T43  JR272932
 Unigene9375_T43  JR272933
 Unigene9376_T43  JR272934
 Unigene9378_T43  JR272935
 Unigene9379_T43  JR272936
 Unigene9381_T43  JR272937
 Unigene9383_T43  JR272938
 Unigene9385_T43  JR272939
 Unigene9386_T43  JR272940
 Unigene9387_T43  JR272941
 Unigene9389_T43  JR272942
 Unigene9390_T43  JR272943
 Unigene9391_T43  JR272944
 Unigene9393_T43  JR272945
 Unigene9394_T43  JR272946
 Unigene9398_T43  JR272947
 Unigene9399_T43  JR272948
 Unigene9402_T43  JR272949
 Unigene9403_T43  JR272950
 Unigene9404_T43  JR272951
 Unigene9405_T43  JR272952
 Unigene9406_T43  JR272953
 Unigene9409_T43  JR272954
 Unigene9410_T43  JR272955
 Unigene9411_T43  JR272956
 Unigene9413_T43  JR272957
 Unigene9415_T43  JR272958
 Unigene9416_T43  JR272959
 Unigene9418_T43  JR272960
 Unigene9419_T43  JR272961
 Unigene9421_T43  JR272962
 Unigene9422_T43  JR272963
 Unigene9423_T43  JR272964
 Unigene9425_T43  JR272965
 Unigene9426_T43  JR272966
 Unigene9431_T43  JR272967
 Unigene9434_T43  JR272968
 Unigene9438_T43  JR272969
 Unigene9440_T43  JR272970
 Unigene9441_T43  JR272971
 Unigene9444_T43  JR272972
 Unigene9448_T43  JR272973
 Unigene9449_T43  JR272974
 Unigene9450_T43  JR272975
 Unigene9453_T43  JR272976
 Unigene9454_T43  JR272977
 Unigene9456_T43  JR272978
 Unigene9458_T43  JR272979
 Unigene9459_T43  JR272980
 Unigene9460_T43  JR272981
 Unigene9462_T43  JR272982
 Unigene9463_T43  JR272983
 Unigene9464_T43  JR272984
 Unigene9466_T43  JR272985
 Unigene9467_T43  JR272986
 Unigene9468_T43  JR272987
 Unigene9474_T43  JR272988
 Unigene9477_T43  JR272989
 Unigene9478_T43  JR272990
 Unigene9479_T43  JR272991
 Unigene9480_T43  JR272992
 Unigene9481_T43  JR272993
 Unigene9483_T43  JR272994
 Unigene9486_T43  JR272995
 Unigene9487_T43  JR272996
 Unigene9490_T43  JR272997
 Unigene9491_T43  JR272998
 Unigene9492_T43  JR272999
 Unigene9493_T43  JR273000
 Unigene9494_T43  JR273001
 Unigene9495_T43  JR273002
 Unigene9496_T43  JR273003
 Unigene9499_T43  JR273004
 Unigene9503_T43  JR273005
 Unigene9504_T43  JR273006
 Unigene9506_T43  JR273007
 Unigene9507_T43  JR273008
 Unigene9508_T43  JR273009
 Unigene9510_T43  JR273010
 Unigene9512_T43  JR273011
 Unigene9514_T43  JR273012
 Unigene9515_T43  JR273013
 Unigene9518_T43  JR273014
 Unigene9519_T43  JR273015
 Unigene9521_T43  JR273016
 Unigene9528_T43  JR273017
 Unigene9531_T43  JR273018
 Unigene9536_T43  JR273019
 Unigene9537_T43  JR273020
 Unigene9538_T43  JR273021
 Unigene9540_T43  JR273022
 Unigene9541_T43  JR273023
 Unigene9542_T43  JR273024
 Unigene9543_T43  JR273025
 Unigene9544_T43  JR273026
 Unigene9545_T43  JR273027
 Unigene9546_T43  JR273028
 Unigene9547_T43  JR273029
 Unigene9549_T43  JR273030
 Unigene9552_T43  JR273031
 Unigene9555_T43  JR273032
 Unigene9557_T43  JR273033
 Unigene9559_T43  JR273034
 Unigene9561_T43  JR273035
 Unigene9562_T43  JR273036
 Unigene9563_T43  JR273037
 Unigene9567_T43  JR273038
 Unigene9569_T43  JR273039
 Unigene9572_T43  JR273040
 Unigene9574_T43  JR273041
 Unigene9575_T43  JR273042
 Unigene9577_T43  JR273043
 Unigene9579_T43  JR273044
 Unigene9580_T43  JR273045
 Unigene9582_T43  JR273046
 Unigene9583_T43  JR273047
 Unigene9586_T43  JR273048
 Unigene9588_T43  JR273049
 Unigene9589_T43  JR273050
 Unigene9590_T43  JR273051
 Unigene9591_T43  JR273052
 Unigene9592_T43  JR273053
 Unigene9593_T43  JR273054
 Unigene9595_T43  JR273055
 Unigene9597_T43  JR273056
 Unigene9598_T43  JR273057
 Unigene9599_T43  JR273058
 Unigene9600_T43  JR273059
 Unigene9602_T43  JR273060
 Unigene9603_T43  JR273061
 Unigene9604_T43  JR273062
 Unigene9606_T43  JR273063
 Unigene9607_T43  JR273064
 Unigene9608_T43  JR273065
 Unigene9610_T43  JR273066
 Unigene9612_T43  JR273067
 Unigene9613_T43  JR273068
 Unigene9615_T43  JR273069
 Unigene9616_T43  JR273070
 Unigene9617_T43  JR273071
 Unigene9618_T43  JR273072
 Unigene9619_T43  JR273073
 Unigene9620_T43  JR273074
 Unigene9621_T43  JR273075
 Unigene9622_T43  JR273076
 Unigene9623_T43  JR273077
 Unigene9625_T43  JR273078
 Unigene9626_T43  JR273079
 Unigene9629_T43  JR273080
 Unigene9630_T43  JR273081
 Unigene9632_T43  JR273082
 Unigene9633_T43  JR273083
 Unigene9634_T43  JR273084
 Unigene9635_T43  JR273085
 Unigene9636_T43  JR273086
 Unigene9638_T43  JR273087
 Unigene9639_T43  JR273088
 Unigene9640_T43  JR273089
 Unigene9642_T43  JR273090
 Unigene9643_T43  JR273091
 Unigene9644_T43  JR273092
 Unigene9646_T43  JR273093
 Unigene9648_T43  JR273094
 Unigene9650_T43  JR273095
 Unigene9651_T43  JR273096
 Unigene9653_T43  JR273097
 Unigene9654_T43  JR273098
 Unigene9657_T43  JR273099
 Unigene9658_T43  JR273100
 Unigene9659_T43  JR273101
 Unigene9664_T43  JR273102
 Unigene9665_T43  JR273103
 Unigene9666_T43  JR273104
 Unigene9667_T43  JR273105
 Unigene9668_T43  JR273106
 Unigene9669_T43  JR273107
 Unigene9670_T43  JR273108
 Unigene9671_T43  JR273109
 Unigene9672_T43  JR273110
 Unigene9673_T43  JR273111
 Unigene9674_T43  JR273112
 Unigene9676_T43  JR273113
 Unigene9679_T43  JR273114
 Unigene9682_T43  JR273115
 Unigene9683_T43  JR273116
 Unigene9685_T43  JR273117
 Unigene9686_T43  JR273118
 Unigene9687_T43  JR273119
 Unigene9688_T43  JR273120
 Unigene9691_T43  JR273121
 Unigene9698_T43  JR273122
 Unigene9699_T43  JR273123
 Unigene9700_T43  JR273124
 Unigene9701_T43  JR273125
 Unigene9702_T43  JR273126
 Unigene9703_T43  JR273127
 Unigene9705_T43  JR273128
 Unigene9706_T43  JR273129
 Unigene9708_T43  JR273130
 Unigene9709_T43  JR273131
 Unigene9710_T43  JR273132
 Unigene9711_T43  JR273133
 Unigene9712_T43  JR273134
 Unigene9713_T43  JR273135
 Unigene9714_T43  JR273136
 Unigene9715_T43  JR273137
 Unigene9718_T43  JR273138
 Unigene9719_T43  JR273139
 Unigene9721_T43  JR273140
 Unigene9722_T43  JR273141
 Unigene9725_T43  JR273142
 Unigene9728_T43  JR273143
 Unigene9729_T43  JR273144
 Unigene9730_T43  JR273145
 Unigene9731_T43  JR273146
 Unigene9732_T43  JR273147
 Unigene9733_T43  JR273148
 Unigene9734_T43  JR273149
 Unigene9735_T43  JR273150
 Unigene9736_T43  JR273151
 Unigene9737_T43  JR273152
 Unigene9738_T43  JR273153
 Unigene9739_T43  JR273154
 Unigene9742_T43  JR273155
 Unigene9743_T43  JR273156
 Unigene9744_T43  JR273157
 Unigene9745_T43  JR273158
 Unigene9747_T43  JR273159
 Unigene9748_T43  JR273160
 Unigene9749_T43  JR273161
 Unigene9750_T43  JR273162
 Unigene9752_T43  JR273163
 Unigene9754_T43  JR273164
 Unigene9756_T43  JR273165
 Unigene9757_T43  JR273166
 Unigene9758_T43  JR273167
 Unigene9759_T43  JR273168
 Unigene9760_T43  JR273169
 Unigene9761_T43  JR273170
 Unigene9762_T43  JR273171
 Unigene9764_T43  JR273172
 Unigene9765_T43  JR273173
 Unigene9767_T43  JR273174
 Unigene9768_T43  JR273175
 Unigene9769_T43  JR273176
 Unigene9771_T43  JR273177
 Unigene9772_T43  JR273178
 Unigene9773_T43  JR273179
 Unigene9777_T43  JR273180
 Unigene9778_T43  JR273181
 Unigene9779_T43  JR273182
 Unigene9782_T43  JR273183
 Unigene9783_T43  JR273184
 Unigene9785_T43  JR273185
 Unigene9787_T43  JR273186
 Unigene9788_T43  JR273187
 Unigene9789_T43  JR273188
 Unigene9790_T43  JR273189
 Unigene9791_T43  JR273190
 Unigene9792_T43  JR273191
 Unigene9793_T43  JR273192
 Unigene9795_T43  JR273193
 Unigene9796_T43  JR273194
 Unigene9798_T43  JR273195
 Unigene9799_T43  JR273196
 Unigene9800_T43  JR273197
 Unigene9801_T43  JR273198
 Unigene9803_T43  JR273199
 Unigene9804_T43  JR273200
 Unigene9807_T43  JR273201
 Unigene9808_T43  JR273202
 Unigene9810_T43  JR273203
 Unigene9811_T43  JR273204
 Unigene9812_T43  JR273205
 Unigene9813_T43  JR273206
 Unigene9814_T43  JR273207
 Unigene9817_T43  JR273208
 Unigene9820_T43  JR273209
 Unigene9821_T43  JR273210
 Unigene9824_T43  JR273211
 Unigene9825_T43  JR273212
 Unigene9826_T43  JR273213
 Unigene9830_T43  JR273214
 Unigene9831_T43  JR273215
 Unigene9833_T43  JR273216
 Unigene9834_T43  JR273217
 Unigene9838_T43  JR273218
 Unigene9842_T43  JR273219
 Unigene9843_T43  JR273220
 Unigene9844_T43  JR273221
 Unigene9846_T43  JR273222
 Unigene9847_T43  JR273223
 Unigene9848_T43  JR273224
 Unigene9850_T43  JR273225
 Unigene9851_T43  JR273226
 Unigene9852_T43  JR273227
 Unigene9854_T43  JR273228
 Unigene9855_T43  JR273229
 Unigene9856_T43  JR273230
 Unigene9857_T43  JR273231
 Unigene9858_T43  JR273232
 Unigene9859_T43  JR273233
 Unigene9860_T43  JR273234
 Unigene9861_T43  JR273235
 Unigene9862_T43  JR273236
 Unigene9863_T43  JR273237
 Unigene9864_T43  JR273238
 Unigene9867_T43  JR273239
 Unigene9870_T43  JR273240
 Unigene9871_T43  JR273241
 Unigene9872_T43  JR273242
 Unigene9874_T43  JR273243
 Unigene9875_T43  JR273244
 Unigene9877_T43  JR273245
 Unigene9878_T43  JR273246
 Unigene9879_T43  JR273247
 Unigene9880_T43  JR273248
 Unigene9882_T43  JR273249
 Unigene9884_T43  JR273250
 Unigene9885_T43  JR273251
 Unigene9892_T43  JR273252
 Unigene9893_T43  JR273253
 Unigene9895_T43  JR273254
 Unigene9896_T43  JR273255
 Unigene9897_T43  JR273256
 Unigene9898_T43  JR273257
 Unigene9899_T43  JR273258
 Unigene9901_T43  JR273259
 Unigene9902_T43  JR273260
 Unigene9903_T43  JR273261
 Unigene9904_T43  JR273262
 Unigene9906_T43  JR273263
 Unigene9907_T43  JR273264
 Unigene9908_T43  JR273265
 Unigene9910_T43  JR273266
 Unigene9912_T43  JR273267
 Unigene9913_T43  JR273268
 Unigene9914_T43  JR273269
 Unigene9916_T43  JR273270
 Unigene9919_T43  JR273271
 Unigene9921_T43  JR273272
 Unigene9922_T43  JR273273
 Unigene9923_T43  JR273274
 Unigene9924_T43  JR273275
 Unigene9926_T43  JR273276
 Unigene9927_T43  JR273277
 Unigene9929_T43  JR273278
 Unigene9931_T43  JR273279
 Unigene9932_T43  JR273280
 Unigene9933_T43  JR273281
 Unigene9935_T43  JR273282
 Unigene9937_T43  JR273283
 Unigene9938_T43  JR273284
 Unigene9939_T43  JR273285
 Unigene9940_T43  JR273286
 Unigene9942_T43  JR273287
 Unigene9943_T43  JR273288
 Unigene9944_T43  JR273289
 Unigene9947_T43  JR273290
 Unigene9951_T43  JR273291
 Unigene9954_T43  JR273292
 Unigene9955_T43  JR273293
 Unigene9957_T43  JR273294
 Unigene9958_T43  JR273295
 Unigene9959_T43  JR273296
 Unigene9960_T43  JR273297
 Unigene9961_T43  JR273298
 Unigene9962_T43  JR273299
 Unigene9964_T43  JR273300
 Unigene9965_T43  JR273301
 Unigene9966_T43  JR273302
 Unigene9967_T43  JR273303
 Unigene9969_T43  JR273304
 Unigene9971_T43  JR273305
 Unigene9972_T43  JR273306
 Unigene9973_T43  JR273307
 Unigene9974_T43  JR273308
 Unigene9977_T43  JR273309
 Unigene9978_T43  JR273310
 Unigene9979_T43  JR273311
 Unigene9980_T43  JR273312
 Unigene9981_T43  JR273313
 Unigene9984_T43  JR273314
 Unigene9985_T43  JR273315
 Unigene9987_T43  JR273316
 Unigene9988_T43  JR273317
 Unigene9993_T43  JR273318
 Unigene9995_T43  JR273319
 Unigene9996_T43  JR273320
 Unigene9997_T43  JR273321
 Unigene9998_T43  JR273322
 Unigene9999_T43  JR273323
 Unigene10000_T43 JR273324
 Unigene10003_T43 JR273325
 Unigene10004_T43 JR273326
 Unigene10006_T43 JR273327
 Unigene10008_T43 JR273328
 Unigene10009_T43 JR273329
 Unigene10010_T43 JR273330
 Unigene10011_T43 JR273331
 Unigene10012_T43 JR273332
 Unigene10014_T43 JR273333
 Unigene10015_T43 JR273334
 Unigene10017_T43 JR273335
 Unigene10018_T43 JR273336
 Unigene10020_T43 JR273337
 Unigene10021_T43 JR273338
 Unigene10022_T43 JR273339
 Unigene10024_T43 JR273340
 Unigene10025_T43 JR273341
 Unigene10026_T43 JR273342
 Unigene10027_T43 JR273343
 Unigene10028_T43 JR273344
 Unigene10030_T43 JR273345
 Unigene10031_T43 JR273346
 Unigene10032_T43 JR273347
 Unigene10033_T43 JR273348
 Unigene10034_T43 JR273349
 Unigene10037_T43 JR273350
 Unigene10038_T43 JR273351
 Unigene10040_T43 JR273352
 Unigene10041_T43 JR273353
 Unigene10045_T43 JR273354
 Unigene10046_T43 JR273355
 Unigene10047_T43 JR273356
 Unigene10048_T43 JR273357
 Unigene10049_T43 JR273358
 Unigene10050_T43 JR273359
 Unigene10052_T43 JR273360
 Unigene10053_T43 JR273361
 Unigene10054_T43 JR273362
 Unigene10055_T43 JR273363
 Unigene10058_T43 JR273364
 Unigene10060_T43 JR273365
 Unigene10062_T43 JR273366
 Unigene10064_T43 JR273367
 Unigene10066_T43 JR273368
 Unigene10068_T43 JR273369
 Unigene10069_T43 JR273370
 Unigene10071_T43 JR273371
 Unigene10072_T43 JR273372
 Unigene10073_T43 JR273373
 Unigene10076_T43 JR273374
 Unigene10077_T43 JR273375
 Unigene10080_T43 JR273376
 Unigene10081_T43 JR273377
 Unigene10082_T43 JR273378
 Unigene10083_T43 JR273379
 Unigene10085_T43 JR273380
 Unigene10086_T43 JR273381
 Unigene10087_T43 JR273382
 Unigene10088_T43 JR273383
 Unigene10089_T43 JR273384
 Unigene10090_T43 JR273385
 Unigene10092_T43 JR273386
 Unigene10093_T43 JR273387
 Unigene10095_T43 JR273388
 Unigene10096_T43 JR273389
 Unigene10098_T43 JR273390
 Unigene10100_T43 JR273391
 Unigene10101_T43 JR273392
 Unigene10102_T43 JR273393
 Unigene10103_T43 JR273394
 Unigene10104_T43 JR273395
 Unigene10105_T43 JR273396
 Unigene10106_T43 JR273397
 Unigene10107_T43 JR273398
 Unigene10108_T43 JR273399
 Unigene10109_T43 JR273400
 Unigene10111_T43 JR273401
 Unigene10113_T43 JR273402
 Unigene10114_T43 JR273403
 Unigene10115_T43 JR273404
 Unigene10116_T43 JR273405
 Unigene10117_T43 JR273406
 Unigene10118_T43 JR273407
 Unigene10119_T43 JR273408
 Unigene10120_T43 JR273409
 Unigene10122_T43 JR273410
 Unigene10124_T43 JR273411
 Unigene10129_T43 JR273412
 Unigene10130_T43 JR273413
 Unigene10132_T43 JR273414
 Unigene10133_T43 JR273415
 Unigene10136_T43 JR273416
 Unigene10137_T43 JR273417
 Unigene10139_T43 JR273418
 Unigene10140_T43 JR273419
 Unigene10141_T43 JR273420
 Unigene10142_T43 JR273421
 Unigene10143_T43 JR273422
 Unigene10144_T43 JR273423
 Unigene10145_T43 JR273424
 Unigene10146_T43 JR273425
 Unigene10148_T43 JR273426
 Unigene10151_T43 JR273427
 Unigene10153_T43 JR273428
 Unigene10154_T43 JR273429
 Unigene10160_T43 JR273430
 Unigene10162_T43 JR273431
 Unigene10163_T43 JR273432
 Unigene10164_T43 JR273433
 Unigene10166_T43 JR273434
 Unigene10167_T43 JR273435
 Unigene10168_T43 JR273436
 Unigene10170_T43 JR273437
 Unigene10174_T43 JR273438
 Unigene10175_T43 JR273439
 Unigene10177_T43 JR273440
 Unigene10178_T43 JR273441
 Unigene10180_T43 JR273442
 Unigene10181_T43 JR273443
 Unigene10182_T43 JR273444
 Unigene10183_T43 JR273445
 Unigene10184_T43 JR273446
 Unigene10185_T43 JR273447
 Unigene10186_T43 JR273448
 Unigene10189_T43 JR273449
 Unigene10192_T43 JR273450
 Unigene10194_T43 JR273451
 Unigene10195_T43 JR273452
 Unigene10196_T43 JR273453
 Unigene10197_T43 JR273454
 Unigene10198_T43 JR273455
 Unigene10199_T43 JR273456
 Unigene10201_T43 JR273457
 Unigene10203_T43 JR273458
 Unigene10205_T43 JR273459
 Unigene10206_T43 JR273460
 Unigene10208_T43 JR273461
 Unigene10209_T43 JR273462
 Unigene10210_T43 JR273463
 Unigene10211_T43 JR273464
 Unigene10212_T43 JR273465
 Unigene10213_T43 JR273466
 Unigene10215_T43 JR273467
 Unigene10216_T43 JR273468
 Unigene10217_T43 JR273469
 Unigene10220_T43 JR273470
 Unigene10221_T43 JR273471
 Unigene10222_T43 JR273472
 Unigene10224_T43 JR273473
 Unigene10225_T43 JR273474
 Unigene10226_T43 JR273475
 Unigene10228_T43 JR273476
 Unigene10231_T43 JR273477
 Unigene10232_T43 JR273478
 Unigene10234_T43 JR273479
 Unigene10235_T43 JR273480
 Unigene10236_T43 JR273481
 Unigene10238_T43 JR273482
 Unigene10239_T43 JR273483
 Unigene10240_T43 JR273484
 Unigene10241_T43 JR273485
 Unigene10246_T43 JR273486
 Unigene10247_T43 JR273487
 Unigene10248_T43 JR273488
 Unigene10249_T43 JR273489
 Unigene10250_T43 JR273490
 Unigene10251_T43 JR273491
 Unigene10254_T43 JR273492
 Unigene10256_T43 JR273493
 Unigene10257_T43 JR273494
 Unigene10258_T43 JR273495
 Unigene10259_T43 JR273496
 Unigene10262_T43 JR273497
 Unigene10263_T43 JR273498
 Unigene10264_T43 JR273499
 Unigene10266_T43 JR273500
 Unigene10267_T43 JR273501
 Unigene10268_T43 JR273502
 Unigene10269_T43 JR273503
 Unigene10270_T43 JR273504
 Unigene10272_T43 JR273505
 Unigene10273_T43 JR273506
 Unigene10276_T43 JR273507
 Unigene10277_T43 JR273508
 Unigene10278_T43 JR273509
 Unigene10281_T43 JR273510
 Unigene10283_T43 JR273511
 Unigene10284_T43 JR273512
 Unigene10285_T43 JR273513
 Unigene10286_T43 JR273514
 Unigene10288_T43 JR273515
 Unigene10289_T43 JR273516
 Unigene10293_T43 JR273517
 Unigene10296_T43 JR273518
 Unigene10297_T43 JR273519
 Unigene10298_T43 JR273520
 Unigene10299_T43 JR273521
 Unigene10300_T43 JR273522
 Unigene10305_T43 JR273523
 Unigene10306_T43 JR273524
 Unigene10310_T43 JR273525
 Unigene10311_T43 JR273526
 Unigene10312_T43 JR273527
 Unigene10315_T43 JR273528
 Unigene10318_T43 JR273529
 Unigene10321_T43 JR273530
 Unigene10322_T43 JR273531
 Unigene10324_T43 JR273532
 Unigene10325_T43 JR273533
 Unigene10327_T43 JR273534
 Unigene10328_T43 JR273535
 Unigene10329_T43 JR273536
 Unigene10330_T43 JR273537
 Unigene10331_T43 JR273538
 Unigene10335_T43 JR273539
 Unigene10340_T43 JR273540
 Unigene10341_T43 JR273541
 Unigene10342_T43 JR273542
 Unigene10344_T43 JR273543
 Unigene10345_T43 JR273544
 Unigene10347_T43 JR273545
 Unigene10349_T43 JR273546
 Unigene10350_T43 JR273547
 Unigene10351_T43 JR273548
 Unigene10352_T43 JR273549
 Unigene10353_T43 JR273550
 Unigene10354_T43 JR273551
 Unigene10355_T43 JR273552
 Unigene10356_T43 JR273553
 Unigene10358_T43 JR273554
 Unigene10360_T43 JR273555
 Unigene10361_T43 JR273556
 Unigene10362_T43 JR273557
 Unigene10363_T43 JR273558
 Unigene10364_T43 JR273559
 Unigene10366_T43 JR273560
 Unigene10367_T43 JR273561
 Unigene10368_T43 JR273562
 Unigene10372_T43 JR273563
 Unigene10373_T43 JR273564
 Unigene10374_T43 JR273565
 Unigene10375_T43 JR273566
 Unigene10376_T43 JR273567
 Unigene10377_T43 JR273568
 Unigene10379_T43 JR273569
 Unigene10381_T43 JR273570
 Unigene10383_T43 JR273571
 Unigene10387_T43 JR273572
 Unigene10388_T43 JR273573
 Unigene10390_T43 JR273574
 Unigene10392_T43 JR273575
 Unigene10394_T43 JR273576
 Unigene10395_T43 JR273577
 Unigene10397_T43 JR273578
 Unigene10398_T43 JR273579
 Unigene10399_T43 JR273580
 Unigene10401_T43 JR273581
 Unigene10402_T43 JR273582
 Unigene10404_T43 JR273583
 Unigene10405_T43 JR273584
 Unigene10406_T43 JR273585
 Unigene10409_T43 JR273586
 Unigene10410_T43 JR273587
 Unigene10411_T43 JR273588
 Unigene10412_T43 JR273589
 Unigene10413_T43 JR273590
 Unigene10417_T43 JR273591
 Unigene10419_T43 JR273592
 Unigene10420_T43 JR273593
 Unigene10421_T43 JR273594
 Unigene10423_T43 JR273595
 Unigene10425_T43 JR273596
 Unigene10426_T43 JR273597
 Unigene10427_T43 JR273598
 Unigene10429_T43 JR273599
 Unigene10430_T43 JR273600
 Unigene10431_T43 JR273601
 Unigene10432_T43 JR273602
 Unigene10433_T43 JR273603
 Unigene10436_T43 JR273604
 Unigene10438_T43 JR273605
 Unigene10441_T43 JR273606
 Unigene10443_T43 JR273607
 Unigene10444_T43 JR273608
 Unigene10448_T43 JR273609
 Unigene10449_T43 JR273610
 Unigene10450_T43 JR273611
 Unigene10451_T43 JR273612
 Unigene10452_T43 JR273613
 Unigene10453_T43 JR273614
 Unigene10454_T43 JR273615
 Unigene10455_T43 JR273616
 Unigene10456_T43 JR273617
 Unigene10457_T43 JR273618
 Unigene10458_T43 JR273619
 Unigene10459_T43 JR273620
 Unigene10460_T43 JR273621
 Unigene10461_T43 JR273622
 Unigene10462_T43 JR273623
 Unigene10463_T43 JR273624
 Unigene10464_T43 JR273625
 Unigene10465_T43 JR273626
 Unigene10468_T43 JR273627
 Unigene10469_T43 JR273628
 Unigene10470_T43 JR273629
 Unigene10471_T43 JR273630
 Unigene10472_T43 JR273631
 Unigene10473_T43 JR273632
 Unigene10474_T43 JR273633
 Unigene10475_T43 JR273634
 Unigene10478_T43 JR273635
 Unigene10480_T43 JR273636
 Unigene10481_T43 JR273637
 Unigene10482_T43 JR273638
 Unigene10484_T43 JR273639
 Unigene10485_T43 JR273640
 Unigene10486_T43 JR273641
 Unigene10487_T43 JR273642
 Unigene10489_T43 JR273643
 Unigene10490_T43 JR273644
 Unigene10491_T43 JR273645
 Unigene10492_T43 JR273646
 Unigene10493_T43 JR273647
 Unigene10494_T43 JR273648
 Unigene10495_T43 JR273649
 Unigene10496_T43 JR273650
 Unigene10497_T43 JR273651
 Unigene10499_T43 JR273652
 Unigene10502_T43 JR273653
 Unigene10503_T43 JR273654
 Unigene10504_T43 JR273655
 Unigene10505_T43 JR273656
 Unigene10506_T43 JR273657
 Unigene10507_T43 JR273658
 Unigene10508_T43 JR273659
 Unigene10509_T43 JR273660
 Unigene10511_T43 JR273661
 Unigene10512_T43 JR273662
 Unigene10514_T43 JR273663
 Unigene10516_T43 JR273664
 Unigene10517_T43 JR273665
 Unigene10519_T43 JR273666
 Unigene10520_T43 JR273667
 Unigene10521_T43 JR273668
 Unigene10522_T43 JR273669
 Unigene10523_T43 JR273670
 Unigene10526_T43 JR273671
 Unigene10527_T43 JR273672
 Unigene10529_T43 JR273673
 Unigene10532_T43 JR273674
 Unigene10533_T43 JR273675
 Unigene10534_T43 JR273676
 Unigene10535_T43 JR273677
 Unigene10538_T43 JR273678
 Unigene10539_T43 JR273679
 Unigene10540_T43 JR273680
 Unigene10542_T43 JR273681
 Unigene10544_T43 JR273682
 Unigene10545_T43 JR273683
 Unigene10546_T43 JR273684
 Unigene10547_T43 JR273685
 Unigene10548_T43 JR273686
 Unigene10549_T43 JR273687
 Unigene10550_T43 JR273688
 Unigene10551_T43 JR273689
 Unigene10552_T43 JR273690
 Unigene10553_T43 JR273691
 Unigene10554_T43 JR273692
 Unigene10555_T43 JR273693
 Unigene10558_T43 JR273694
 Unigene10559_T43 JR273695
 Unigene10560_T43 JR273696
 Unigene10561_T43 JR273697
 Unigene10566_T43 JR273698
 Unigene10567_T43 JR273699
 Unigene10568_T43 JR273700
 Unigene10569_T43 JR273701
 Unigene10570_T43 JR273702
 Unigene10571_T43 JR273703
 Unigene10573_T43 JR273704
 Unigene10575_T43 JR273705
 Unigene10576_T43 JR273706
 Unigene10579_T43 JR273707
 Unigene10580_T43 JR273708
 Unigene10581_T43 JR273709
 Unigene10582_T43 JR273710
 Unigene10583_T43 JR273711
 Unigene10585_T43 JR273712
 Unigene10586_T43 JR273713
 Unigene10587_T43 JR273714
 Unigene10588_T43 JR273715
 Unigene10590_T43 JR273716
 Unigene10591_T43 JR273717
 Unigene10592_T43 JR273718
 Unigene10593_T43 JR273719
 Unigene10594_T43 JR273720
 Unigene10595_T43 JR273721
 Unigene10601_T43 JR273722
 Unigene10602_T43 JR273723
 Unigene10603_T43 JR273724
 Unigene10606_T43 JR273725
 Unigene10608_T43 JR273726
 Unigene10609_T43 JR273727
 Unigene10610_T43 JR273728
 Unigene10611_T43 JR273729
 Unigene10613_T43 JR273730
 Unigene10616_T43 JR273731
 Unigene10617_T43 JR273732
 Unigene10618_T43 JR273733
 Unigene10619_T43 JR273734
 Unigene10620_T43 JR273735
 Unigene10621_T43 JR273736
 Unigene10622_T43 JR273737
 Unigene10623_T43 JR273738
 Unigene10624_T43 JR273739
 Unigene10626_T43 JR273740
 Unigene10629_T43 JR273741
 Unigene10631_T43 JR273742
 Unigene10632_T43 JR273743
 Unigene10633_T43 JR273744
 Unigene10634_T43 JR273745
 Unigene10635_T43 JR273746
 Unigene10636_T43 JR273747
 Unigene10637_T43 JR273748
 Unigene10638_T43 JR273749
 Unigene10639_T43 JR273750
 Unigene10640_T43 JR273751
 Unigene10642_T43 JR273752
 Unigene10643_T43 JR273753
 Unigene10645_T43 JR273754
 Unigene10646_T43 JR273755
 Unigene10648_T43 JR273756
 Unigene10650_T43 JR273757
 Unigene10651_T43 JR273758
 Unigene10653_T43 JR273759
 Unigene10654_T43 JR273760
 Unigene10655_T43 JR273761
 Unigene10656_T43 JR273762
 Unigene10657_T43 JR273763
 Unigene10658_T43 JR273764
 Unigene10659_T43 JR273765
 Unigene10662_T43 JR273766
 Unigene10664_T43 JR273767
 Unigene10665_T43 JR273768
 Unigene10666_T43 JR273769
 Unigene10667_T43 JR273770
 Unigene10668_T43 JR273771
 Unigene10670_T43 JR273772
 Unigene10671_T43 JR273773
 Unigene10672_T43 JR273774
 Unigene10675_T43 JR273775
 Unigene10676_T43 JR273776
 Unigene10677_T43 JR273777
 Unigene10678_T43 JR273778
 Unigene10679_T43 JR273779
 Unigene10680_T43 JR273780
 Unigene10682_T43 JR273781
 Unigene10683_T43 JR273782
 Unigene10685_T43 JR273783
 Unigene10687_T43 JR273784
 Unigene10688_T43 JR273785
 Unigene10689_T43 JR273786
 Unigene10690_T43 JR273787
 Unigene10691_T43 JR273788
 Unigene10692_T43 JR273789
 Unigene10693_T43 JR273790
 Unigene10694_T43 JR273791
 Unigene10695_T43 JR273792
 Unigene10696_T43 JR273793
 Unigene10698_T43 JR273794
 Unigene10699_T43 JR273795
 Unigene10700_T43 JR273796
 Unigene10701_T43 JR273797
 Unigene10703_T43 JR273798
 Unigene10704_T43 JR273799
 Unigene10706_T43 JR273800
 Unigene10707_T43 JR273801
 Unigene10710_T43 JR273802
 Unigene10711_T43 JR273803
 Unigene10712_T43 JR273804
 Unigene10713_T43 JR273805
 Unigene10714_T43 JR273806
 Unigene10716_T43 JR273807
 Unigene10717_T43 JR273808
 Unigene10718_T43 JR273809
 Unigene10719_T43 JR273810
 Unigene10720_T43 JR273811
 Unigene10721_T43 JR273812
 Unigene10724_T43 JR273813
 Unigene10725_T43 JR273814
 Unigene10728_T43 JR273815
 Unigene10729_T43 JR273816
 Unigene10731_T43 JR273817
 Unigene10733_T43 JR273818
 Unigene10734_T43 JR273819
 Unigene10735_T43 JR273820
 Unigene10736_T43 JR273821
 Unigene10737_T43 JR273822
 Unigene10740_T43 JR273823
 Unigene10743_T43 JR273824
 Unigene10744_T43 JR273825
 Unigene10746_T43 JR273826
 Unigene10747_T43 JR273827
 Unigene10750_T43 JR273828
 Unigene10751_T43 JR273829
 Unigene10753_T43 JR273830
 Unigene10754_T43 JR273831
 Unigene10756_T43 JR273832
 Unigene10757_T43 JR273833
 Unigene10759_T43 JR273834
 Unigene10762_T43 JR273835
 Unigene10763_T43 JR273836
 Unigene10764_T43 JR273837
 Unigene10765_T43 JR273838
 Unigene10766_T43 JR273839
 Unigene10767_T43 JR273840
 Unigene10768_T43 JR273841
 Unigene10769_T43 JR273842
 Unigene10770_T43 JR273843
 Unigene10771_T43 JR273844
 Unigene10772_T43 JR273845
 Unigene10773_T43 JR273846
 Unigene10774_T43 JR273847
 Unigene10776_T43 JR273848
 Unigene10777_T43 JR273849
 Unigene10778_T43 JR273850
 Unigene10780_T43 JR273851
 Unigene10781_T43 JR273852
 Unigene10782_T43 JR273853
 Unigene10784_T43 JR273854
 Unigene10785_T43 JR273855
 Unigene10787_T43 JR273856
 Unigene10788_T43 JR273857
 Unigene10789_T43 JR273858
 Unigene10791_T43 JR273859
 Unigene10792_T43 JR273860
 Unigene10794_T43 JR273861
 Unigene10795_T43 JR273862
 Unigene10796_T43 JR273863
 Unigene10797_T43 JR273864
 Unigene10799_T43 JR273865
 Unigene10800_T43 JR273866
 Unigene10801_T43 JR273867
 Unigene10803_T43 JR273868
 Unigene10804_T43 JR273869
 Unigene10808_T43 JR273870
 Unigene10809_T43 JR273871
 Unigene10811_T43 JR273872
 Unigene10812_T43 JR273873
 Unigene10813_T43 JR273874
 Unigene10814_T43 JR273875
 Unigene10815_T43 JR273876
 Unigene10816_T43 JR273877
 Unigene10817_T43 JR273878
 Unigene10820_T43 JR273879
 Unigene10821_T43 JR273880
 Unigene10822_T43 JR273881
 Unigene10824_T43 JR273882
 Unigene10826_T43 JR273883
 Unigene10827_T43 JR273884
 Unigene10828_T43 JR273885
 Unigene10829_T43 JR273886
 Unigene10830_T43 JR273887
 Unigene10831_T43 JR273888
 Unigene10832_T43 JR273889
 Unigene10833_T43 JR273890
 Unigene10836_T43 JR273891
 Unigene10837_T43 JR273892
 Unigene10838_T43 JR273893
 Unigene10840_T43 JR273894
 Unigene10842_T43 JR273895
 Unigene10843_T43 JR273896
 Unigene10844_T43 JR273897
 Unigene10845_T43 JR273898
 Unigene10846_T43 JR273899
 Unigene10848_T43 JR273900
 Unigene10849_T43 JR273901
 Unigene10850_T43 JR273902
 Unigene10853_T43 JR273903
 Unigene10854_T43 JR273904
 Unigene10855_T43 JR273905
 Unigene10856_T43 JR273906
 Unigene10858_T43 JR273907
 Unigene10860_T43 JR273908
 Unigene10861_T43 JR273909
 Unigene10865_T43 JR273910
 Unigene10866_T43 JR273911
 Unigene10867_T43 JR273912
 Unigene10868_T43 JR273913
 Unigene10869_T43 JR273914
 Unigene10870_T43 JR273915
 Unigene10871_T43 JR273916
 Unigene10872_T43 JR273917
 Unigene10873_T43 JR273918
 Unigene10875_T43 JR273919
 Unigene10876_T43 JR273920
 Unigene10877_T43 JR273921
 Unigene10878_T43 JR273922
 Unigene10880_T43 JR273923
 Unigene10882_T43 JR273924
 Unigene10883_T43 JR273925
 Unigene10886_T43 JR273926
 Unigene10887_T43 JR273927
 Unigene10888_T43 JR273928
 Unigene10889_T43 JR273929
 Unigene10890_T43 JR273930
 Unigene10891_T43 JR273931
 Unigene10892_T43 JR273932
 Unigene10893_T43 JR273933
 Unigene10894_T43 JR273934
 Unigene10896_T43 JR273935
 Unigene10897_T43 JR273936
 Unigene10898_T43 JR273937
 Unigene10899_T43 JR273938
 Unigene10900_T43 JR273939
 Unigene10902_T43 JR273940
 Unigene10904_T43 JR273941
 Unigene10905_T43 JR273942
 Unigene10906_T43 JR273943
 Unigene10908_T43 JR273944
 Unigene10910_T43 JR273945
 Unigene10911_T43 JR273946
 Unigene10912_T43 JR273947
 Unigene10913_T43 JR273948
 Unigene10915_T43 JR273949
 Unigene10918_T43 JR273950
 Unigene10919_T43 JR273951
 Unigene10920_T43 JR273952
 Unigene10921_T43 JR273953
 Unigene10922_T43 JR273954
 Unigene10924_T43 JR273955
 Unigene10925_T43 JR273956
 Unigene10927_T43 JR273957
 Unigene10929_T43 JR273958
 Unigene10930_T43 JR273959
 Unigene10931_T43 JR273960
 Unigene10932_T43 JR273961
 Unigene10933_T43 JR273962
 Unigene10934_T43 JR273963
 Unigene10935_T43 JR273964
 Unigene10936_T43 JR273965
 Unigene10937_T43 JR273966
 Unigene10938_T43 JR273967
 Unigene10940_T43 JR273968
 Unigene10942_T43 JR273969
 Unigene10943_T43 JR273970
 Unigene10944_T43 JR273971
 Unigene10945_T43 JR273972
 Unigene10946_T43 JR273973
 Unigene10947_T43 JR273974
 Unigene10948_T43 JR273975
 Unigene10950_T43 JR273976
 Unigene10951_T43 JR273977
 Unigene10952_T43 JR273978
 Unigene10953_T43 JR273979
 Unigene10954_T43 JR273980
 Unigene10955_T43 JR273981
 Unigene10957_T43 JR273982
 Unigene10958_T43 JR273983
 Unigene10959_T43 JR273984
 Unigene10960_T43 JR273985
 Unigene10961_T43 JR273986
 Unigene10962_T43 JR273987
 Unigene10963_T43 JR273988
 Unigene10964_T43 JR273989
 Unigene10966_T43 JR273990
 Unigene10969_T43 JR273991
 Unigene10972_T43 JR273992
 Unigene10973_T43 JR273993
 Unigene10974_T43 JR273994
 Unigene10975_T43 JR273995
 Unigene10976_T43 JR273996
 Unigene10977_T43 JR273997
 Unigene10978_T43 JR273998
 Unigene10979_T43 JR273999
 Unigene10980_T43 JR274000
 Unigene10982_T43 JR274001
 Unigene10986_T43 JR274002
 Unigene10987_T43 JR274003
 Unigene10991_T43 JR274004
 Unigene10996_T43 JR274005
 Unigene10998_T43 JR274006
 Unigene10999_T43 JR274007
 Unigene11000_T43 JR274008
 Unigene11001_T43 JR274009
 Unigene11002_T43 JR274010
 Unigene11003_T43 JR274011
 Unigene11006_T43 JR274012
 Unigene11009_T43 JR274013
 Unigene11010_T43 JR274014
 Unigene11011_T43 JR274015
 Unigene11012_T43 JR274016
 Unigene11013_T43 JR274017
 Unigene11015_T43 JR274018
 Unigene11016_T43 JR274019
 Unigene11017_T43 JR274020
 Unigene11020_T43 JR274021
 Unigene11022_T43 JR274022
 Unigene11023_T43 JR274023
 Unigene11026_T43 JR274024
 Unigene11027_T43 JR274025
 Unigene11028_T43 JR274026
 Unigene11030_T43 JR274027
 Unigene11032_T43 JR274028
 Unigene11033_T43 JR274029
 Unigene11036_T43 JR274030
 Unigene11037_T43 JR274031
 Unigene11039_T43 JR274032
 Unigene11040_T43 JR274033
 Unigene11041_T43 JR274034
 Unigene11042_T43 JR274035
 Unigene11043_T43 JR274036
 Unigene11044_T43 JR274037
 Unigene11046_T43 JR274038
 Unigene11047_T43 JR274039
 Unigene11048_T43 JR274040
 Unigene11049_T43 JR274041
 Unigene11051_T43 JR274042
 Unigene11053_T43 JR274043
 Unigene11056_T43 JR274044
 Unigene11057_T43 JR274045
 Unigene11059_T43 JR274046
 Unigene11060_T43 JR274047
 Unigene11061_T43 JR274048
 Unigene11062_T43 JR274049
 Unigene11063_T43 JR274050
 Unigene11064_T43 JR274051
 Unigene11065_T43 JR274052
 Unigene11066_T43 JR274053
 Unigene11067_T43 JR274054
 Unigene11068_T43 JR274055
 Unigene11070_T43 JR274056
 Unigene11072_T43 JR274057
 Unigene11073_T43 JR274058
 Unigene11074_T43 JR274059
 Unigene11075_T43 JR274060
 Unigene11077_T43 JR274061
 Unigene11080_T43 JR274062
 Unigene11084_T43 JR274063
 Unigene11085_T43 JR274064
 Unigene11086_T43 JR274065
 Unigene11087_T43 JR274066
 Unigene11088_T43 JR274067
 Unigene11090_T43 JR274068
 Unigene11092_T43 JR274069
 Unigene11093_T43 JR274070
 Unigene11094_T43 JR274071
 Unigene11095_T43 JR274072
 Unigene11096_T43 JR274073
 Unigene11099_T43 JR274074
 Unigene11100_T43 JR274075
 Unigene11101_T43 JR274076
 Unigene11103_T43 JR274077
 Unigene11104_T43 JR274078
 Unigene11105_T43 JR274079
 Unigene11106_T43 JR274080
 Unigene11108_T43 JR274081
 Unigene11109_T43 JR274082
 Unigene11110_T43 JR274083
 Unigene11111_T43 JR274084
 Unigene11112_T43 JR274085
 Unigene11113_T43 JR274086
 Unigene11114_T43 JR274087
 Unigene11115_T43 JR274088
 Unigene11116_T43 JR274089
 Unigene11117_T43 JR274090
 Unigene11119_T43 JR274091
 Unigene11120_T43 JR274092
 Unigene11122_T43 JR274093
 Unigene11124_T43 JR274094
 Unigene11125_T43 JR274095
 Unigene11126_T43 JR274096
 Unigene11127_T43 JR274097
 Unigene11129_T43 JR274098
 Unigene11130_T43 JR274099
 Unigene11131_T43 JR274100
 Unigene11133_T43 JR274101
 Unigene11134_T43 JR274102
 Unigene11135_T43 JR274103
 Unigene11136_T43 JR274104
 Unigene11138_T43 JR274105
 Unigene11140_T43 JR274106
 Unigene11141_T43 JR274107
 Unigene11144_T43 JR274108
 Unigene11145_T43 JR274109
 Unigene11147_T43 JR274110
 Unigene11148_T43 JR274111
 Unigene11149_T43 JR274112
 Unigene11150_T43 JR274113
 Unigene11151_T43 JR274114
 Unigene11152_T43 JR274115
 Unigene11153_T43 JR274116
 Unigene11154_T43 JR274117
 Unigene11155_T43 JR274118
 Unigene11157_T43 JR274119
 Unigene11158_T43 JR274120
 Unigene11162_T43 JR274121
 Unigene11163_T43 JR274122
 Unigene11164_T43 JR274123
 Unigene11165_T43 JR274124
 Unigene11168_T43 JR274125
 Unigene11169_T43 JR274126
 Unigene11170_T43 JR274127
 Unigene11171_T43 JR274128
 Unigene11172_T43 JR274129
 Unigene11173_T43 JR274130
 Unigene11174_T43 JR274131
 Unigene11176_T43 JR274132
 Unigene11178_T43 JR274133
 Unigene11179_T43 JR274134
 Unigene11182_T43 JR274135
 Unigene11185_T43 JR274136
 Unigene11186_T43 JR274137
 Unigene11187_T43 JR274138
 Unigene11188_T43 JR274139
 Unigene11189_T43 JR274140
 Unigene11192_T43 JR274141
 Unigene11193_T43 JR274142
 Unigene11195_T43 JR274143
 Unigene11198_T43 JR274144
 Unigene11199_T43 JR274145
 Unigene11200_T43 JR274146
 Unigene11202_T43 JR274147
 Unigene11203_T43 JR274148
 Unigene11205_T43 JR274149
 Unigene11206_T43 JR274150
 Unigene11207_T43 JR274151
 Unigene11208_T43 JR274152
 Unigene11209_T43 JR274153
 Unigene11210_T43 JR274154
 Unigene11211_T43 JR274155
 Unigene11212_T43 JR274156
 Unigene11213_T43 JR274157
 Unigene11215_T43 JR274158
 Unigene11216_T43 JR274159
 Unigene11218_T43 JR274160
 Unigene11219_T43 JR274161
 Unigene11221_T43 JR274162
 Unigene11223_T43 JR274163
 Unigene11224_T43 JR274164
 Unigene11225_T43 JR274165
 Unigene11226_T43 JR274166
 Unigene11227_T43 JR274167
 Unigene11228_T43 JR274168
 Unigene11230_T43 JR274169
 Unigene11231_T43 JR274170
 Unigene11234_T43 JR274171
 Unigene11235_T43 JR274172
 Unigene11236_T43 JR274173
 Unigene11237_T43 JR274174
 Unigene11239_T43 JR274175
 Unigene11240_T43 JR274176
 Unigene11243_T43 JR274177
 Unigene11245_T43 JR274178
 Unigene11246_T43 JR274179
 Unigene11247_T43 JR274180
 Unigene11248_T43 JR274181
 Unigene11249_T43 JR274182
 Unigene11250_T43 JR274183
 Unigene11251_T43 JR274184
 Unigene11252_T43 JR274185
 Unigene11253_T43 JR274186
 Unigene11254_T43 JR274187
 Unigene11255_T43 JR274188
 Unigene11257_T43 JR274189
 Unigene11258_T43 JR274190
 Unigene11259_T43 JR274191
 Unigene11260_T43 JR274192
 Unigene11261_T43 JR274193
 Unigene11263_T43 JR274194
 Unigene11264_T43 JR274195
 Unigene11265_T43 JR274196
 Unigene11268_T43 JR274197
 Unigene11269_T43 JR274198
 Unigene11271_T43 JR274199
 Unigene11272_T43 JR274200
 Unigene11274_T43 JR274201
 Unigene11275_T43 JR274202
 Unigene11276_T43 JR274203
 Unigene11277_T43 JR274204
 Unigene11280_T43 JR274205
 Unigene11282_T43 JR274206
 Unigene11283_T43 JR274207
 Unigene11286_T43 JR274208
 Unigene11287_T43 JR274209
 Unigene11288_T43 JR274210
 Unigene11290_T43 JR274211
 Unigene11291_T43 JR274212
 Unigene11292_T43 JR274213
 Unigene11293_T43 JR274214
 Unigene11295_T43 JR274215
 Unigene11296_T43 JR274216
 Unigene11297_T43 JR274217
 Unigene11298_T43 JR274218
 Unigene11302_T43 JR274219
 Unigene11304_T43 JR274220
 Unigene11307_T43 JR274221
 Unigene11308_T43 JR274222
 Unigene11311_T43 JR274223
 Unigene11312_T43 JR274224
 Unigene11313_T43 JR274225
 Unigene11314_T43 JR274226
 Unigene11315_T43 JR274227
 Unigene11316_T43 JR274228
 Unigene11317_T43 JR274229
 Unigene11318_T43 JR274230
 Unigene11319_T43 JR274231
 Unigene11321_T43 JR274232
 Unigene11322_T43 JR274233
 Unigene11325_T43 JR274234
 Unigene11326_T43 JR274235
 Unigene11327_T43 JR274236
 Unigene11328_T43 JR274237
 Unigene11330_T43 JR274238
 Unigene11331_T43 JR274239
 Unigene11332_T43 JR274240
 Unigene11333_T43 JR274241
 Unigene11334_T43 JR274242
 Unigene11335_T43 JR274243
 Unigene11337_T43 JR274244
 Unigene11339_T43 JR274245
 Unigene11340_T43 JR274246
 Unigene11341_T43 JR274247
 Unigene11342_T43 JR274248
 Unigene11343_T43 JR274249
 Unigene11344_T43 JR274250
 Unigene11345_T43 JR274251
 Unigene11348_T43 JR274252
 Unigene11349_T43 JR274253
 Unigene11350_T43 JR274254
 Unigene11351_T43 JR274255
 Unigene11352_T43 JR274256
 Unigene11355_T43 JR274257
 Unigene11356_T43 JR274258
 Unigene11357_T43 JR274259
 Unigene11359_T43 JR274260
 Unigene11360_T43 JR274261
 Unigene11362_T43 JR274262
 Unigene11363_T43 JR274263
 Unigene11364_T43 JR274264
 Unigene11365_T43 JR274265
 Unigene11367_T43 JR274266
 Unigene11368_T43 JR274267
 Unigene11371_T43 JR274268
 Unigene11375_T43 JR274269
 Unigene11376_T43 JR274270
 Unigene11377_T43 JR274271
 Unigene11378_T43 JR274272
 Unigene11380_T43 JR274273
 Unigene11381_T43 JR274274
 Unigene11388_T43 JR274275
 Unigene11390_T43 JR274276
 Unigene11393_T43 JR274277
 Unigene11395_T43 JR274278
 Unigene11396_T43 JR274279
 Unigene11397_T43 JR274280
 Unigene11398_T43 JR274281
 Unigene11399_T43 JR274282
 Unigene11400_T43 JR274283
 Unigene11401_T43 JR274284
 Unigene11403_T43 JR274285
 Unigene11404_T43 JR274286
 Unigene11405_T43 JR274287
 Unigene11408_T43 JR274288
 Unigene11410_T43 JR274289
 Unigene11412_T43 JR274290
 Unigene11413_T43 JR274291
 Unigene11414_T43 JR274292
 Unigene11416_T43 JR274293
 Unigene11418_T43 JR274294
 Unigene11420_T43 JR274295
 Unigene11424_T43 JR274296
 Unigene11426_T43 JR274297
 Unigene11428_T43 JR274298
 Unigene11429_T43 JR274299
 Unigene11430_T43 JR274300
 Unigene11431_T43 JR274301
 Unigene11432_T43 JR274302
 Unigene11437_T43 JR274303
 Unigene11438_T43 JR274304
 Unigene11439_T43 JR274305
 Unigene11440_T43 JR274306
 Unigene11441_T43 JR274307
 Unigene11442_T43 JR274308
 Unigene11444_T43 JR274309
 Unigene11445_T43 JR274310
 Unigene11448_T43 JR274311
 Unigene11449_T43 JR274312
 Unigene11451_T43 JR274313
 Unigene11454_T43 JR274314
 Unigene11456_T43 JR274315
 Unigene11458_T43 JR274316
 Unigene11460_T43 JR274317
 Unigene11461_T43 JR274318
 Unigene11462_T43 JR274319
 Unigene11463_T43 JR274320
 Unigene11464_T43 JR274321
 Unigene11465_T43 JR274322
 Unigene11466_T43 JR274323
 Unigene11470_T43 JR274324
 Unigene11471_T43 JR274325
 Unigene11472_T43 JR274326
 Unigene11473_T43 JR274327
 Unigene11476_T43 JR274328
 Unigene11478_T43 JR274329
 Unigene11479_T43 JR274330
 Unigene11480_T43 JR274331
 Unigene11481_T43 JR274332
 Unigene11482_T43 JR274333
 Unigene11483_T43 JR274334
 Unigene11484_T43 JR274335
 Unigene11485_T43 JR274336
 Unigene11486_T43 JR274337
 Unigene11488_T43 JR274338
 Unigene11489_T43 JR274339
 Unigene11494_T43 JR274340
 Unigene11495_T43 JR274341
 Unigene11496_T43 JR274342
 Unigene11497_T43 JR274343
 Unigene11498_T43 JR274344
 Unigene11501_T43 JR274345
 Unigene11502_T43 JR274346
 Unigene11504_T43 JR274347
 Unigene11505_T43 JR274348
 Unigene11507_T43 JR274349
 Unigene11509_T43 JR274350
 Unigene11510_T43 JR274351
 Unigene11514_T43 JR274352
 Unigene11515_T43 JR274353
 Unigene11516_T43 JR274354
 Unigene11518_T43 JR274355
 Unigene11519_T43 JR274356
 Unigene11520_T43 JR274357
 Unigene11522_T43 JR274358
 Unigene11523_T43 JR274359
 Unigene11524_T43 JR274360
 Unigene11525_T43 JR274361
 Unigene11526_T43 JR274362
 Unigene11528_T43 JR274363
 Unigene11529_T43 JR274364
 Unigene11530_T43 JR274365
 Unigene11531_T43 JR274366
 Unigene11536_T43 JR274367
 Unigene11537_T43 JR274368
 Unigene11538_T43 JR274369
 Unigene11539_T43 JR274370
 Unigene11540_T43 JR274371
 Unigene11541_T43 JR274372
 Unigene11542_T43 JR274373
 Unigene11543_T43 JR274374
 Unigene11545_T43 JR274375
 Unigene11546_T43 JR274376
 Unigene11548_T43 JR274377
 Unigene11550_T43 JR274378
 Unigene11551_T43 JR274379
 Unigene11552_T43 JR274380
 Unigene11553_T43 JR274381
 Unigene11555_T43 JR274382
 Unigene11557_T43 JR274383
 Unigene11559_T43 JR274384
 Unigene11563_T43 JR274385
 Unigene11564_T43 JR274386
 Unigene11565_T43 JR274387
 Unigene11566_T43 JR274388
 Unigene11567_T43 JR274389
 Unigene11568_T43 JR274390
 Unigene11569_T43 JR274391
 Unigene11570_T43 JR274392
 Unigene11571_T43 JR274393
 Unigene11572_T43 JR274394
 Unigene11573_T43 JR274395
 Unigene11577_T43 JR274396
 Unigene11578_T43 JR274397
 Unigene11583_T43 JR274398
 Unigene11585_T43 JR274399
 Unigene11587_T43 JR274400
 Unigene11588_T43 JR274401
 Unigene11589_T43 JR274402
 Unigene11590_T43 JR274403
 Unigene11591_T43 JR274404
 Unigene11592_T43 JR274405
 Unigene11593_T43 JR274406
 Unigene11595_T43 JR274407
 Unigene11596_T43 JR274408
 Unigene11597_T43 JR274409
 Unigene11598_T43 JR274410
 Unigene11599_T43 JR274411
 Unigene11601_T43 JR274412
 Unigene11602_T43 JR274413
 Unigene11605_T43 JR274414
 Unigene11606_T43 JR274415
 Unigene11607_T43 JR274416
 Unigene11609_T43 JR274417
 Unigene11611_T43 JR274418
 Unigene11612_T43 JR274419
 Unigene11613_T43 JR274420
 Unigene11616_T43 JR274421
 Unigene11617_T43 JR274422
 Unigene11618_T43 JR274423
 Unigene11619_T43 JR274424
 Unigene11620_T43 JR274425
 Unigene11621_T43 JR274426
 Unigene11623_T43 JR274427
 Unigene11624_T43 JR274428
 Unigene11625_T43 JR274429
 Unigene11626_T43 JR274430
 Unigene11627_T43 JR274431
 Unigene11629_T43 JR274432
 Unigene11630_T43 JR274433
 Unigene11632_T43 JR274434
 Unigene11633_T43 JR274435
 Unigene11634_T43 JR274436
 Unigene11635_T43 JR274437
 Unigene11636_T43 JR274438
 Unigene11637_T43 JR274439
 Unigene11638_T43 JR274440
 Unigene11639_T43 JR274441
 Unigene11640_T43 JR274442
 Unigene11641_T43 JR274443
 Unigene11643_T43 JR274444
 Unigene11647_T43 JR274445
 Unigene11649_T43 JR274446
 Unigene11650_T43 JR274447
 Unigene11652_T43 JR274448
 Unigene11654_T43 JR274449
 Unigene11655_T43 JR274450
 Unigene11656_T43 JR274451
 Unigene11658_T43 JR274452
 Unigene11660_T43 JR274453
 Unigene11661_T43 JR274454
 Unigene11662_T43 JR274455
 Unigene11663_T43 JR274456
 Unigene11665_T43 JR274457
 Unigene11666_T43 JR274458
 Unigene11667_T43 JR274459
 Unigene11668_T43 JR274460
 Unigene11669_T43 JR274461
 Unigene11671_T43 JR274462
 Unigene11673_T43 JR274463
 Unigene11675_T43 JR274464
 Unigene11676_T43 JR274465
 Unigene11677_T43 JR274466
 Unigene11678_T43 JR274467
 Unigene11679_T43 JR274468
 Unigene11681_T43 JR274469
 Unigene11683_T43 JR274470
 Unigene11684_T43 JR274471
 Unigene11685_T43 JR274472
 Unigene11686_T43 JR274473
 Unigene11688_T43 JR274474
 Unigene11689_T43 JR274475
 Unigene11690_T43 JR274476
 Unigene11691_T43 JR274477
 Unigene11692_T43 JR274478
 Unigene11693_T43 JR274479
 Unigene11694_T43 JR274480
 Unigene11695_T43 JR274481
 Unigene11696_T43 JR274482
 Unigene11697_T43 JR274483
 Unigene11699_T43 JR274484
 Unigene11700_T43 JR274485
 Unigene11701_T43 JR274486
 Unigene11703_T43 JR274487
 Unigene11704_T43 JR274488
 Unigene11705_T43 JR274489
 Unigene11706_T43 JR274490
 Unigene11707_T43 JR274491
 Unigene11708_T43 JR274492
 Unigene11713_T43 JR274493
 Unigene11715_T43 JR274494
 Unigene11716_T43 JR274495
 Unigene11717_T43 JR274496
 Unigene11718_T43 JR274497
 Unigene11719_T43 JR274498
 Unigene11720_T43 JR274499
 Unigene11721_T43 JR274500
 Unigene11722_T43 JR274501
 Unigene11723_T43 JR274502
 Unigene11724_T43 JR274503
 Unigene11725_T43 JR274504
 Unigene11729_T43 JR274505
 Unigene11730_T43 JR274506
 Unigene11731_T43 JR274507
 Unigene11733_T43 JR274508
 Unigene11734_T43 JR274509
 Unigene11735_T43 JR274510
 Unigene11736_T43 JR274511
 Unigene11737_T43 JR274512
 Unigene11738_T43 JR274513
 Unigene11739_T43 JR274514
 Unigene11741_T43 JR274515
 Unigene11743_T43 JR274516
 Unigene11745_T43 JR274517
 Unigene11746_T43 JR274518
 Unigene11747_T43 JR274519
 Unigene11748_T43 JR274520
 Unigene11750_T43 JR274521
 Unigene11751_T43 JR274522
 Unigene11752_T43 JR274523
 Unigene11753_T43 JR274524
 Unigene11755_T43 JR274525
 Unigene11756_T43 JR274526
 Unigene11757_T43 JR274527
 Unigene11758_T43 JR274528
 Unigene11759_T43 JR274529
 Unigene11760_T43 JR274530
 Unigene11762_T43 JR274531
 Unigene11763_T43 JR274532
 Unigene11764_T43 JR274533
 Unigene11766_T43 JR274534
 Unigene11768_T43 JR274535
 Unigene11769_T43 JR274536
 Unigene11770_T43 JR274537
 Unigene11771_T43 JR274538
 Unigene11772_T43 JR274539
 Unigene11774_T43 JR274540
 Unigene11775_T43 JR274541
 Unigene11777_T43 JR274542
 Unigene11779_T43 JR274543
 Unigene11780_T43 JR274544
 Unigene11781_T43 JR274545
 Unigene11782_T43 JR274546
 Unigene11783_T43 JR274547
 Unigene11784_T43 JR274548
 Unigene11785_T43 JR274549
 Unigene11786_T43 JR274550
 Unigene11787_T43 JR274551
 Unigene11788_T43 JR274552
 Unigene11791_T43 JR274553
 Unigene11795_T43 JR274554
 Unigene11796_T43 JR274555
 Unigene11797_T43 JR274556
 Unigene11799_T43 JR274557
 Unigene11801_T43 JR274558
 Unigene11803_T43 JR274559
 Unigene11804_T43 JR274560
 Unigene11805_T43 JR274561
 Unigene11806_T43 JR274562
 Unigene11807_T43 JR274563
 Unigene11808_T43 JR274564
 Unigene11809_T43 JR274565
 Unigene11811_T43 JR274566
 Unigene11812_T43 JR274567
 Unigene11814_T43 JR274568
 Unigene11815_T43 JR274569
 Unigene11817_T43 JR274570
 Unigene11818_T43 JR274571
 Unigene11819_T43 JR274572
 Unigene11821_T43 JR274573
 Unigene11822_T43 JR274574
 Unigene11824_T43 JR274575
 Unigene11826_T43 JR274576
 Unigene11827_T43 JR274577
 Unigene11828_T43 JR274578
 Unigene11829_T43 JR274579
 Unigene11830_T43 JR274580
 Unigene11831_T43 JR274581
 Unigene11833_T43 JR274582
 Unigene11835_T43 JR274583
 Unigene11836_T43 JR274584
 Unigene11837_T43 JR274585
 Unigene11839_T43 JR274586
 Unigene11841_T43 JR274587
 Unigene11842_T43 JR274588
 Unigene11843_T43 JR274589
 Unigene11844_T43 JR274590
 Unigene11845_T43 JR274591
 Unigene11846_T43 JR274592
 Unigene11847_T43 JR274593
 Unigene11849_T43 JR274594
 Unigene11850_T43 JR274595
 Unigene11851_T43 JR274596
 Unigene11852_T43 JR274597
 Unigene11853_T43 JR274598
 Unigene11854_T43 JR274599
 Unigene11855_T43 JR274600
 Unigene11856_T43 JR274601
 Unigene11858_T43 JR274602
 Unigene11859_T43 JR274603
 Unigene11861_T43 JR274604
 Unigene11862_T43 JR274605
 Unigene11863_T43 JR274606
 Unigene11865_T43 JR274607
 Unigene11866_T43 JR274608
 Unigene11867_T43 JR274609
 Unigene11868_T43 JR274610
 Unigene11871_T43 JR274611
 Unigene11873_T43 JR274612
 Unigene11874_T43 JR274613
 Unigene11877_T43 JR274614
 Unigene11878_T43 JR274615
 Unigene11879_T43 JR274616
 Unigene11880_T43 JR274617
 Unigene11881_T43 JR274618
 Unigene11883_T43 JR274619
 Unigene11884_T43 JR274620
 Unigene11887_T43 JR274621
 Unigene11888_T43 JR274622
 Unigene11889_T43 JR274623
 Unigene11890_T43 JR274624
 Unigene11891_T43 JR274625
 Unigene11893_T43 JR274626
 Unigene11894_T43 JR274627
 Unigene11895_T43 JR274628
 Unigene11896_T43 JR274629
 Unigene11897_T43 JR274630
 Unigene11898_T43 JR274631
 Unigene11899_T43 JR274632
 Unigene11900_T43 JR274633
 Unigene11901_T43 JR274634
 Unigene11903_T43 JR274635
 Unigene11907_T43 JR274636
 Unigene11908_T43 JR274637
 Unigene11909_T43 JR274638
 Unigene11910_T43 JR274639
 Unigene11912_T43 JR274640
 Unigene11914_T43 JR274641
 Unigene11915_T43 JR274642
 Unigene11916_T43 JR274643
 Unigene11917_T43 JR274644
 Unigene11920_T43 JR274645
 Unigene11921_T43 JR274646
 Unigene11923_T43 JR274647
 Unigene11924_T43 JR274648
 Unigene11925_T43 JR274649
 Unigene11926_T43 JR274650
 Unigene11927_T43 JR274651
 Unigene11929_T43 JR274652
 Unigene11930_T43 JR274653
 Unigene11931_T43 JR274654
 Unigene11933_T43 JR274655
 Unigene11935_T43 JR274656
 Unigene11936_T43 JR274657
 Unigene11937_T43 JR274658
 Unigene11938_T43 JR274659
 Unigene11939_T43 JR274660
 Unigene11940_T43 JR274661
 Unigene11941_T43 JR274662
 Unigene11943_T43 JR274663
 Unigene11944_T43 JR274664
 Unigene11946_T43 JR274665
 Unigene11947_T43 JR274666
 Unigene11948_T43 JR274667
 Unigene11949_T43 JR274668
 Unigene11950_T43 JR274669
 Unigene11951_T43 JR274670
 Unigene11952_T43 JR274671
 Unigene11953_T43 JR274672
 Unigene11955_T43 JR274673
 Unigene11960_T43 JR274674
 Unigene11961_T43 JR274675
 Unigene11962_T43 JR274676
 Unigene11965_T43 JR274677
 Unigene11966_T43 JR274678
 Unigene11967_T43 JR274679
 Unigene11968_T43 JR274680
 Unigene11969_T43 JR274681
 Unigene11971_T43 JR274682
 Unigene11972_T43 JR274683
 Unigene11974_T43 JR274684
 Unigene11977_T43 JR274685
 Unigene11979_T43 JR274686
 Unigene11980_T43 JR274687
 Unigene11981_T43 JR274688
 Unigene11983_T43 JR274689
 Unigene11984_T43 JR274690
 Unigene11985_T43 JR274691
 Unigene11986_T43 JR274692
 Unigene11987_T43 JR274693
 Unigene11989_T43 JR274694
 Unigene11990_T43 JR274695
 Unigene11991_T43 JR274696
 Unigene11995_T43 JR274697
 Unigene11996_T43 JR274698
 Unigene11997_T43 JR274699
 Unigene11999_T43 JR274700
 Unigene12000_T43 JR274701
 Unigene12001_T43 JR274702
 Unigene12004_T43 JR274703
 Unigene12005_T43 JR274704
 Unigene12007_T43 JR274705
 Unigene12010_T43 JR274706
 Unigene12011_T43 JR274707
 Unigene12012_T43 JR274708
 Unigene12013_T43 JR274709
 Unigene12014_T43 JR274710
 Unigene12016_T43 JR274711
 Unigene12017_T43 JR274712
 Unigene12018_T43 JR274713
 Unigene12019_T43 JR274714
 Unigene12023_T43 JR274715
 Unigene12025_T43 JR274716
 Unigene12027_T43 JR274717
 Unigene12028_T43 JR274718
 Unigene12029_T43 JR274719
 Unigene12030_T43 JR274720
 Unigene12031_T43 JR274721
 Unigene12032_T43 JR274722
 Unigene12033_T43 JR274723
 Unigene12035_T43 JR274724
 Unigene12038_T43 JR274725
 Unigene12039_T43 JR274726
 Unigene12041_T43 JR274727
 Unigene12042_T43 JR274728
 Unigene12043_T43 JR274729
 Unigene12044_T43 JR274730
 Unigene12045_T43 JR274731
 Unigene12046_T43 JR274732
 Unigene12047_T43 JR274733
 Unigene12049_T43 JR274734
 Unigene12054_T43 JR274735
 Unigene12055_T43 JR274736
 Unigene12056_T43 JR274737
 Unigene12057_T43 JR274738
 Unigene12060_T43 JR274739
 Unigene12064_T43 JR274740
 Unigene12068_T43 JR274741
 Unigene12069_T43 JR274742
 Unigene12070_T43 JR274743
 Unigene12071_T43 JR274744
 Unigene12072_T43 JR274745
 Unigene12073_T43 JR274746
 Unigene12075_T43 JR274747
 Unigene12076_T43 JR274748
 Unigene12077_T43 JR274749
 Unigene12080_T43 JR274750
 Unigene12081_T43 JR274751
 Unigene12082_T43 JR274752
 Unigene12083_T43 JR274753
 Unigene12084_T43 JR274754
 Unigene12087_T43 JR274755
 Unigene12090_T43 JR274756
 Unigene12091_T43 JR274757
 Unigene12093_T43 JR274758
 Unigene12094_T43 JR274759
 Unigene12096_T43 JR274760
 Unigene12098_T43 JR274761
 Unigene12100_T43 JR274762
 Unigene12103_T43 JR274763
 Unigene12104_T43 JR274764
 Unigene12106_T43 JR274765
 Unigene12107_T43 JR274766
 Unigene12108_T43 JR274767
 Unigene12109_T43 JR274768
 Unigene12110_T43 JR274769
 Unigene12111_T43 JR274770
 Unigene12112_T43 JR274771
 Unigene12113_T43 JR274772
 Unigene12114_T43 JR274773
 Unigene12119_T43 JR274774
 Unigene12120_T43 JR274775
 Unigene12121_T43 JR274776
 Unigene12122_T43 JR274777
 Unigene12123_T43 JR274778
 Unigene12125_T43 JR274779
 Unigene12126_T43 JR274780
 Unigene12128_T43 JR274781
 Unigene12129_T43 JR274782
 Unigene12130_T43 JR274783
 Unigene12131_T43 JR274784
 Unigene12132_T43 JR274785
 Unigene12134_T43 JR274786
 Unigene12135_T43 JR274787
 Unigene12136_T43 JR274788
 Unigene12137_T43 JR274789
 Unigene12138_T43 JR274790
 Unigene12140_T43 JR274791
 Unigene12142_T43 JR274792
 Unigene12143_T43 JR274793
 Unigene12145_T43 JR274794
 Unigene12147_T43 JR274795
 Unigene12150_T43 JR274796
 Unigene12151_T43 JR274797
 Unigene12153_T43 JR274798
 Unigene12154_T43 JR274799
 Unigene12155_T43 JR274800
 Unigene12156_T43 JR274801
 Unigene12158_T43 JR274802
 Unigene12159_T43 JR274803
 Unigene12160_T43 JR274804
 Unigene12161_T43 JR274805
 Unigene12162_T43 JR274806
 Unigene12163_T43 JR274807
 Unigene12164_T43 JR274808
 Unigene12165_T43 JR274809
 Unigene12166_T43 JR274810
 Unigene12167_T43 JR274811
 Unigene12168_T43 JR274812
 Unigene12170_T43 JR274813
 Unigene12171_T43 JR274814
 Unigene12172_T43 JR274815
 Unigene12174_T43 JR274816
 Unigene12175_T43 JR274817
 Unigene12176_T43 JR274818
 Unigene12177_T43 JR274819
 Unigene12178_T43 JR274820
 Unigene12180_T43 JR274821
 Unigene12183_T43 JR274822
 Unigene12184_T43 JR274823
 Unigene12185_T43 JR274824
 Unigene12186_T43 JR274825
 Unigene12187_T43 JR274826
 Unigene12189_T43 JR274827
 Unigene12190_T43 JR274828
 Unigene12191_T43 JR274829
 Unigene12193_T43 JR274830
 Unigene12194_T43 JR274831
 Unigene12196_T43 JR274832
 Unigene12197_T43 JR274833
 Unigene12198_T43 JR274834
 Unigene12199_T43 JR274835
 Unigene12201_T43 JR274836
 Unigene12203_T43 JR274837
 Unigene12204_T43 JR274838
 Unigene12208_T43 JR274839
 Unigene12209_T43 JR274840
 Unigene12210_T43 JR274841
 Unigene12211_T43 JR274842
 Unigene12212_T43 JR274843
 Unigene12214_T43 JR274844
 Unigene12215_T43 JR274845
 Unigene12216_T43 JR274846
 Unigene12217_T43 JR274847
 Unigene12219_T43 JR274848
 Unigene12221_T43 JR274849
 Unigene12224_T43 JR274850
 Unigene12225_T43 JR274851
 Unigene12226_T43 JR274852
 Unigene12228_T43 JR274853
 Unigene12233_T43 JR274854
 Unigene12235_T43 JR274855
 Unigene12236_T43 JR274856
 Unigene12239_T43 JR274857
 Unigene12240_T43 JR274858
 Unigene12242_T43 JR274859
 Unigene12243_T43 JR274860
 Unigene12244_T43 JR274861
 Unigene12245_T43 JR274862
 Unigene12246_T43 JR274863
 Unigene12247_T43 JR274864
 Unigene12248_T43 JR274865
 Unigene12249_T43 JR274866
 Unigene12252_T43 JR274867
 Unigene12254_T43 JR274868
 Unigene12255_T43 JR274869
 Unigene12257_T43 JR274870
 Unigene12258_T43 JR274871
 Unigene12260_T43 JR274872
 Unigene12261_T43 JR274873
 Unigene12262_T43 JR274874
 Unigene12263_T43 JR274875
 Unigene12265_T43 JR274876
 Unigene12266_T43 JR274877
 Unigene12267_T43 JR274878
 Unigene12268_T43 JR274879
 Unigene12272_T43 JR274880
 Unigene12273_T43 JR274881
 Unigene12275_T43 JR274882
 Unigene12276_T43 JR274883
 Unigene12278_T43 JR274884
 Unigene12280_T43 JR274885
 Unigene12281_T43 JR274886
 Unigene12282_T43 JR274887
 Unigene12284_T43 JR274888
 Unigene12287_T43 JR274889
 Unigene12289_T43 JR274890
 Unigene12290_T43 JR274891
 Unigene12291_T43 JR274892
 Unigene12292_T43 JR274893
 Unigene12293_T43 JR274894
 Unigene12297_T43 JR274895
 Unigene12298_T43 JR274896
 Unigene12299_T43 JR274897
 Unigene12300_T43 JR274898
 Unigene12303_T43 JR274899
 Unigene12305_T43 JR274900
 Unigene12307_T43 JR274901
 Unigene12308_T43 JR274902
 Unigene12309_T43 JR274903
 Unigene12310_T43 JR274904
 Unigene12311_T43 JR274905
 Unigene12313_T43 JR274906
 Unigene12314_T43 JR274907
 Unigene12316_T43 JR274908
 Unigene12318_T43 JR274909
 Unigene12321_T43 JR274910
 Unigene12322_T43 JR274911
 Unigene12323_T43 JR274912
 Unigene12324_T43 JR274913
 Unigene12325_T43 JR274914
 Unigene12327_T43 JR274915
 Unigene12328_T43 JR274916
 Unigene12329_T43 JR274917
 Unigene12330_T43 JR274918
 Unigene12331_T43 JR274919
 Unigene12332_T43 JR274920
 Unigene12335_T43 JR274921
 Unigene12336_T43 JR274922
 Unigene12337_T43 JR274923
 Unigene12338_T43 JR274924
 Unigene12339_T43 JR274925
 Unigene12340_T43 JR274926
 Unigene12341_T43 JR274927
 Unigene12342_T43 JR274928
 Unigene12343_T43 JR274929
 Unigene12346_T43 JR274930
 Unigene12347_T43 JR274931
 Unigene12348_T43 JR274932
 Unigene12350_T43 JR274933
 Unigene12351_T43 JR274934
 Unigene12352_T43 JR274935
 Unigene12353_T43 JR274936
 Unigene12354_T43 JR274937
 Unigene12355_T43 JR274938
 Unigene12356_T43 JR274939
 Unigene12357_T43 JR274940
 Unigene12358_T43 JR274941
 Unigene12359_T43 JR274942
 Unigene12361_T43 JR274943
 Unigene12363_T43 JR274944
 Unigene12364_T43 JR274945
 Unigene12365_T43 JR274946
 Unigene12366_T43 JR274947
 Unigene12367_T43 JR274948
 Unigene12368_T43 JR274949
 Unigene12370_T43 JR274950
 Unigene12371_T43 JR274951
 Unigene12373_T43 JR274952
 Unigene12374_T43 JR274953
 Unigene12375_T43 JR274954
 Unigene12376_T43 JR274955
 Unigene12377_T43 JR274956
 Unigene12378_T43 JR274957
 Unigene12379_T43 JR274958
 Unigene12380_T43 JR274959
 Unigene12382_T43 JR274960
 Unigene12383_T43 JR274961
 Unigene12385_T43 JR274962
 Unigene12387_T43 JR274963
 Unigene12388_T43 JR274964
 Unigene12390_T43 JR274965
 Unigene12391_T43 JR274966
 Unigene12393_T43 JR274967
 Unigene12394_T43 JR274968
 Unigene12397_T43 JR274969
 Unigene12398_T43 JR274970
 Unigene12399_T43 JR274971
 Unigene12400_T43 JR274972
 Unigene12401_T43 JR274973
 Unigene12402_T43 JR274974
 Unigene12410_T43 JR274975
 Unigene12411_T43 JR274976
 Unigene12412_T43 JR274977
 Unigene12413_T43 JR274978
 Unigene12414_T43 JR274979
 Unigene12416_T43 JR274980
 Unigene12418_T43 JR274981
 Unigene12419_T43 JR274982
 Unigene12421_T43 JR274983
 Unigene12422_T43 JR274984
 Unigene12425_T43 JR274985
 Unigene12426_T43 JR274986
 Unigene12427_T43 JR274987
 Unigene12429_T43 JR274988
 Unigene12430_T43 JR274989
 Unigene12432_T43 JR274990
 Unigene12434_T43 JR274991
 Unigene12435_T43 JR274992
 Unigene12436_T43 JR274993
 Unigene12437_T43 JR274994
 Unigene12438_T43 JR274995
 Unigene12439_T43 JR274996
 Unigene12444_T43 JR274997
 Unigene12445_T43 JR274998
 Unigene12446_T43 JR274999
 Unigene12447_T43 JR275000
 Unigene12448_T43 JR275001
 Unigene12449_T43 JR275002
 Unigene12450_T43 JR275003
 Unigene12451_T43 JR275004
 Unigene12452_T43 JR275005
 Unigene12454_T43 JR275006
 Unigene12456_T43 JR275007
 Unigene12457_T43 JR275008
 Unigene12458_T43 JR275009
 Unigene12460_T43 JR275010
 Unigene12461_T43 JR275011
 Unigene12462_T43 JR275012
 Unigene12463_T43 JR275013
 Unigene12465_T43 JR275014
 Unigene12466_T43 JR275015
 Unigene12468_T43 JR275016
 Unigene12469_T43 JR275017
 Unigene12471_T43 JR275018
 Unigene12472_T43 JR275019
 Unigene12473_T43 JR275020
 Unigene12477_T43 JR275021
 Unigene12478_T43 JR275022
 Unigene12479_T43 JR275023
 Unigene12481_T43 JR275024
 Unigene12482_T43 JR275025
 Unigene12485_T43 JR275026
 Unigene12486_T43 JR275027
 Unigene12487_T43 JR275028
 Unigene12488_T43 JR275029
 Unigene12489_T43 JR275030
 Unigene12490_T43 JR275031
 Unigene12491_T43 JR275032
 Unigene12492_T43 JR275033
 Unigene12494_T43 JR275034
 Unigene12495_T43 JR275035
 Unigene12496_T43 JR275036
 Unigene12498_T43 JR275037
 Unigene12499_T43 JR275038
 Unigene12500_T43 JR275039
 Unigene12501_T43 JR250450
 Unigene12503_T43 JR250451
 Unigene12505_T43 JR250452
 Unigene12509_T43 JR250453
 Unigene12510_T43 JR250454
 Unigene12513_T43 JR250455
 Unigene12514_T43 JR250456
 Unigene12515_T43 JR250457
 Unigene12516_T43 JR250458
 Unigene12517_T43 JR250459
 Unigene12518_T43 JR250460
 Unigene12519_T43 JR250461
 Unigene12520_T43 JR250462
 Unigene12521_T43 JR250463
 Unigene12522_T43 JR250464
 Unigene12524_T43 JR250465
 Unigene12527_T43 JR250466
 Unigene12528_T43 JR250467
 Unigene12529_T43 JR250468
 Unigene12532_T43 JR250469
 Unigene12533_T43 JR250470
 Unigene12534_T43 JR250471
 Unigene12535_T43 JR250472
 Unigene12536_T43 JR250473
 Unigene12537_T43 JR250474
 Unigene12538_T43 JR250475
 Unigene12540_T43 JR250476
 Unigene12541_T43 JR250477
 Unigene12542_T43 JR250478
 Unigene12543_T43 JR250479
 Unigene12545_T43 JR250480
 Unigene12546_T43 JR250481
 Unigene12547_T43 JR250482
 Unigene12548_T43 JR250483
 Unigene12549_T43 JR250484
 Unigene12550_T43 JR250485
 Unigene12553_T43 JR250486
 Unigene12554_T43 JR250487
 Unigene12557_T43 JR250488
 Unigene12559_T43 JR250489
 Unigene12560_T43 JR250490
 Unigene12561_T43 JR250491
 Unigene12562_T43 JR250492
 Unigene12563_T43 JR250493
 Unigene12565_T43 JR250494
 Unigene12566_T43 JR250495
 Unigene12567_T43 JR250496
 Unigene12569_T43 JR250497
 Unigene12572_T43 JR250498
 Unigene12573_T43 JR250499
 Unigene12574_T43 JR250500
 Unigene12575_T43 JR250501
 Unigene12578_T43 JR250502
 Unigene12579_T43 JR250503
 Unigene12580_T43 JR250504
 Unigene12581_T43 JR250505
 Unigene12582_T43 JR250506
 Unigene12583_T43 JR250507
 Unigene12585_T43 JR250508
 Unigene12587_T43 JR250509
 Unigene12590_T43 JR250510
 Unigene12592_T43 JR250511
 Unigene12593_T43 JR250512
 Unigene12594_T43 JR250513
 Unigene12595_T43 JR250514
 Unigene12598_T43 JR250515
 Unigene12600_T43 JR250516
 Unigene12602_T43 JR250517
 Unigene12603_T43 JR250518
 Unigene12604_T43 JR250519
 Unigene12605_T43 JR250520
 Unigene12606_T43 JR250521
 Unigene12607_T43 JR250522
 Unigene12609_T43 JR250523
 Unigene12610_T43 JR250524
 Unigene12611_T43 JR250525
 Unigene12612_T43 JR250526
 Unigene12613_T43 JR250527
 Unigene12619_T43 JR250528
 Unigene12620_T43 JR250529
 Unigene12621_T43 JR250530
 Unigene12623_T43 JR250531
 Unigene12624_T43 JR250532
 Unigene12625_T43 JR250533
 Unigene12626_T43 JR250534
 Unigene12627_T43 JR250535
 Unigene12628_T43 JR250536
 Unigene12629_T43 JR250537
 Unigene12630_T43 JR250538
 Unigene12633_T43 JR250539
 Unigene12634_T43 JR250540
 Unigene12635_T43 JR250541
 Unigene12636_T43 JR250542
 Unigene12637_T43 JR250543
 Unigene12638_T43 JR250544
 Unigene12640_T43 JR250545
 Unigene12644_T43 JR250546
 Unigene12645_T43 JR250547
 Unigene12646_T43 JR250548
 Unigene12647_T43 JR250549
 Unigene12648_T43 JR250550
 Unigene12650_T43 JR250551
 Unigene12651_T43 JR250552
 Unigene12652_T43 JR250553
 Unigene12653_T43 JR250554
 Unigene12654_T43 JR250555
 Unigene12655_T43 JR250556
 Unigene12656_T43 JR250557
 Unigene12659_T43 JR250558
 Unigene12660_T43 JR250559
 Unigene12661_T43 JR250560
 Unigene12666_T43 JR250561
 Unigene12667_T43 JR250562
 Unigene12668_T43 JR250563
 Unigene12669_T43 JR250564
 Unigene12673_T43 JR250565
 Unigene12675_T43 JR250566
 Unigene12676_T43 JR250567
 Unigene12677_T43 JR250568
 Unigene12678_T43 JR250569
 Unigene12681_T43 JR250570
 Unigene12682_T43 JR250571
 Unigene12683_T43 JR250572
 Unigene12684_T43 JR250573
 Unigene12689_T43 JR250574
 Unigene12690_T43 JR250575
 Unigene12691_T43 JR250576
 Unigene12694_T43 JR250577
 Unigene12695_T43 JR250578
 Unigene12696_T43 JR250579
 Unigene12697_T43 JR250580
 Unigene12698_T43 JR250581
 Unigene12699_T43 JR250582
 Unigene12700_T43 JR250583
 Unigene12702_T43 JR250584
 Unigene12703_T43 JR250585
 Unigene12706_T43 JR250586
 Unigene12707_T43 JR250587
 Unigene12708_T43 JR250588
 Unigene12709_T43 JR250589
 Unigene12710_T43 JR250590
 Unigene12712_T43 JR250591
 Unigene12713_T43 JR250592
 Unigene12714_T43 JR250593
 Unigene12715_T43 JR250594
 Unigene12716_T43 JR250595
 Unigene12717_T43 JR250596
 Unigene12718_T43 JR250597
 Unigene12719_T43 JR250598
 Unigene12720_T43 JR250599
 Unigene12721_T43 JR250600
 Unigene12722_T43 JR250601
 Unigene12723_T43 JR250602
 Unigene12724_T43 JR250603
 Unigene12726_T43 JR250604
 Unigene12727_T43 JR250605
 Unigene12728_T43 JR250606
 Unigene12729_T43 JR250607
 Unigene12730_T43 JR250608
 Unigene12731_T43 JR250609
 Unigene12734_T43 JR250610
 Unigene12735_T43 JR250611
 Unigene12738_T43 JR250612
 Unigene12740_T43 JR250613
 Unigene12741_T43 JR250614
 Unigene12742_T43 JR250615
 Unigene12744_T43 JR250616
 Unigene12745_T43 JR250617
 Unigene12746_T43 JR250618
 Unigene12748_T43 JR250619
 Unigene12750_T43 JR250620
 Unigene12751_T43 JR250621
 Unigene12753_T43 JR250622
 Unigene12755_T43 JR250623
 Unigene12756_T43 JR250624
 Unigene12757_T43 JR250625
 Unigene12758_T43 JR250626
 Unigene12760_T43 JR250627
 Unigene12761_T43 JR250628
 Unigene12762_T43 JR250629
 Unigene12763_T43 JR250630
 Unigene12764_T43 JR250631
 Unigene12767_T43 JR250632
 Unigene12768_T43 JR250633
 Unigene12769_T43 JR250634
 Unigene12770_T43 JR250635
 Unigene12771_T43 JR250636
 Unigene12772_T43 JR250637
 Unigene12773_T43 JR250638
 Unigene12774_T43 JR250639
 Unigene12777_T43 JR250640
 Unigene12778_T43 JR250641
 Unigene12783_T43 JR250642
 Unigene12784_T43 JR250643
 Unigene12785_T43 JR250644
 Unigene12786_T43 JR250645
 Unigene12787_T43 JR250646
 Unigene12791_T43 JR250647
 Unigene12792_T43 JR250648
 Unigene12794_T43 JR250649
 Unigene12796_T43 JR250650
 Unigene12798_T43 JR250651
 Unigene12800_T43 JR250652
 Unigene12801_T43 JR250653
 Unigene12802_T43 JR250654
 Unigene12803_T43 JR250655
 Unigene12806_T43 JR250656
 Unigene12807_T43 JR250657
 Unigene12808_T43 JR250658
 Unigene12809_T43 JR250659
 Unigene12810_T43 JR250660
 Unigene12811_T43 JR250661
 Unigene12814_T43 JR250662
 Unigene12816_T43 JR250663
 Unigene12819_T43 JR250664
 Unigene12820_T43 JR250665
 Unigene12821_T43 JR250666
 Unigene12823_T43 JR250667
 Unigene12824_T43 JR250668
 Unigene12825_T43 JR250669
 Unigene12826_T43 JR250670
 Unigene12830_T43 JR250671
 Unigene12832_T43 JR250672
 Unigene12833_T43 JR250673
 Unigene12834_T43 JR250674
 Unigene12835_T43 JR250675
 Unigene12837_T43 JR250676
 Unigene12839_T43 JR250677
 Unigene12841_T43 JR250678
 Unigene12842_T43 JR250679
 Unigene12843_T43 JR250680
 Unigene12844_T43 JR250681
 Unigene12845_T43 JR250682
 Unigene12846_T43 JR250683
 Unigene12848_T43 JR250684
 Unigene12849_T43 JR250685
 Unigene12850_T43 JR250686
 Unigene12852_T43 JR250687
 Unigene12855_T43 JR250688
 Unigene12857_T43 JR250689
 Unigene12860_T43 JR250690
 Unigene12861_T43 JR250691
 Unigene12864_T43 JR250692
 Unigene12865_T43 JR250693
 Unigene12867_T43 JR250694
 Unigene12868_T43 JR250695
 Unigene12871_T43 JR250696
 Unigene12872_T43 JR250697
 Unigene12874_T43 JR250698
 Unigene12875_T43 JR250699
 Unigene12876_T43 JR250700
 Unigene12878_T43 JR250701
 Unigene12881_T43 JR250702
 Unigene12882_T43 JR250703
 Unigene12883_T43 JR250704
 Unigene12887_T43 JR250705
 Unigene12888_T43 JR250706
 Unigene12889_T43 JR250707
 Unigene12890_T43 JR250708
 Unigene12891_T43 JR250709
 Unigene12892_T43 JR250710
 Unigene12893_T43 JR250711
 Unigene12895_T43 JR250712
 Unigene12896_T43 JR250713
 Unigene12897_T43 JR250714
 Unigene12898_T43 JR250715
 Unigene12900_T43 JR250716
 Unigene12901_T43 JR250717
 Unigene12902_T43 JR250718
 Unigene12903_T43 JR250719
 Unigene12904_T43 JR250720
 Unigene12908_T43 JR250721
 Unigene12909_T43 JR250722
 Unigene12910_T43 JR250723
 Unigene12912_T43 JR250724
 Unigene12914_T43 JR250725
 Unigene12915_T43 JR250726
 Unigene12916_T43 JR250727
 Unigene12917_T43 JR250728
 Unigene12918_T43 JR250729
 Unigene12919_T43 JR250730
 Unigene12921_T43 JR250731
 Unigene12922_T43 JR250732
 Unigene12926_T43 JR250733
 Unigene12927_T43 JR250734
 Unigene12928_T43 JR250735
 Unigene12929_T43 JR250736
 Unigene12931_T43 JR250737
 Unigene12936_T43 JR250738
 Unigene12940_T43 JR250739
 Unigene12941_T43 JR250740
 Unigene12942_T43 JR250741
 Unigene12943_T43 JR250742
 Unigene12944_T43 JR250743
 Unigene12946_T43 JR250744
 Unigene12947_T43 JR250745
 Unigene12948_T43 JR250746
 Unigene12949_T43 JR250747
 Unigene12950_T43 JR250748
 Unigene12951_T43 JR250749
 Unigene12952_T43 JR250750
 Unigene12953_T43 JR250751
 Unigene12954_T43 JR250752
 Unigene12958_T43 JR250753
 Unigene12959_T43 JR250754
 Unigene12961_T43 JR250755
 Unigene12962_T43 JR250756
 Unigene12963_T43 JR250757
 Unigene12964_T43 JR250758
 Unigene12965_T43 JR250759
 Unigene12966_T43 JR250760
 Unigene12967_T43 JR250761
 Unigene12968_T43 JR250762
 Unigene12969_T43 JR250763
 Unigene12970_T43 JR250764
 Unigene12971_T43 JR250765
 Unigene12972_T43 JR250766
 Unigene12975_T43 JR250767
 Unigene12976_T43 JR250768
 Unigene12977_T43 JR250769
 Unigene12979_T43 JR250770
 Unigene12980_T43 JR250771
 Unigene12981_T43 JR250772
 Unigene12983_T43 JR250773
 Unigene12984_T43 JR250774
 Unigene12985_T43 JR250775
 Unigene12989_T43 JR250776
 Unigene12991_T43 JR250777
 Unigene12994_T43 JR250778
 Unigene12995_T43 JR250779
 Unigene12996_T43 JR250780
 Unigene12998_T43 JR250781
 Unigene12999_T43 JR250782
 Unigene13000_T43 JR250783
 Unigene13002_T43 JR250784
 Unigene13003_T43 JR250785
 Unigene13005_T43 JR250786
 Unigene13007_T43 JR250787
 Unigene13008_T43 JR250788
 Unigene13010_T43 JR250789
 Unigene13011_T43 JR250790
 Unigene13012_T43 JR250791
 Unigene13013_T43 JR250792
 Unigene13014_T43 JR250793
 Unigene13015_T43 JR250794
 Unigene13017_T43 JR250795
 Unigene13018_T43 JR250796
 Unigene13019_T43 JR250797
 Unigene13020_T43 JR250798
 Unigene13021_T43 JR250799
 Unigene13022_T43 JR250800
 Unigene13023_T43 JR250801
 Unigene13024_T43 JR250802
 Unigene13026_T43 JR250803
 Unigene13027_T43 JR250804
 Unigene13029_T43 JR250805
 Unigene13030_T43 JR250806
 Unigene13031_T43 JR250807
 Unigene13032_T43 JR250808
 Unigene13033_T43 JR250809
 Unigene13035_T43 JR250810
 Unigene13037_T43 JR250811
 Unigene13038_T43 JR250812
 Unigene13039_T43 JR250813
 Unigene13041_T43 JR250814
 Unigene13042_T43 JR250815
 Unigene13043_T43 JR250816
 Unigene13044_T43 JR250817
 Unigene13045_T43 JR250818
 Unigene13046_T43 JR250819
 Unigene13048_T43 JR250820
 Unigene13049_T43 JR250821
 Unigene13050_T43 JR250822
 Unigene13051_T43 JR250823
 Unigene13052_T43 JR250824
 Unigene13053_T43 JR250825
 Unigene13055_T43 JR250826
 Unigene13056_T43 JR250827
 Unigene13057_T43 JR250828
 Unigene13058_T43 JR250829
 Unigene13060_T43 JR250830
 Unigene13061_T43 JR250831
 Unigene13063_T43 JR250832
 Unigene13065_T43 JR250833
 Unigene13066_T43 JR250834
 Unigene13067_T43 JR250835
 Unigene13068_T43 JR250836
 Unigene13069_T43 JR250837
 Unigene13072_T43 JR250838
 Unigene13073_T43 JR250839
 Unigene13074_T43 JR250840
 Unigene13075_T43 JR250841
 Unigene13077_T43 JR250842
 Unigene13078_T43 JR250843
 Unigene13079_T43 JR250844
 Unigene13080_T43 JR250845
 Unigene13082_T43 JR250846
 Unigene13084_T43 JR250847
 Unigene13085_T43 JR250848
 Unigene13086_T43 JR250849
 Unigene13087_T43 JR250850
 Unigene13090_T43 JR250851
 Unigene13091_T43 JR250852
 Unigene13092_T43 JR250853
 Unigene13094_T43 JR250854
 Unigene13095_T43 JR250855
 Unigene13096_T43 JR250856
 Unigene13097_T43 JR250857
 Unigene13098_T43 JR250858
 Unigene13099_T43 JR250859
 Unigene13100_T43 JR250860
 Unigene13101_T43 JR250861
 Unigene13102_T43 JR250862
 Unigene13103_T43 JR250863
 Unigene13104_T43 JR250864
 Unigene13105_T43 JR250865
 Unigene13106_T43 JR250866
 Unigene13107_T43 JR250867
 Unigene13108_T43 JR250868
 Unigene13109_T43 JR250869
 Unigene13110_T43 JR250870
 Unigene13111_T43 JR250871
 Unigene13112_T43 JR250872
 Unigene13113_T43 JR250873
 Unigene13114_T43 JR250874
 Unigene13117_T43 JR250875
 Unigene13118_T43 JR250876
 Unigene13120_T43 JR250877
 Unigene13121_T43 JR250878
 Unigene13122_T43 JR250879
 Unigene13124_T43 JR250880
 Unigene13125_T43 JR250881
 Unigene13126_T43 JR250882
 Unigene13127_T43 JR250883
 Unigene13128_T43 JR250884
 Unigene13129_T43 JR250885
 Unigene13132_T43 JR250886
 Unigene13133_T43 JR250887
 Unigene13134_T43 JR250888
 Unigene13137_T43 JR250889
 Unigene13138_T43 JR250890
 Unigene13139_T43 JR250891
 Unigene13140_T43 JR250892
 Unigene13141_T43 JR250893
 Unigene13142_T43 JR250894
 Unigene13143_T43 JR250895
 Unigene13144_T43 JR250896
 Unigene13147_T43 JR250897
 Unigene13149_T43 JR250898
 Unigene13150_T43 JR250899
 Unigene13151_T43 JR250900
 Unigene13153_T43 JR250901
 Unigene13154_T43 JR250902
 Unigene13155_T43 JR250903
 Unigene13156_T43 JR250904
 Unigene13157_T43 JR250905
 Unigene13158_T43 JR250906
 Unigene13160_T43 JR250907
 Unigene13165_T43 JR250908
 Unigene13166_T43 JR250909
 Unigene13167_T43 JR250910
 Unigene13168_T43 JR250911
 Unigene13170_T43 JR250912
 Unigene13171_T43 JR250913
 Unigene13172_T43 JR250914
 Unigene13173_T43 JR250915
 Unigene13174_T43 JR250916
 Unigene13176_T43 JR250917
 Unigene13177_T43 JR250918
 Unigene13178_T43 JR250919
 Unigene13180_T43 JR250920
 Unigene13181_T43 JR250921
 Unigene13184_T43 JR250922
 Unigene13185_T43 JR250923
 Unigene13186_T43 JR250924
 Unigene13187_T43 JR250925
 Unigene13188_T43 JR250926
 Unigene13190_T43 JR250927
 Unigene13192_T43 JR250928
 Unigene13193_T43 JR250929
 Unigene13196_T43 JR250930
 Unigene13198_T43 JR250931
 Unigene13199_T43 JR250932
 Unigene13200_T43 JR250933
 Unigene13202_T43 JR250934
 Unigene13203_T43 JR250935
 Unigene13204_T43 JR250936
 Unigene13205_T43 JR250937
 Unigene13208_T43 JR250938
 Unigene13209_T43 JR250939
 Unigene13211_T43 JR250940
 Unigene13212_T43 JR250941
 Unigene13213_T43 JR250942
 Unigene13217_T43 JR250943
 Unigene13219_T43 JR250944
 Unigene13220_T43 JR250945
 Unigene13221_T43 JR250946
 Unigene13223_T43 JR250947
 Unigene13224_T43 JR250948
 Unigene13225_T43 JR250949
 Unigene13226_T43 JR250950
 Unigene13229_T43 JR250951
 Unigene13230_T43 JR250952
 Unigene13233_T43 JR250953
 Unigene13234_T43 JR250954
 Unigene13235_T43 JR250955
 Unigene13237_T43 JR250956
 Unigene13238_T43 JR250957
 Unigene13239_T43 JR250958
 Unigene13240_T43 JR250959
 Unigene13242_T43 JR250960
 Unigene13243_T43 JR250961
 Unigene13244_T43 JR250962
 Unigene13245_T43 JR250963
 Unigene13246_T43 JR250964
 Unigene13248_T43 JR250965
 Unigene13251_T43 JR250966
 Unigene13252_T43 JR250967
 Unigene13254_T43 JR250968
 Unigene13255_T43 JR250969
 Unigene13257_T43 JR250970
 Unigene13258_T43 JR250971
 Unigene13259_T43 JR250972
 Unigene13261_T43 JR250973
 Unigene13262_T43 JR250974
 Unigene13264_T43 JR250975
 Unigene13265_T43 JR250976
 Unigene13267_T43 JR250977
 Unigene13269_T43 JR250978
 Unigene13270_T43 JR250979
 Unigene13271_T43 JR250980
 Unigene13273_T43 JR250981
 Unigene13274_T43 JR250982
 Unigene13276_T43 JR250983
 Unigene13277_T43 JR250984
 Unigene13278_T43 JR250985
 Unigene13280_T43 JR250986
 Unigene13281_T43 JR250987
 Unigene13282_T43 JR250988
 Unigene13283_T43 JR250989
 Unigene13284_T43 JR250990
 Unigene13285_T43 JR250991
 Unigene13286_T43 JR250992
 Unigene13287_T43 JR250993
 Unigene13288_T43 JR250994
 Unigene13289_T43 JR250995
 Unigene13290_T43 JR250996
 Unigene13292_T43 JR250997
 Unigene13293_T43 JR250998
 Unigene13295_T43 JR250999
 Unigene13297_T43 JR251000
 Unigene13298_T43 JR251001
 Unigene13300_T43 JR251002
 Unigene13302_T43 JR251003
 Unigene13303_T43 JR251004
 Unigene13304_T43 JR251005
 Unigene13307_T43 JR251006
 Unigene13308_T43 JR251007
 Unigene13309_T43 JR251008
 Unigene13310_T43 JR251009
 Unigene13311_T43 JR251010
 Unigene13312_T43 JR251011
 Unigene13314_T43 JR251012
 Unigene13315_T43 JR251013
 Unigene13316_T43 JR251014
 Unigene13317_T43 JR251015
 Unigene13318_T43 JR251016
 Unigene13319_T43 JR251017
 Unigene13320_T43 JR251018
 Unigene13321_T43 JR251019
 Unigene13322_T43 JR251020
 Unigene13325_T43 JR251021
 Unigene13329_T43 JR251022
 Unigene13331_T43 JR251023
 Unigene13332_T43 JR251024
 Unigene13333_T43 JR251025
 Unigene13334_T43 JR251026
 Unigene13337_T43 JR251027
 Unigene13339_T43 JR251028
 Unigene13342_T43 JR251029
 Unigene13343_T43 JR251030
 Unigene13345_T43 JR251031
 Unigene13346_T43 JR251032
 Unigene13347_T43 JR251033
 Unigene13348_T43 JR251034
 Unigene13349_T43 JR251035
 Unigene13352_T43 JR251036
 Unigene13353_T43 JR251037
 Unigene13355_T43 JR251038
 Unigene13356_T43 JR251039
 Unigene13357_T43 JR251040
 Unigene13359_T43 JR251041
 Unigene13360_T43 JR251042
 Unigene13361_T43 JR251043
 Unigene13362_T43 JR251044
 Unigene13364_T43 JR251045
 Unigene13365_T43 JR251046
 Unigene13366_T43 JR251047
 Unigene13367_T43 JR251048
 Unigene13369_T43 JR251049
 Unigene13370_T43 JR251050
 Unigene13372_T43 JR251051
 Unigene13373_T43 JR251052
 Unigene13375_T43 JR251053
 Unigene13377_T43 JR251054
 Unigene13378_T43 JR251055
 Unigene13379_T43 JR251056
 Unigene13380_T43 JR251057
 Unigene13382_T43 JR251058
 Unigene13383_T43 JR251059
 Unigene13385_T43 JR251060
 Unigene13386_T43 JR251061
 Unigene13387_T43 JR251062
 Unigene13388_T43 JR251063
 Unigene13389_T43 JR251064
 Unigene13390_T43 JR251065
 Unigene13391_T43 JR251066
 Unigene13392_T43 JR251067
 Unigene13393_T43 JR251068
 Unigene13394_T43 JR251069
 Unigene13395_T43 JR251070
 Unigene13397_T43 JR251071
 Unigene13399_T43 JR251072
 Unigene13400_T43 JR251073
 Unigene13401_T43 JR251074
 Unigene13402_T43 JR251075
 Unigene13403_T43 JR251076
 Unigene13405_T43 JR251077
 Unigene13406_T43 JR251078
 Unigene13407_T43 JR251079
 Unigene13409_T43 JR251080
 Unigene13411_T43 JR251081
 Unigene13412_T43 JR251082
 Unigene13413_T43 JR251083
 Unigene13414_T43 JR251084
 Unigene13415_T43 JR251085
 Unigene13416_T43 JR251086
 Unigene13417_T43 JR251087
 Unigene13418_T43 JR251088
 Unigene13419_T43 JR251089
 Unigene13420_T43 JR251090
 Unigene13421_T43 JR251091
 Unigene13422_T43 JR251092
 Unigene13425_T43 JR251093
 Unigene13426_T43 JR251094
 Unigene13427_T43 JR251095
 Unigene13428_T43 JR251096
 Unigene13429_T43 JR251097
 Unigene13430_T43 JR251098
 Unigene13431_T43 JR251099
 Unigene13432_T43 JR251100
 Unigene13433_T43 JR251101
 Unigene13434_T43 JR251102
 Unigene13436_T43 JR251103
 Unigene13437_T43 JR251104
 Unigene13438_T43 JR251105
 Unigene13439_T43 JR251106
 Unigene13441_T43 JR251107
 Unigene13443_T43 JR251108
 Unigene13444_T43 JR251109
 Unigene13445_T43 JR251110
 Unigene13447_T43 JR251111
 Unigene13448_T43 JR251112
 Unigene13449_T43 JR251113
 Unigene13451_T43 JR251114
 Unigene13452_T43 JR251115
 Unigene13454_T43 JR251116
 Unigene13457_T43 JR251117
 Unigene13458_T43 JR251118
 Unigene13459_T43 JR251119
 Unigene13460_T43 JR251120
 Unigene13461_T43 JR251121
 Unigene13462_T43 JR251122
 Unigene13464_T43 JR251123
 Unigene13465_T43 JR251124
 Unigene13468_T43 JR251125
 Unigene13469_T43 JR251126
 Unigene13471_T43 JR251127
 Unigene13472_T43 JR251128
 Unigene13473_T43 JR251129
 Unigene13474_T43 JR251130
 Unigene13476_T43 JR251131
 Unigene13477_T43 JR251132
 Unigene13478_T43 JR251133
 Unigene13479_T43 JR251134
 Unigene13480_T43 JR251135
 Unigene13482_T43 JR251136
 Unigene13483_T43 JR251137
 Unigene13484_T43 JR251138
 Unigene13485_T43 JR251139
 Unigene13487_T43 JR251140
 Unigene13488_T43 JR251141
 Unigene13490_T43 JR251142
 Unigene13491_T43 JR251143
 Unigene13492_T43 JR251144
 Unigene13493_T43 JR251145
 Unigene13494_T43 JR251146
 Unigene13496_T43 JR251147
 Unigene13498_T43 JR251148
 Unigene13500_T43 JR251149
 Unigene13504_T43 JR251150
 Unigene13505_T43 JR251151
 Unigene13506_T43 JR251152
 Unigene13507_T43 JR251153
 Unigene13509_T43 JR251154
 Unigene13510_T43 JR251155
 Unigene13511_T43 JR251156
 Unigene13513_T43 JR251157
 Unigene13515_T43 JR251158
 Unigene13516_T43 JR251159
 Unigene13518_T43 JR251160
 Unigene13519_T43 JR251161
 Unigene13522_T43 JR251162
 Unigene13523_T43 JR251163
 Unigene13524_T43 JR251164
 Unigene13526_T43 JR251165
 Unigene13527_T43 JR251166
 Unigene13528_T43 JR251167
 Unigene13529_T43 JR251168
 Unigene13533_T43 JR251169
 Unigene13534_T43 JR251170
 Unigene13537_T43 JR251171
 Unigene13542_T43 JR251172
 Unigene13543_T43 JR251173
 Unigene13544_T43 JR251174
 Unigene13545_T43 JR251175
 Unigene13547_T43 JR251176
 Unigene13548_T43 JR251177
 Unigene13549_T43 JR251178
 Unigene13550_T43 JR251179
 Unigene13551_T43 JR251180
 Unigene13552_T43 JR251181
 Unigene13553_T43 JR251182
 Unigene13554_T43 JR251183
 Unigene13555_T43 JR251184
 Unigene13556_T43 JR251185
 Unigene13557_T43 JR251186
 Unigene13558_T43 JR251187
 Unigene13559_T43 JR251188
 Unigene13560_T43 JR251189
 Unigene13562_T43 JR251190
 Unigene13565_T43 JR251191
 Unigene13566_T43 JR251192
 Unigene13569_T43 JR251193
 Unigene13570_T43 JR251194
 Unigene13573_T43 JR251195
 Unigene13574_T43 JR251196
 Unigene13576_T43 JR251197
 Unigene13577_T43 JR251198
 Unigene13578_T43 JR251199
 Unigene13579_T43 JR251200
 Unigene13580_T43 JR251201
 Unigene13581_T43 JR251202
 Unigene13583_T43 JR251203
 Unigene13585_T43 JR251204
 Unigene13587_T43 JR251205
 Unigene13589_T43 JR251206
 Unigene13590_T43 JR251207
 Unigene13591_T43 JR251208
 Unigene13592_T43 JR251209
 Unigene13594_T43 JR251210
 Unigene13595_T43 JR251211
 Unigene13596_T43 JR251212
 Unigene13597_T43 JR251213
 Unigene13598_T43 JR251214
 Unigene13599_T43 JR251215
 Unigene13600_T43 JR251216
 Unigene13601_T43 JR251217
 Unigene13604_T43 JR251218
 Unigene13606_T43 JR251219
 Unigene13608_T43 JR251220
 Unigene13609_T43 JR251221
 Unigene13610_T43 JR251222
 Unigene13611_T43 JR251223
 Unigene13614_T43 JR251224
 Unigene13615_T43 JR251225
 Unigene13617_T43 JR251226
 Unigene13618_T43 JR251227
 Unigene13620_T43 JR251228
 Unigene13621_T43 JR251229
 Unigene13622_T43 JR251230
 Unigene13623_T43 JR251231
 Unigene13628_T43 JR251232
 Unigene13629_T43 JR251233
 Unigene13630_T43 JR251234
 Unigene13631_T43 JR251235
 Unigene13632_T43 JR251236
 Unigene13636_T43 JR251237
 Unigene13637_T43 JR251238
 Unigene13638_T43 JR251239
 Unigene13640_T43 JR251240
 Unigene13641_T43 JR251241
 Unigene13642_T43 JR251242
 Unigene13643_T43 JR251243
 Unigene13644_T43 JR251244
 Unigene13645_T43 JR251245
 Unigene13647_T43 JR251246
 Unigene13648_T43 JR251247
 Unigene13649_T43 JR251248
 Unigene13650_T43 JR251249
 Unigene13651_T43 JR251250
 Unigene13652_T43 JR251251
 Unigene13653_T43 JR251252
 Unigene13654_T43 JR251253
 Unigene13655_T43 JR251254
 Unigene13656_T43 JR251255
 Unigene13657_T43 JR251256
 Unigene13659_T43 JR251257
 Unigene13660_T43 JR251258
 Unigene13662_T43 JR251259
 Unigene13663_T43 JR251260
 Unigene13664_T43 JR251261
 Unigene13665_T43 JR251262
 Unigene13666_T43 JR251263
 Unigene13667_T43 JR251264
 Unigene13668_T43 JR251265
 Unigene13669_T43 JR251266
 Unigene13670_T43 JR251267
 Unigene13672_T43 JR251268
 Unigene13675_T43 JR251269
 Unigene13678_T43 JR251270
 Unigene13679_T43 JR251271
 Unigene13680_T43 JR251272
 Unigene13681_T43 JR251273
 Unigene13684_T43 JR251274
 Unigene13685_T43 JR251275
 Unigene13686_T43 JR251276
 Unigene13692_T43 JR251277
 Unigene13695_T43 JR251278
 Unigene13697_T43 JR251279
 Unigene13700_T43 JR251280
 Unigene13701_T43 JR251281
 Unigene13702_T43 JR251282
 Unigene13703_T43 JR251283
 Unigene13706_T43 JR251284
 Unigene13707_T43 JR251285
 Unigene13708_T43 JR251286
 Unigene13709_T43 JR251287
 Unigene13710_T43 JR251288
 Unigene13711_T43 JR251289
 Unigene13712_T43 JR251290
 Unigene13713_T43 JR251291
 Unigene13714_T43 JR251292
 Unigene13715_T43 JR251293
 Unigene13716_T43 JR251294
 Unigene13717_T43 JR251295
 Unigene13718_T43 JR251296
 Unigene13720_T43 JR251297
 Unigene13721_T43 JR251298
 Unigene13722_T43 JR251299
 Unigene13723_T43 JR251300
 Unigene13725_T43 JR251301
 Unigene13726_T43 JR251302
 Unigene13728_T43 JR251303
 Unigene13729_T43 JR251304
 Unigene13732_T43 JR251305
 Unigene13733_T43 JR251306
 Unigene13735_T43 JR251307
 Unigene13736_T43 JR251308
 Unigene13737_T43 JR251309
 Unigene13739_T43 JR251310
 Unigene13740_T43 JR251311
 Unigene13741_T43 JR251312
 Unigene13742_T43 JR251313
 Unigene13743_T43 JR251314
 Unigene13744_T43 JR251315
 Unigene13745_T43 JR251316
 Unigene13746_T43 JR251317
 Unigene13748_T43 JR251318
 Unigene13749_T43 JR251319
 Unigene13750_T43 JR251320
 Unigene13751_T43 JR251321
 Unigene13752_T43 JR251322
 Unigene13754_T43 JR251323
 Unigene13755_T43 JR251324
 Unigene13757_T43 JR251325
 Unigene13758_T43 JR251326
 Unigene13762_T43 JR251327
 Unigene13763_T43 JR251328
 Unigene13764_T43 JR251329
 Unigene13766_T43 JR251330
 Unigene13769_T43 JR251331
 Unigene13770_T43 JR251332
 Unigene13771_T43 JR251333
 Unigene13773_T43 JR251334
 Unigene13774_T43 JR251335
 Unigene13775_T43 JR251336
 Unigene13776_T43 JR251337
 Unigene13778_T43 JR251338
 Unigene13779_T43 JR251339
 Unigene13780_T43 JR251340
 Unigene13781_T43 JR251341
 Unigene13782_T43 JR251342
 Unigene13783_T43 JR251343
 Unigene13786_T43 JR251344
 Unigene13787_T43 JR251345
 Unigene13788_T43 JR251346
 Unigene13789_T43 JR251347
 Unigene13791_T43 JR251348
 Unigene13792_T43 JR251349
 Unigene13795_T43 JR251350
 Unigene13797_T43 JR251351
 Unigene13800_T43 JR251352
 Unigene13804_T43 JR251353
 Unigene13805_T43 JR251354
 Unigene13806_T43 JR251355
 Unigene13809_T43 JR251356
 Unigene13811_T43 JR251357
 Unigene13812_T43 JR251358
 Unigene13815_T43 JR251359
 Unigene13816_T43 JR251360
 Unigene13817_T43 JR251361
 Unigene13818_T43 JR251362
 Unigene13819_T43 JR251363
 Unigene13820_T43 JR251364
 Unigene13821_T43 JR251365
 Unigene13823_T43 JR251366
 Unigene13825_T43 JR251367
 Unigene13826_T43 JR251368
 Unigene13827_T43 JR251369
 Unigene13828_T43 JR251370
 Unigene13829_T43 JR251371
 Unigene13831_T43 JR251372
 Unigene13832_T43 JR251373
 Unigene13833_T43 JR251374
 Unigene13834_T43 JR251375
 Unigene13835_T43 JR251376
 Unigene13836_T43 JR251377
 Unigene13837_T43 JR251378
 Unigene13838_T43 JR251379
 Unigene13839_T43 JR251380
 Unigene13840_T43 JR251381
 Unigene13841_T43 JR251382
 Unigene13842_T43 JR251383
 Unigene13844_T43 JR251384
 Unigene13847_T43 JR251385
 Unigene13848_T43 JR251386
 Unigene13849_T43 JR251387
 Unigene13850_T43 JR251388
 Unigene13851_T43 JR251389
 Unigene13852_T43 JR251390
 Unigene13854_T43 JR251391
 Unigene13856_T43 JR251392
 Unigene13858_T43 JR251393
 Unigene13859_T43 JR251394
 Unigene13861_T43 JR251395
 Unigene13862_T43 JR251396
 Unigene13863_T43 JR251397
 Unigene13864_T43 JR251398
 Unigene13865_T43 JR251399
 Unigene13866_T43 JR251400
 Unigene13870_T43 JR251401
 Unigene13872_T43 JR251402
 Unigene13873_T43 JR251403
 Unigene13874_T43 JR251404
 Unigene13875_T43 JR251405
 Unigene13876_T43 JR251406
 Unigene13878_T43 JR251407
 Unigene13879_T43 JR251408
 Unigene13880_T43 JR251409
 Unigene13881_T43 JR251410
 Unigene13882_T43 JR251411
 Unigene13884_T43 JR251412
 Unigene13886_T43 JR251413
 Unigene13887_T43 JR251414
 Unigene13888_T43 JR251415
 Unigene13890_T43 JR251416
 Unigene13891_T43 JR251417
 Unigene13895_T43 JR251418
 Unigene13896_T43 JR251419
 Unigene13897_T43 JR251420
 Unigene13898_T43 JR251421
 Unigene13900_T43 JR251422
 Unigene13901_T43 JR251423
 Unigene13902_T43 JR251424
 Unigene13904_T43 JR251425
 Unigene13905_T43 JR251426
 Unigene13906_T43 JR251427
 Unigene13908_T43 JR251428
 Unigene13909_T43 JR251429
 Unigene13911_T43 JR251430
 Unigene13914_T43 JR251431
 Unigene13916_T43 JR251432
 Unigene13917_T43 JR251433
 Unigene13918_T43 JR251434
 Unigene13919_T43 JR251435
 Unigene13923_T43 JR251436
 Unigene13924_T43 JR251437
 Unigene13925_T43 JR251438
 Unigene13926_T43 JR251439
 Unigene13928_T43 JR251440
 Unigene13930_T43 JR251441
 Unigene13932_T43 JR251442
 Unigene13933_T43 JR251443
 Unigene13934_T43 JR251444
 Unigene13935_T43 JR251445
 Unigene13936_T43 JR251446
 Unigene13937_T43 JR251447
 Unigene13938_T43 JR251448
 Unigene13939_T43 JR251449
 Unigene13940_T43 JR251450
 Unigene13941_T43 JR251451
 Unigene13942_T43 JR251452
 Unigene13943_T43 JR251453
 Unigene13944_T43 JR251454
 Unigene13946_T43 JR251455
 Unigene13947_T43 JR251456
 Unigene13948_T43 JR251457
 Unigene13951_T43 JR251458
 Unigene13953_T43 JR251459
 Unigene13954_T43 JR251460
 Unigene13955_T43 JR251461
 Unigene13956_T43 JR251462
 Unigene13958_T43 JR251463
 Unigene13960_T43 JR251464
 Unigene13961_T43 JR251465
 Unigene13962_T43 JR251466
 Unigene13963_T43 JR251467
 Unigene13964_T43 JR251468
 Unigene13965_T43 JR251469
 Unigene13967_T43 JR251470
 Unigene13969_T43 JR251471
 Unigene13970_T43 JR251472
 Unigene13972_T43 JR251473
 Unigene13973_T43 JR251474
 Unigene13974_T43 JR251475
 Unigene13976_T43 JR251476
 Unigene13977_T43 JR251477
 Unigene13980_T43 JR251478
 Unigene13982_T43 JR251479
 Unigene13983_T43 JR251480
 Unigene13986_T43 JR251481
 Unigene13987_T43 JR251482
 Unigene13988_T43 JR251483
 Unigene13989_T43 JR251484
 Unigene13990_T43 JR251485
 Unigene13991_T43 JR251486
 Unigene13992_T43 JR251487
 Unigene13994_T43 JR251488
 Unigene13995_T43 JR251489
 Unigene13996_T43 JR251490
 Unigene13997_T43 JR251491
 Unigene13999_T43 JR251492
 Unigene14000_T43 JR251493
 Unigene14002_T43 JR251494
 Unigene14003_T43 JR251495
 Unigene14004_T43 JR251496
 Unigene14007_T43 JR251497
 Unigene14008_T43 JR251498
 Unigene14009_T43 JR251499
 Unigene14010_T43 JR251500
 Unigene14011_T43 JR251501
 Unigene14012_T43 JR251502
 Unigene14013_T43 JR251503
 Unigene14014_T43 JR251504
 Unigene14016_T43 JR251505
 Unigene14017_T43 JR251506
 Unigene14018_T43 JR251507
 Unigene14019_T43 JR251508
 Unigene14020_T43 JR251509
 Unigene14021_T43 JR251510
 Unigene14023_T43 JR251511
 Unigene14024_T43 JR251512
 Unigene14026_T43 JR251513
 Unigene14029_T43 JR251514
 Unigene14030_T43 JR251515
 Unigene14031_T43 JR251516
 Unigene14032_T43 JR251517
 Unigene14033_T43 JR251518
 Unigene14034_T43 JR251519
 Unigene14036_T43 JR251520
 Unigene14037_T43 JR251521
 Unigene14040_T43 JR251522
 Unigene14041_T43 JR251523
 Unigene14042_T43 JR251524
 Unigene14043_T43 JR251525
 Unigene14044_T43 JR251526
 Unigene14045_T43 JR251527
 Unigene14046_T43 JR251528
 Unigene14048_T43 JR251529
 Unigene14049_T43 JR251530
 Unigene14050_T43 JR251531
 Unigene14051_T43 JR251532
 Unigene14052_T43 JR251533
 Unigene14053_T43 JR251534
 Unigene14056_T43 JR251535
 Unigene14057_T43 JR251536
 Unigene14058_T43 JR251537
 Unigene14061_T43 JR251538
 Unigene14062_T43 JR251539
 Unigene14063_T43 JR251540
 Unigene14065_T43 JR251541
 Unigene14067_T43 JR251542
 Unigene14068_T43 JR251543
 Unigene14069_T43 JR251544
 Unigene14070_T43 JR251545
 Unigene14071_T43 JR251546
 Unigene14072_T43 JR251547
 Unigene14074_T43 JR251548
 Unigene14075_T43 JR251549
 Unigene14076_T43 JR251550
 Unigene14077_T43 JR251551
 Unigene14078_T43 JR251552
 Unigene14079_T43 JR251553
 Unigene14080_T43 JR251554
 Unigene14081_T43 JR251555
 Unigene14084_T43 JR251556
 Unigene14085_T43 JR251557
 Unigene14086_T43 JR251558
 Unigene14088_T43 JR251559
 Unigene14089_T43 JR251560
 Unigene14090_T43 JR251561
 Unigene14091_T43 JR251562
 Unigene14093_T43 JR251563
 Unigene14094_T43 JR251564
 Unigene14095_T43 JR251565
 Unigene14096_T43 JR251566
 Unigene14098_T43 JR251567
 Unigene14099_T43 JR251568
 Unigene14100_T43 JR251569
 Unigene14102_T43 JR251570
 Unigene14104_T43 JR251571
 Unigene14105_T43 JR251572
 Unigene14106_T43 JR251573
 Unigene14109_T43 JR251574
 Unigene14110_T43 JR251575
 Unigene14111_T43 JR251576
 Unigene14115_T43 JR251577
 Unigene14116_T43 JR251578
 Unigene14117_T43 JR251579
 Unigene14118_T43 JR251580
 Unigene14119_T43 JR251581
 Unigene14121_T43 JR251582
 Unigene14122_T43 JR251583
 Unigene14123_T43 JR251584
 Unigene14124_T43 JR251585
 Unigene14126_T43 JR251586
 Unigene14127_T43 JR251587
 Unigene14128_T43 JR251588
 Unigene14129_T43 JR251589
 Unigene14130_T43 JR251590
 Unigene14131_T43 JR251591
 Unigene14132_T43 JR251592
 Unigene14133_T43 JR251593
 Unigene14134_T43 JR251594
 Unigene14135_T43 JR251595
 Unigene14137_T43 JR251596
 Unigene14138_T43 JR251597
 Unigene14140_T43 JR251598
 Unigene14142_T43 JR251599
 Unigene14143_T43 JR251600
 Unigene14145_T43 JR251601
 Unigene14146_T43 JR251602
 Unigene14147_T43 JR251603
 Unigene14148_T43 JR251604
 Unigene14149_T43 JR251605
 Unigene14151_T43 JR251606
 Unigene14153_T43 JR251607
 Unigene14155_T43 JR251608
 Unigene14156_T43 JR251609
 Unigene14157_T43 JR251610
 Unigene14159_T43 JR251611
 Unigene14160_T43 JR251612
 Unigene14161_T43 JR251613
 Unigene14162_T43 JR251614
 Unigene14163_T43 JR251615
 Unigene14164_T43 JR251616
 Unigene14165_T43 JR251617
 Unigene14167_T43 JR251618
 Unigene14168_T43 JR251619
 Unigene14171_T43 JR251620
 Unigene14173_T43 JR251621
 Unigene14174_T43 JR251622
 Unigene14176_T43 JR251623
 Unigene14182_T43 JR251624
 Unigene14186_T43 JR251625
 Unigene14187_T43 JR251626
 Unigene14188_T43 JR251627
 Unigene14189_T43 JR251628
 Unigene14191_T43 JR251629
 Unigene14192_T43 JR251630
 Unigene14193_T43 JR251631
 Unigene14194_T43 JR251632
 Unigene14195_T43 JR251633
 Unigene14196_T43 JR251634
 Unigene14198_T43 JR251635
 Unigene14199_T43 JR251636
 Unigene14204_T43 JR251637
 Unigene14205_T43 JR251638
 Unigene14206_T43 JR251639
 Unigene14209_T43 JR251640
 Unigene14210_T43 JR251641
 Unigene14211_T43 JR251642
 Unigene14213_T43 JR251643
 Unigene14214_T43 JR251644
 Unigene14215_T43 JR251645
 Unigene14216_T43 JR251646
 Unigene14217_T43 JR251647
 Unigene14220_T43 JR251648
 Unigene14221_T43 JR251649
 Unigene14222_T43 JR251650
 Unigene14223_T43 JR251651
 Unigene14224_T43 JR251652
 Unigene14228_T43 JR251653
 Unigene14229_T43 JR251654
 Unigene14231_T43 JR251655
 Unigene14232_T43 JR251656
 Unigene14233_T43 JR251657
 Unigene14236_T43 JR251658
 Unigene14238_T43 JR251659
 Unigene14239_T43 JR251660
 Unigene14240_T43 JR251661
 Unigene14241_T43 JR251662
 Unigene14243_T43 JR251663
 Unigene14245_T43 JR251664
 Unigene14246_T43 JR251665
 Unigene14247_T43 JR251666
 Unigene14248_T43 JR251667
 Unigene14249_T43 JR251668
 Unigene14250_T43 JR251669
 Unigene14251_T43 JR251670
 Unigene14252_T43 JR251671
 Unigene14253_T43 JR251672
 Unigene14254_T43 JR251673
 Unigene14255_T43 JR251674
 Unigene14257_T43 JR251675
 Unigene14258_T43 JR251676
 Unigene14259_T43 JR251677
 Unigene14260_T43 JR251678
 Unigene14261_T43 JR251679
 Unigene14262_T43 JR251680
 Unigene14263_T43 JR251681
 Unigene14264_T43 JR251682
 Unigene14265_T43 JR251683
 Unigene14266_T43 JR251684
 Unigene14267_T43 JR251685
 Unigene14268_T43 JR251686
 Unigene14270_T43 JR251687
 Unigene14280_T43 JR251688
 Unigene14281_T43 JR251689
 Unigene14282_T43 JR251690
 Unigene14285_T43 JR251691
 Unigene14286_T43 JR251692
 Unigene14287_T43 JR251693
 Unigene14289_T43 JR251694
 Unigene14290_T43 JR251695
 Unigene14292_T43 JR251696
 Unigene14294_T43 JR251697
 Unigene14295_T43 JR251698
 Unigene14297_T43 JR251699
 Unigene14298_T43 JR251700
 Unigene14299_T43 JR251701
 Unigene14300_T43 JR251702
 Unigene14301_T43 JR251703
 Unigene14302_T43 JR251704
 Unigene14304_T43 JR251705
 Unigene14305_T43 JR251706
 Unigene14306_T43 JR251707
 Unigene14307_T43 JR251708
 Unigene14310_T43 JR251709
 Unigene14312_T43 JR251710
 Unigene14313_T43 JR251711
 Unigene14316_T43 JR251712
 Unigene14317_T43 JR251713
 Unigene14319_T43 JR251714
 Unigene14320_T43 JR251715
 Unigene14322_T43 JR251716
 Unigene14323_T43 JR251717
 Unigene14324_T43 JR251718
 Unigene14325_T43 JR251719
 Unigene14327_T43 JR251720
 Unigene14329_T43 JR251721
 Unigene14330_T43 JR251722
 Unigene14331_T43 JR251723
 Unigene14333_T43 JR251724
 Unigene14334_T43 JR251725
 Unigene14335_T43 JR251726
 Unigene14336_T43 JR251727
 Unigene14337_T43 JR251728
 Unigene14339_T43 JR251729
 Unigene14342_T43 JR251730
 Unigene14343_T43 JR251731
 Unigene14344_T43 JR251732
 Unigene14346_T43 JR251733
 Unigene14347_T43 JR251734
 Unigene14348_T43 JR251735
 Unigene14349_T43 JR251736
 Unigene14351_T43 JR251737
 Unigene14352_T43 JR251738
 Unigene14354_T43 JR251739
 Unigene14355_T43 JR251740
 Unigene14356_T43 JR251741
 Unigene14357_T43 JR251742
 Unigene14359_T43 JR251743
 Unigene14360_T43 JR251744
 Unigene14362_T43 JR251745
 Unigene14365_T43 JR251746
 Unigene14366_T43 JR251747
 Unigene14367_T43 JR251748
 Unigene14368_T43 JR251749
 Unigene14371_T43 JR251750
 Unigene14372_T43 JR251751
 Unigene14375_T43 JR251752
 Unigene14376_T43 JR251753
 Unigene14377_T43 JR251754
 Unigene14378_T43 JR251755
 Unigene14379_T43 JR251756
 Unigene14381_T43 JR251757
 Unigene14382_T43 JR251758
 Unigene14383_T43 JR251759
 Unigene14384_T43 JR251760
 Unigene14386_T43 JR251761
 Unigene14388_T43 JR251762
 Unigene14389_T43 JR251763
 Unigene14392_T43 JR251764
 Unigene14393_T43 JR251765
 Unigene14394_T43 JR251766
 Unigene14395_T43 JR251767
 Unigene14396_T43 JR251768
 Unigene14397_T43 JR251769
 Unigene14398_T43 JR251770
 Unigene14399_T43 JR251771
 Unigene14400_T43 JR251772
 Unigene14401_T43 JR251773
 Unigene14402_T43 JR251774
 Unigene14406_T43 JR251775
 Unigene14407_T43 JR251776
 Unigene14409_T43 JR251777
 Unigene14410_T43 JR251778
 Unigene14411_T43 JR251779
 Unigene14412_T43 JR251780
 Unigene14413_T43 JR251781
 Unigene14414_T43 JR251782
 Unigene14416_T43 JR251783
 Unigene14418_T43 JR251784
 Unigene14419_T43 JR251785
 Unigene14420_T43 JR251786
 Unigene14421_T43 JR251787
 Unigene14422_T43 JR251788
 Unigene14423_T43 JR251789
 Unigene14424_T43 JR251790
 Unigene14425_T43 JR251791
 Unigene14427_T43 JR251792
 Unigene14431_T43 JR251793
 Unigene14432_T43 JR251794
 Unigene14433_T43 JR251795
 Unigene14434_T43 JR251796
 Unigene14435_T43 JR251797
 Unigene14436_T43 JR251798
 Unigene14437_T43 JR251799
 Unigene14439_T43 JR251800
 Unigene14440_T43 JR251801
 Unigene14445_T43 JR251802
 Unigene14447_T43 JR251803
 Unigene14449_T43 JR251804
 Unigene14450_T43 JR251805
 Unigene14452_T43 JR251806
 Unigene14456_T43 JR251807
 Unigene14458_T43 JR251808
 Unigene14460_T43 JR251809
 Unigene14461_T43 JR251810
 Unigene14462_T43 JR251811
 Unigene14463_T43 JR251812
 Unigene14464_T43 JR251813
 Unigene14465_T43 JR251814
 Unigene14466_T43 JR251815
 Unigene14467_T43 JR251816
 Unigene14468_T43 JR251817
 Unigene14469_T43 JR251818
 Unigene14470_T43 JR251819
 Unigene14473_T43 JR251820
 Unigene14476_T43 JR251821
 Unigene14477_T43 JR251822
 Unigene14480_T43 JR251823
 Unigene14483_T43 JR251824
 Unigene14484_T43 JR251825
 Unigene14485_T43 JR251826
 Unigene14486_T43 JR251827
 Unigene14487_T43 JR251828
 Unigene14488_T43 JR251829
 Unigene14489_T43 JR251830
 Unigene14491_T43 JR251831
 Unigene14494_T43 JR251832
 Unigene14495_T43 JR251833
 Unigene14496_T43 JR251834
 Unigene14497_T43 JR251835
 Unigene14499_T43 JR251836
 Unigene14500_T43 JR251837
 Unigene14501_T43 JR251838
 Unigene14503_T43 JR251839
 Unigene14504_T43 JR251840
 Unigene14505_T43 JR251841
 Unigene14509_T43 JR251842
 Unigene14510_T43 JR251843
 Unigene14511_T43 JR251844
 Unigene14512_T43 JR251845
 Unigene14513_T43 JR251846
 Unigene14516_T43 JR251847
 Unigene14517_T43 JR251848
 Unigene14519_T43 JR251849
 Unigene14520_T43 JR251850
 Unigene14521_T43 JR251851
 Unigene14523_T43 JR251852
 Unigene14524_T43 JR251853
 Unigene14525_T43 JR251854
 Unigene14526_T43 JR251855
 Unigene14527_T43 JR251856
 Unigene14529_T43 JR251857
 Unigene14531_T43 JR251858
 Unigene14533_T43 JR251859
 Unigene14534_T43 JR251860
 Unigene14535_T43 JR251861
 Unigene14536_T43 JR251862
 Unigene14537_T43 JR251863
 Unigene14538_T43 JR251864
 Unigene14539_T43 JR251865
 Unigene14541_T43 JR251866
 Unigene14542_T43 JR251867
 Unigene14544_T43 JR251868
 Unigene14547_T43 JR251869
 Unigene14549_T43 JR251870
 Unigene14550_T43 JR251871
 Unigene14553_T43 JR251872
 Unigene14554_T43 JR251873
 Unigene14555_T43 JR251874
 Unigene14556_T43 JR251875
 Unigene14557_T43 JR251876
 Unigene14558_T43 JR251877
 Unigene14559_T43 JR251878
 Unigene14563_T43 JR251879
 Unigene14564_T43 JR251880
 Unigene14565_T43 JR251881
 Unigene14566_T43 JR251882
 Unigene14567_T43 JR251883
 Unigene14568_T43 JR251884
 Unigene14570_T43 JR251885
 Unigene14571_T43 JR251886
 Unigene14573_T43 JR251887
 Unigene14575_T43 JR251888
 Unigene14578_T43 JR251889
 Unigene14580_T43 JR251890
 Unigene14581_T43 JR251891
 Unigene14582_T43 JR251892
 Unigene14585_T43 JR251893
 Unigene14587_T43 JR251894
 Unigene14588_T43 JR251895
 Unigene14593_T43 JR251896
 Unigene14594_T43 JR251897
 Unigene14595_T43 JR251898
 Unigene14596_T43 JR251899
 Unigene14597_T43 JR251900
 Unigene14600_T43 JR251901
 Unigene14608_T43 JR251902
 Unigene14609_T43 JR251903
 Unigene14610_T43 JR251904
 Unigene14611_T43 JR251905
 Unigene14615_T43 JR251906
 Unigene14616_T43 JR251907
 Unigene14617_T43 JR251908
 Unigene14619_T43 JR251909
 Unigene14620_T43 JR251910
 Unigene14621_T43 JR251911
 Unigene14623_T43 JR251912
 Unigene14625_T43 JR251913
 Unigene14626_T43 JR251914
 Unigene14627_T43 JR251915
 Unigene14628_T43 JR251916
 Unigene14630_T43 JR251917
 Unigene14631_T43 JR251918
 Unigene14632_T43 JR251919
 Unigene14633_T43 JR251920
 Unigene14634_T43 JR251921
 Unigene14637_T43 JR251922
 Unigene14640_T43 JR251923
 Unigene14641_T43 JR251924
 Unigene14643_T43 JR251925
 Unigene14646_T43 JR251926
 Unigene14649_T43 JR251927
 Unigene14651_T43 JR251928
 Unigene14652_T43 JR251929
 Unigene14653_T43 JR251930
 Unigene14655_T43 JR251931
 Unigene14656_T43 JR251932
 Unigene14657_T43 JR251933
 Unigene14658_T43 JR251934
 Unigene14659_T43 JR251935
 Unigene14660_T43 JR251936
 Unigene14661_T43 JR251937
 Unigene14662_T43 JR251938
 Unigene14663_T43 JR251939
 Unigene14664_T43 JR251940
 Unigene14665_T43 JR251941
 Unigene14666_T43 JR251942
 Unigene14667_T43 JR251943
 Unigene14668_T43 JR251944
 Unigene14669_T43 JR251945
 Unigene14671_T43 JR251946
 Unigene14673_T43 JR251947
 Unigene14674_T43 JR251948
 Unigene14676_T43 JR251949
 Unigene14677_T43 JR251950
 Unigene14678_T43 JR251951
 Unigene14679_T43 JR251952
 Unigene14681_T43 JR251953
 Unigene14682_T43 JR251954
 Unigene14683_T43 JR251955
 Unigene14684_T43 JR251956
 Unigene14685_T43 JR251957
 Unigene14686_T43 JR251958
 Unigene14687_T43 JR251959
 Unigene14688_T43 JR251960
 Unigene14689_T43 JR251961
 Unigene14690_T43 JR251962
 Unigene14691_T43 JR251963
 Unigene14692_T43 JR251964
 Unigene14694_T43 JR251965
 Unigene14696_T43 JR251966
 Unigene14700_T43 JR251967
 Unigene14701_T43 JR251968
 Unigene14703_T43 JR251969
 Unigene14704_T43 JR251970
 Unigene14705_T43 JR251971
 Unigene14706_T43 JR251972
 Unigene14707_T43 JR251973
 Unigene14709_T43 JR251974
 Unigene14710_T43 JR251975
 Unigene14712_T43 JR251976
 Unigene14713_T43 JR251977
 Unigene14714_T43 JR251978
 Unigene14716_T43 JR251979
 Unigene14719_T43 JR251980
 Unigene14720_T43 JR251981
 Unigene14721_T43 JR251982
 Unigene14723_T43 JR251983
 Unigene14724_T43 JR251984
 Unigene14727_T43 JR251985
 Unigene14728_T43 JR251986
 Unigene14730_T43 JR251987
 Unigene14732_T43 JR251988
 Unigene14733_T43 JR251989
 Unigene14734_T43 JR251990
 Unigene14735_T43 JR251991
 Unigene14736_T43 JR251992
 Unigene14737_T43 JR251993
 Unigene14740_T43 JR251994
 Unigene14742_T43 JR251995
 Unigene14744_T43 JR251996
 Unigene14745_T43 JR251997
 Unigene14746_T43 JR251998
 Unigene14747_T43 JR251999
 Unigene14749_T43 JR252000
 Unigene14751_T43 JR252001
 Unigene14753_T43 JR252002
 Unigene14754_T43 JR252003
 Unigene14755_T43 JR252004
 Unigene14758_T43 JR252005
 Unigene14759_T43 JR252006
 Unigene14760_T43 JR252007
 Unigene14761_T43 JR252008
 Unigene14762_T43 JR252009
 Unigene14763_T43 JR252010
 Unigene14764_T43 JR252011
 Unigene14765_T43 JR252012
 Unigene14767_T43 JR252013
 Unigene14769_T43 JR252014
 Unigene14770_T43 JR252015
 Unigene14771_T43 JR252016
 Unigene14772_T43 JR252017
 Unigene14773_T43 JR252018
 Unigene14774_T43 JR252019
 Unigene14775_T43 JR252020
 Unigene14781_T43 JR252021
 Unigene14782_T43 JR252022
 Unigene14783_T43 JR252023
 Unigene14785_T43 JR252024
 Unigene14786_T43 JR252025
 Unigene14787_T43 JR252026
 Unigene14788_T43 JR252027
 Unigene14789_T43 JR252028
 Unigene14794_T43 JR252029
 Unigene14795_T43 JR252030
 Unigene14796_T43 JR252031
 Unigene14797_T43 JR252032
 Unigene14798_T43 JR252033
 Unigene14799_T43 JR252034
 Unigene14801_T43 JR252035
 Unigene14802_T43 JR252036
 Unigene14803_T43 JR252037
 Unigene14804_T43 JR252038
 Unigene14805_T43 JR252039
 Unigene14806_T43 JR252040
 Unigene14807_T43 JR252041
 Unigene14810_T43 JR252042
 Unigene14811_T43 JR252043
 Unigene14812_T43 JR252044
 Unigene14813_T43 JR252045
 Unigene14814_T43 JR252046
 Unigene14816_T43 JR252047
 Unigene14818_T43 JR252048
 Unigene14819_T43 JR252049
 Unigene14822_T43 JR252050
 Unigene14823_T43 JR252051
 Unigene14825_T43 JR252052
 Unigene14827_T43 JR252053
 Unigene14830_T43 JR252054
 Unigene14831_T43 JR252055
 Unigene14832_T43 JR252056
 Unigene14836_T43 JR252057
 Unigene14838_T43 JR252058
 Unigene14839_T43 JR252059
 Unigene14840_T43 JR252060
 Unigene14841_T43 JR252061
 Unigene14842_T43 JR252062
 Unigene14843_T43 JR252063
 Unigene14844_T43 JR252064
 Unigene14845_T43 JR252065
 Unigene14848_T43 JR252066
 Unigene14851_T43 JR252067
 Unigene14852_T43 JR252068
 Unigene14858_T43 JR252069
 Unigene14860_T43 JR252070
 Unigene14861_T43 JR252071
 Unigene14863_T43 JR252072
 Unigene14864_T43 JR252073
 Unigene14866_T43 JR252074
 Unigene14868_T43 JR252075
 Unigene14869_T43 JR252076
 Unigene14870_T43 JR252077
 Unigene14873_T43 JR252078
 Unigene14875_T43 JR252079
 Unigene14876_T43 JR252080
 Unigene14877_T43 JR252081
 Unigene14878_T43 JR252082
 Unigene14879_T43 JR252083
 Unigene14880_T43 JR252084
 Unigene14881_T43 JR252085
 Unigene14883_T43 JR252086
 Unigene14884_T43 JR252087
 Unigene14885_T43 JR252088
 Unigene14887_T43 JR252089
 Unigene14888_T43 JR252090
 Unigene14890_T43 JR252091
 Unigene14891_T43 JR252092
 Unigene14892_T43 JR252093
 Unigene14893_T43 JR252094
 Unigene14894_T43 JR252095
 Unigene14895_T43 JR252096
 Unigene14897_T43 JR252097
 Unigene14899_T43 JR252098
 Unigene14900_T43 JR252099
 Unigene14901_T43 JR252100
 Unigene14902_T43 JR252101
 Unigene14904_T43 JR252102
 Unigene14905_T43 JR252103
 Unigene14907_T43 JR252104
 Unigene14910_T43 JR252105
 Unigene14911_T43 JR252106
 Unigene14914_T43 JR252107
 Unigene14915_T43 JR252108
 Unigene14916_T43 JR252109
 Unigene14917_T43 JR252110
 Unigene14920_T43 JR252111
 Unigene14921_T43 JR252112
 Unigene14922_T43 JR252113
 Unigene14923_T43 JR252114
 Unigene14924_T43 JR252115
 Unigene14927_T43 JR252116
 Unigene14929_T43 JR252117
 Unigene14934_T43 JR252118
 Unigene14935_T43 JR252119
 Unigene14936_T43 JR252120
 Unigene14937_T43 JR252121
 Unigene14940_T43 JR252122
 Unigene14941_T43 JR252123
 Unigene14945_T43 JR252124
 Unigene14950_T43 JR252125
 Unigene14953_T43 JR252126
 Unigene14954_T43 JR252127
 Unigene14955_T43 JR252128
 Unigene14956_T43 JR252129
 Unigene14957_T43 JR252130
 Unigene14958_T43 JR252131
 Unigene14961_T43 JR252132
 Unigene14963_T43 JR252133
 Unigene14964_T43 JR252134
 Unigene14965_T43 JR252135
 Unigene14966_T43 JR252136
 Unigene14967_T43 JR252137
 Unigene14968_T43 JR252138
 Unigene14970_T43 JR252139
 Unigene14971_T43 JR252140
 Unigene14972_T43 JR252141
 Unigene14973_T43 JR252142
 Unigene14974_T43 JR252143
 Unigene14978_T43 JR252144
 Unigene14980_T43 JR252145
 Unigene14981_T43 JR252146
 Unigene14982_T43 JR252147
 Unigene14983_T43 JR252148
 Unigene14984_T43 JR252149
 Unigene14985_T43 JR252150
 Unigene14988_T43 JR252151
 Unigene14991_T43 JR252152
 Unigene14992_T43 JR252153
 Unigene14993_T43 JR252154
 Unigene14994_T43 JR252155
 Unigene14995_T43 JR252156
 Unigene14996_T43 JR252157
 Unigene14997_T43 JR252158
 Unigene14998_T43 JR252159
 Unigene14999_T43 JR252160
 Unigene15001_T43 JR252161
 Unigene15002_T43 JR252162
 Unigene15004_T43 JR252163
 Unigene15005_T43 JR252164
 Unigene15006_T43 JR252165
 Unigene15007_T43 JR252166
 Unigene15008_T43 JR252167
 Unigene15010_T43 JR252168
 Unigene15011_T43 JR252169
 Unigene15012_T43 JR252170
 Unigene15013_T43 JR252171
 Unigene15018_T43 JR252172
 Unigene15019_T43 JR252173
 Unigene15021_T43 JR252174
 Unigene15023_T43 JR252175
 Unigene15025_T43 JR252176
 Unigene15026_T43 JR252177
 Unigene15028_T43 JR252178
 Unigene15029_T43 JR252179
 Unigene15031_T43 JR252180
 Unigene15032_T43 JR252181
 Unigene15038_T43 JR252182
 Unigene15039_T43 JR252183
 Unigene15040_T43 JR252184
 Unigene15041_T43 JR252185
 Unigene15042_T43 JR252186
 Unigene15043_T43 JR252187
 Unigene15044_T43 JR252188
 Unigene15045_T43 JR252189
 Unigene15046_T43 JR252190
 Unigene15047_T43 JR252191
 Unigene15050_T43 JR252192
 Unigene15051_T43 JR252193
 Unigene15052_T43 JR252194
 Unigene15053_T43 JR252195
 Unigene15055_T43 JR252196
 Unigene15056_T43 JR252197
 Unigene15057_T43 JR252198
 Unigene15060_T43 JR252199
 Unigene15061_T43 JR252200
 Unigene15062_T43 JR252201
 Unigene15063_T43 JR252202
 Unigene15064_T43 JR252203
 Unigene15065_T43 JR252204
 Unigene15066_T43 JR252205
 Unigene15068_T43 JR252206
 Unigene15071_T43 JR252207
 Unigene15072_T43 JR252208
 Unigene15073_T43 JR252209
 Unigene15074_T43 JR252210
 Unigene15075_T43 JR252211
 Unigene15076_T43 JR252212
 Unigene15077_T43 JR252213
 Unigene15078_T43 JR252214
 Unigene15080_T43 JR252215
 Unigene15081_T43 JR252216
 Unigene15082_T43 JR252217
 Unigene15083_T43 JR252218
 Unigene15084_T43 JR252219
 Unigene15085_T43 JR252220
 Unigene15087_T43 JR252221
 Unigene15090_T43 JR252222
 Unigene15091_T43 JR252223
 Unigene15092_T43 JR252224
 Unigene15093_T43 JR252225
 Unigene15094_T43 JR252226
 Unigene15095_T43 JR252227
 Unigene15096_T43 JR252228
 Unigene15097_T43 JR252229
 Unigene15099_T43 JR252230
 Unigene15100_T43 JR252231
 Unigene15101_T43 JR252232
 Unigene15102_T43 JR252233
 Unigene15103_T43 JR252234
 Unigene15107_T43 JR252235
 Unigene15110_T43 JR252236
 Unigene15113_T43 JR252237
 Unigene15115_T43 JR252238
 Unigene15116_T43 JR252239
 Unigene15119_T43 JR252240
 Unigene15120_T43 JR252241
 Unigene15122_T43 JR252242
 Unigene15123_T43 JR252243
 Unigene15124_T43 JR252244
 Unigene15125_T43 JR252245
 Unigene15127_T43 JR252246
 Unigene15129_T43 JR252247
 Unigene15131_T43 JR252248
 Unigene15132_T43 JR252249
 Unigene15133_T43 JR252250
 Unigene15134_T43 JR252251
 Unigene15136_T43 JR252252
 Unigene15137_T43 JR252253
 Unigene15138_T43 JR252254
 Unigene15139_T43 JR252255
 Unigene15140_T43 JR252256
 Unigene15141_T43 JR252257
 Unigene15142_T43 JR252258
 Unigene15143_T43 JR252259
 Unigene15144_T43 JR252260
 Unigene15145_T43 JR252261
 Unigene15146_T43 JR252262
 Unigene15148_T43 JR252263
 Unigene15150_T43 JR252264
 Unigene15151_T43 JR252265
 Unigene15153_T43 JR252266
 Unigene15156_T43 JR252267
 Unigene15157_T43 JR252268
 Unigene15159_T43 JR252269
 Unigene15160_T43 JR252270
 Unigene15163_T43 JR252271
 Unigene15165_T43 JR252272
 Unigene15167_T43 JR252273
 Unigene15168_T43 JR252274
 Unigene15169_T43 JR252275
 Unigene15170_T43 JR252276
 Unigene15171_T43 JR252277
 Unigene15172_T43 JR252278
 Unigene15173_T43 JR252279
 Unigene15175_T43 JR252280
 Unigene15176_T43 JR252281
 Unigene15177_T43 JR252282
 Unigene15178_T43 JR252283
 Unigene15182_T43 JR252284
 Unigene15183_T43 JR252285
 Unigene15184_T43 JR252286
 Unigene15185_T43 JR252287
 Unigene15186_T43 JR252288
 Unigene15187_T43 JR252289
 Unigene15188_T43 JR252290
 Unigene15189_T43 JR252291
 Unigene15191_T43 JR252292
 Unigene15192_T43 JR252293
 Unigene15194_T43 JR252294
 Unigene15195_T43 JR252295
 Unigene15197_T43 JR252296
 Unigene15198_T43 JR252297
 Unigene15199_T43 JR252298
 Unigene15202_T43 JR252299
 Unigene15203_T43 JR252300
 Unigene15204_T43 JR252301
 Unigene15206_T43 JR252302
 Unigene15210_T43 JR252303
 Unigene15211_T43 JR252304
 Unigene15212_T43 JR252305
 Unigene15213_T43 JR252306
 Unigene15214_T43 JR252307
 Unigene15215_T43 JR252308
 Unigene15217_T43 JR252309
 Unigene15218_T43 JR252310
 Unigene15219_T43 JR252311
 Unigene15222_T43 JR252312
 Unigene15225_T43 JR252313
 Unigene15229_T43 JR252314
 Unigene15230_T43 JR252315
 Unigene15232_T43 JR252316
 Unigene15233_T43 JR252317
 Unigene15235_T43 JR252318
 Unigene15237_T43 JR252319
 Unigene15238_T43 JR252320
 Unigene15239_T43 JR252321
 Unigene15240_T43 JR252322
 Unigene15242_T43 JR252323
 Unigene15244_T43 JR252324
 Unigene15246_T43 JR252325
 Unigene15247_T43 JR252326
 Unigene15248_T43 JR252327
 Unigene15249_T43 JR252328
 Unigene15252_T43 JR252329
 Unigene15253_T43 JR252330
 Unigene15254_T43 JR252331
 Unigene15258_T43 JR252332
 Unigene15260_T43 JR252333
 Unigene15261_T43 JR252334
 Unigene15262_T43 JR252335
 Unigene15263_T43 JR252336
 Unigene15265_T43 JR252337
 Unigene15266_T43 JR252338
 Unigene15267_T43 JR252339
 Unigene15268_T43 JR252340
 Unigene15269_T43 JR252341
 Unigene15270_T43 JR252342
 Unigene15271_T43 JR252343
 Unigene15273_T43 JR252344
 Unigene15274_T43 JR252345
 Unigene15275_T43 JR252346
 Unigene15277_T43 JR252347
 Unigene15279_T43 JR252348
 Unigene15281_T43 JR252349
 Unigene15282_T43 JR252350
 Unigene15283_T43 JR252351
 Unigene15284_T43 JR252352
 Unigene15286_T43 JR252353
 Unigene15287_T43 JR252354
 Unigene15288_T43 JR252355
 Unigene15289_T43 JR252356
 Unigene15291_T43 JR252357
 Unigene15293_T43 JR252358
 Unigene15296_T43 JR252359
 Unigene15299_T43 JR252360
 Unigene15302_T43 JR252361
 Unigene15303_T43 JR252362
 Unigene15304_T43 JR252363
 Unigene15308_T43 JR252364
 Unigene15309_T43 JR252365
 Unigene15313_T43 JR252366
 Unigene15314_T43 JR252367
 Unigene15315_T43 JR252368
 Unigene15317_T43 JR252369
 Unigene15319_T43 JR252370
 Unigene15320_T43 JR252371
 Unigene15321_T43 JR252372
 Unigene15322_T43 JR252373
 Unigene15323_T43 JR252374
 Unigene15325_T43 JR252375
 Unigene15326_T43 JR252376
 Unigene15327_T43 JR252377
 Unigene15328_T43 JR252378
 Unigene15333_T43 JR252379
 Unigene15334_T43 JR252380
 Unigene15335_T43 JR252381
 Unigene15339_T43 JR252382
 Unigene15340_T43 JR252383
 Unigene15345_T43 JR252384
 Unigene15347_T43 JR252385
 Unigene15348_T43 JR252386
 Unigene15350_T43 JR252387
 Unigene15352_T43 JR252388
 Unigene15353_T43 JR252389
 Unigene15355_T43 JR252390
 Unigene15356_T43 JR252391
 Unigene15357_T43 JR252392
 Unigene15358_T43 JR252393
 Unigene15360_T43 JR252394
 Unigene15362_T43 JR252395
 Unigene15363_T43 JR252396
 Unigene15367_T43 JR252397
 Unigene15368_T43 JR252398
 Unigene15370_T43 JR252399
 Unigene15371_T43 JR252400
 Unigene15373_T43 JR252401
 Unigene15374_T43 JR252402
 Unigene15375_T43 JR252403
 Unigene15376_T43 JR252404
 Unigene15377_T43 JR252405
 Unigene15382_T43 JR252406
 Unigene15383_T43 JR252407
 Unigene15386_T43 JR252408
 Unigene15387_T43 JR252409
 Unigene15389_T43 JR252410
 Unigene15390_T43 JR252411
 Unigene15392_T43 JR252412
 Unigene15393_T43 JR252413
 Unigene15394_T43 JR252414
 Unigene15395_T43 JR252415
 Unigene15398_T43 JR252416
 Unigene15399_T43 JR252417
 Unigene15400_T43 JR252418
 Unigene15402_T43 JR252419
 Unigene15405_T43 JR252420
 Unigene15407_T43 JR252421
 Unigene15409_T43 JR252422
 Unigene15410_T43 JR252423
 Unigene15411_T43 JR252424
 Unigene15416_T43 JR252425
 Unigene15417_T43 JR252426
 Unigene15420_T43 JR252427
 Unigene15421_T43 JR252428
 Unigene15422_T43 JR252429
 Unigene15424_T43 JR252430
 Unigene15426_T43 JR252431
 Unigene15428_T43 JR252432
 Unigene15429_T43 JR252433
 Unigene15431_T43 JR252434
 Unigene15432_T43 JR252435
 Unigene15433_T43 JR252436
 Unigene15436_T43 JR252437
 Unigene15437_T43 JR252438
 Unigene15438_T43 JR252439
 Unigene15440_T43 JR252440
 Unigene15441_T43 JR252441
 Unigene15444_T43 JR252442
 Unigene15445_T43 JR252443
 Unigene15447_T43 JR252444
 Unigene15449_T43 JR252445
 Unigene15451_T43 JR252446
 Unigene15452_T43 JR252447
 Unigene15454_T43 JR252448
 Unigene15456_T43 JR252449
 Unigene15457_T43 JR252450
 Unigene15460_T43 JR252451
 Unigene15462_T43 JR252452
 Unigene15463_T43 JR252453
 Unigene15464_T43 JR252454
 Unigene15474_T43 JR252455
 Unigene15475_T43 JR252456
 Unigene15476_T43 JR252457
 Unigene15478_T43 JR252458
 Unigene15481_T43 JR252459
 Unigene15484_T43 JR252460
 Unigene15485_T43 JR252461
 Unigene15486_T43 JR252462
 Unigene15487_T43 JR252463
 Unigene15491_T43 JR252464
 Unigene15494_T43 JR252465
 Unigene15495_T43 JR252466
 Unigene15496_T43 JR252467
 Unigene15497_T43 JR252468
 Unigene15498_T43 JR252469
 Unigene15500_T43 JR252470
 Unigene15501_T43 JR252471
 Unigene15502_T43 JR252472
 Unigene15503_T43 JR252473
 Unigene15505_T43 JR252474
 Unigene15506_T43 JR252475
 Unigene15507_T43 JR252476
 Unigene15510_T43 JR252477
 Unigene15511_T43 JR252478
 Unigene15512_T43 JR252479
 Unigene15513_T43 JR252480
 Unigene15514_T43 JR252481
 Unigene15515_T43 JR252482
 Unigene15517_T43 JR252483
 Unigene15518_T43 JR252484
 Unigene15520_T43 JR252485
 Unigene15521_T43 JR252486
 Unigene15523_T43 JR252487
 Unigene15524_T43 JR252488
 Unigene15525_T43 JR252489
 Unigene15526_T43 JR252490
 Unigene15527_T43 JR252491
 Unigene15529_T43 JR252492
 Unigene15530_T43 JR252493
 Unigene15531_T43 JR252494
 Unigene15532_T43 JR252495
 Unigene15534_T43 JR252496
 Unigene15536_T43 JR252497
 Unigene15539_T43 JR252498
 Unigene15540_T43 JR252499
 Unigene15542_T43 JR252500
 Unigene15543_T43 JR252501
 Unigene15545_T43 JR252502
 Unigene15546_T43 JR252503
 Unigene15547_T43 JR252504
 Unigene15548_T43 JR252505
 Unigene15550_T43 JR252506
 Unigene15551_T43 JR252507
 Unigene15555_T43 JR252508
 Unigene15556_T43 JR252509
 Unigene15557_T43 JR252510
 Unigene15559_T43 JR252511
 Unigene15560_T43 JR252512
 Unigene15562_T43 JR252513
 Unigene15564_T43 JR252514
 Unigene15566_T43 JR252515
 Unigene15567_T43 JR252516
 Unigene15569_T43 JR252517
 Unigene15570_T43 JR252518
 Unigene15571_T43 JR252519
 Unigene15573_T43 JR252520
 Unigene15574_T43 JR252521
 Unigene15575_T43 JR252522
 Unigene15576_T43 JR252523
 Unigene15580_T43 JR252524
 Unigene15583_T43 JR252525
 Unigene15584_T43 JR252526
 Unigene15585_T43 JR252527
 Unigene15586_T43 JR252528
 Unigene15587_T43 JR252529
 Unigene15588_T43 JR252530
 Unigene15591_T43 JR252531
 Unigene15593_T43 JR252532
 Unigene15594_T43 JR252533
 Unigene15595_T43 JR252534
 Unigene15597_T43 JR252535
 Unigene15598_T43 JR252536
 Unigene15601_T43 JR252537
 Unigene15604_T43 JR252538
 Unigene15605_T43 JR252539
 Unigene15606_T43 JR252540
 Unigene15607_T43 JR252541
 Unigene15610_T43 JR252542
 Unigene15611_T43 JR252543
 Unigene15614_T43 JR252544
 Unigene15615_T43 JR252545
 Unigene15616_T43 JR252546
 Unigene15617_T43 JR252547
 Unigene15618_T43 JR252548
 Unigene15619_T43 JR252549
 Unigene15620_T43 JR252550
 Unigene15622_T43 JR252551
 Unigene15624_T43 JR252552
 Unigene15627_T43 JR252553
 Unigene15629_T43 JR252554
 Unigene15631_T43 JR252555
 Unigene15632_T43 JR252556
 Unigene15633_T43 JR252557
 Unigene15634_T43 JR252558
 Unigene15635_T43 JR252559
 Unigene15636_T43 JR252560
 Unigene15638_T43 JR252561
 Unigene15639_T43 JR252562
 Unigene15640_T43 JR252563
 Unigene15641_T43 JR252564
 Unigene15642_T43 JR252565
 Unigene15643_T43 JR252566
 Unigene15645_T43 JR252567
 Unigene15646_T43 JR252568
 Unigene15648_T43 JR252569
 Unigene15649_T43 JR252570
 Unigene15650_T43 JR252571
 Unigene15651_T43 JR252572
 Unigene15652_T43 JR252573
 Unigene15653_T43 JR252574
 Unigene15655_T43 JR252575
 Unigene15658_T43 JR252576
 Unigene15659_T43 JR252577
 Unigene15660_T43 JR252578
 Unigene15661_T43 JR252579
 Unigene15662_T43 JR252580
 Unigene15663_T43 JR252581
 Unigene15664_T43 JR252582
 Unigene15665_T43 JR252583
 Unigene15667_T43 JR252584
 Unigene15668_T43 JR252585
 Unigene15669_T43 JR252586
 Unigene15670_T43 JR252587
 Unigene15673_T43 JR252588
 Unigene15675_T43 JR252589
 Unigene15676_T43 JR252590
 Unigene15678_T43 JR252591
 Unigene15679_T43 JR252592
 Unigene15682_T43 JR252593
 Unigene15686_T43 JR252594
 Unigene15687_T43 JR252595
 Unigene15691_T43 JR252596
 Unigene15692_T43 JR252597
 Unigene15693_T43 JR252598
 Unigene15694_T43 JR252599
 Unigene15695_T43 JR252600
 Unigene15697_T43 JR252601
 Unigene15698_T43 JR252602
 Unigene15700_T43 JR252603
 Unigene15701_T43 JR252604
 Unigene15702_T43 JR252605
 Unigene15703_T43 JR252606
 Unigene15704_T43 JR252607
 Unigene15706_T43 JR252608
 Unigene15707_T43 JR252609
 Unigene15708_T43 JR252610
 Unigene15710_T43 JR252611
 Unigene15711_T43 JR252612
 Unigene15713_T43 JR252613
 Unigene15716_T43 JR252614
 Unigene15717_T43 JR252615
 Unigene15718_T43 JR252616
 Unigene15719_T43 JR252617
 Unigene15721_T43 JR252618
 Unigene15722_T43 JR252619
 Unigene15723_T43 JR252620
 Unigene15724_T43 JR252621
 Unigene15726_T43 JR252622
 Unigene15727_T43 JR252623
 Unigene15728_T43 JR252624
 Unigene15729_T43 JR252625
 Unigene15731_T43 JR252626
 Unigene15732_T43 JR252627
 Unigene15733_T43 JR252628
 Unigene15734_T43 JR252629
 Unigene15735_T43 JR252630
 Unigene15737_T43 JR252631
 Unigene15739_T43 JR252632
 Unigene15740_T43 JR252633
 Unigene15741_T43 JR252634
 Unigene15742_T43 JR252635
 Unigene15743_T43 JR252636
 Unigene15744_T43 JR252637
 Unigene15745_T43 JR252638
 Unigene15746_T43 JR252639
 Unigene15748_T43 JR252640
 Unigene15749_T43 JR252641
 Unigene15752_T43 JR252642
 Unigene15755_T43 JR252643
 Unigene15756_T43 JR252644
 Unigene15757_T43 JR252645
 Unigene15760_T43 JR252646
 Unigene15761_T43 JR252647
 Unigene15762_T43 JR252648
 Unigene15764_T43 JR252649
 Unigene15766_T43 JR252650
 Unigene15768_T43 JR252651
 Unigene15770_T43 JR252652
 Unigene15773_T43 JR252653
 Unigene15774_T43 JR252654
 Unigene15778_T43 JR252655
 Unigene15779_T43 JR252656
 Unigene15783_T43 JR252657
 Unigene15784_T43 JR252658
 Unigene15785_T43 JR252659
 Unigene15786_T43 JR252660
 Unigene15787_T43 JR252661
 Unigene15788_T43 JR252662
 Unigene15789_T43 JR252663
 Unigene15790_T43 JR252664
 Unigene15793_T43 JR252665
 Unigene15794_T43 JR252666
 Unigene15796_T43 JR252667
 Unigene15797_T43 JR252668
 Unigene15799_T43 JR252669
 Unigene15800_T43 JR252670
 Unigene15801_T43 JR252671
 Unigene15802_T43 JR252672
 Unigene15803_T43 JR252673
 Unigene15804_T43 JR252674
 Unigene15805_T43 JR252675
 Unigene15808_T43 JR252676
 Unigene15809_T43 JR252677
 Unigene15810_T43 JR252678
 Unigene15812_T43 JR252679
 Unigene15814_T43 JR252680
 Unigene15815_T43 JR252681
 Unigene15816_T43 JR252682
 Unigene15817_T43 JR252683
 Unigene15818_T43 JR252684
 Unigene15820_T43 JR252685
 Unigene15822_T43 JR252686
 Unigene15823_T43 JR252687
 Unigene15826_T43 JR252688
 Unigene15827_T43 JR252689
 Unigene15828_T43 JR252690
 Unigene15829_T43 JR252691
 Unigene15830_T43 JR252692
 Unigene15831_T43 JR252693
 Unigene15832_T43 JR252694
 Unigene15833_T43 JR252695
 Unigene15834_T43 JR252696
 Unigene15835_T43 JR252697
 Unigene15836_T43 JR252698
 Unigene15837_T43 JR252699
 Unigene15839_T43 JR252700
 Unigene15840_T43 JR252701
 Unigene15841_T43 JR252702
 Unigene15842_T43 JR252703
 Unigene15843_T43 JR252704
 Unigene15845_T43 JR252705
 Unigene15846_T43 JR252706
 Unigene15848_T43 JR252707
 Unigene15851_T43 JR252708
 Unigene15852_T43 JR252709
 Unigene15856_T43 JR252710
 Unigene15858_T43 JR252711
 Unigene15860_T43 JR252712
 Unigene15862_T43 JR252713
 Unigene15865_T43 JR252714
 Unigene15866_T43 JR252715
 Unigene15867_T43 JR252716
 Unigene15868_T43 JR252717
 Unigene15869_T43 JR252718
 Unigene15871_T43 JR252719
 Unigene15874_T43 JR252720
 Unigene15876_T43 JR252721
 Unigene15877_T43 JR252722
 Unigene15878_T43 JR252723
 Unigene15879_T43 JR252724
 Unigene15880_T43 JR252725
 Unigene15883_T43 JR252726
 Unigene15888_T43 JR252727
 Unigene15890_T43 JR252728
 Unigene15893_T43 JR252729
 Unigene15894_T43 JR252730
 Unigene15896_T43 JR252731
 Unigene15898_T43 JR252732
 Unigene15899_T43 JR252733
 Unigene15900_T43 JR252734
 Unigene15901_T43 JR252735
 Unigene15902_T43 JR252736
 Unigene15903_T43 JR252737
 Unigene15904_T43 JR252738
 Unigene15905_T43 JR252739
 Unigene15906_T43 JR252740
 Unigene15907_T43 JR252741
 Unigene15909_T43 JR252742
 Unigene15910_T43 JR252743
 Unigene15911_T43 JR252744
 Unigene15914_T43 JR252745
 Unigene15916_T43 JR252746
 Unigene15919_T43 JR252747
 Unigene15920_T43 JR252748
 Unigene15921_T43 JR252749
 Unigene15922_T43 JR252750
 Unigene15924_T43 JR252751
 Unigene15925_T43 JR252752
 Unigene15926_T43 JR252753
 Unigene15928_T43 JR252754
 Unigene15929_T43 JR252755
 Unigene15930_T43 JR252756
 Unigene15931_T43 JR252757
 Unigene15932_T43 JR252758
 Unigene15933_T43 JR252759
 Unigene15935_T43 JR252760
 Unigene15936_T43 JR252761
 Unigene15937_T43 JR252762
 Unigene15944_T43 JR252763
 Unigene15947_T43 JR252764
 Unigene15948_T43 JR252765
 Unigene15949_T43 JR252766
 Unigene15950_T43 JR252767
 Unigene15953_T43 JR252768
 Unigene15954_T43 JR252769
 Unigene15957_T43 JR252770
 Unigene15958_T43 JR252771
 Unigene15959_T43 JR252772
 Unigene15961_T43 JR252773
 Unigene15962_T43 JR252774
 Unigene15963_T43 JR252775
 Unigene15965_T43 JR252776
 Unigene15967_T43 JR252777
 Unigene15970_T43 JR252778
 Unigene15971_T43 JR252779
 Unigene15972_T43 JR252780
 Unigene15973_T43 JR252781
 Unigene15975_T43 JR252782
 Unigene15977_T43 JR252783
 Unigene15978_T43 JR252784
 Unigene15979_T43 JR252785
 Unigene15982_T43 JR252786
 Unigene15984_T43 JR252787
 Unigene15985_T43 JR252788
 Unigene15986_T43 JR252789
 Unigene15987_T43 JR252790
 Unigene15989_T43 JR252791
 Unigene15991_T43 JR252792
 Unigene15992_T43 JR252793
 Unigene15994_T43 JR252794
 Unigene15995_T43 JR252795
 Unigene15996_T43 JR252796
 Unigene15997_T43 JR252797
 Unigene15999_T43 JR252798
 Unigene16000_T43 JR252799
 Unigene16003_T43 JR252800
 Unigene16005_T43 JR252801
 Unigene16008_T43 JR252802
 Unigene16009_T43 JR252803
 Unigene16010_T43 JR252804
 Unigene16011_T43 JR252805
 Unigene16013_T43 JR252806
 Unigene16014_T43 JR252807
 Unigene16020_T43 JR252808
 Unigene16022_T43 JR252809
 Unigene16024_T43 JR252810
 Unigene16026_T43 JR252811
 Unigene16027_T43 JR252812
 Unigene16029_T43 JR252813
 Unigene16031_T43 JR252814
 Unigene16032_T43 JR252815
 Unigene16033_T43 JR252816
 Unigene16034_T43 JR252817
 Unigene16037_T43 JR252818
 Unigene16038_T43 JR252819
 Unigene16039_T43 JR252820
 Unigene16040_T43 JR252821
 Unigene16046_T43 JR252822
 Unigene16047_T43 JR252823
 Unigene16049_T43 JR252824
 Unigene16051_T43 JR252825
 Unigene16052_T43 JR252826
 Unigene16053_T43 JR252827
 Unigene16054_T43 JR252828
 Unigene16055_T43 JR252829
 Unigene16057_T43 JR252830
 Unigene16059_T43 JR252831
 Unigene16060_T43 JR252832
 Unigene16061_T43 JR252833
 Unigene16062_T43 JR252834
 Unigene16063_T43 JR252835
 Unigene16067_T43 JR252836
 Unigene16068_T43 JR252837
 Unigene16070_T43 JR252838
 Unigene16071_T43 JR252839
 Unigene16072_T43 JR252840
 Unigene16078_T43 JR252841
 Unigene16081_T43 JR252842
 Unigene16085_T43 JR252843
 Unigene16086_T43 JR252844
 Unigene16087_T43 JR252845
 Unigene16089_T43 JR252846
 Unigene16091_T43 JR252847
 Unigene16095_T43 JR252848
 Unigene16097_T43 JR252849
 Unigene16099_T43 JR252850
 Unigene16101_T43 JR252851
 Unigene16102_T43 JR252852
 Unigene16103_T43 JR252853
 Unigene16104_T43 JR252854
 Unigene16105_T43 JR252855
 Unigene16109_T43 JR252856
 Unigene16110_T43 JR252857
 Unigene16111_T43 JR252858
 Unigene16112_T43 JR252859
 Unigene16113_T43 JR252860
 Unigene16115_T43 JR252861
 Unigene16116_T43 JR252862
 Unigene16117_T43 JR252863
 Unigene16118_T43 JR252864
 Unigene16121_T43 JR252865
 Unigene16122_T43 JR252866
 Unigene16123_T43 JR252867
 Unigene16124_T43 JR252868
 Unigene16125_T43 JR252869
 Unigene16127_T43 JR252870
 Unigene16128_T43 JR252871
 Unigene16129_T43 JR252872
 Unigene16130_T43 JR252873
 Unigene16131_T43 JR252874
 Unigene16133_T43 JR252875
 Unigene16134_T43 JR252876
 Unigene16136_T43 JR252877
 Unigene16137_T43 JR252878
 Unigene16138_T43 JR252879
 Unigene16139_T43 JR252880
 Unigene16142_T43 JR252881
 Unigene16143_T43 JR252882
 Unigene16144_T43 JR252883
 Unigene16145_T43 JR252884
 Unigene16148_T43 JR252885
 Unigene16151_T43 JR252886
 Unigene16152_T43 JR252887
 Unigene16154_T43 JR252888
 Unigene16156_T43 JR252889
 Unigene16157_T43 JR252890
 Unigene16158_T43 JR252891
 Unigene16160_T43 JR252892
 Unigene16161_T43 JR252893
 Unigene16162_T43 JR252894
 Unigene16165_T43 JR252895
 Unigene16167_T43 JR252896
 Unigene16170_T43 JR252897
 Unigene16171_T43 JR252898
 Unigene16172_T43 JR252899
 Unigene16173_T43 JR252900
 Unigene16175_T43 JR252901
 Unigene16176_T43 JR252902
 Unigene16177_T43 JR252903
 Unigene16179_T43 JR252904
 Unigene16180_T43 JR252905
 Unigene16181_T43 JR252906
 Unigene16182_T43 JR252907
 Unigene16184_T43 JR252908
 Unigene16185_T43 JR252909
 Unigene16186_T43 JR252910
 Unigene16188_T43 JR252911
 Unigene16189_T43 JR252912
 Unigene16190_T43 JR252913
 Unigene16191_T43 JR252914
 Unigene16193_T43 JR252915
 Unigene16194_T43 JR252916
 Unigene16195_T43 JR252917
 Unigene16198_T43 JR252918
 Unigene16199_T43 JR252919
 Unigene16200_T43 JR252920
 Unigene16201_T43 JR252921
 Unigene16202_T43 JR252922
 Unigene16206_T43 JR252923
 Unigene16207_T43 JR252924
 Unigene16208_T43 JR252925
 Unigene16210_T43 JR252926
 Unigene16211_T43 JR252927
 Unigene16212_T43 JR252928
 Unigene16213_T43 JR252929
 Unigene16214_T43 JR252930
 Unigene16216_T43 JR252931
 Unigene16217_T43 JR252932
 Unigene16218_T43 JR252933
 Unigene16221_T43 JR252934
 Unigene16222_T43 JR252935
 Unigene16225_T43 JR252936
 Unigene16226_T43 JR252937
 Unigene16229_T43 JR252938
 Unigene16230_T43 JR252939
 Unigene16231_T43 JR252940
 Unigene16232_T43 JR252941
 Unigene16235_T43 JR252942
 Unigene16236_T43 JR252943
 Unigene16238_T43 JR252944
 Unigene16239_T43 JR252945
 Unigene16240_T43 JR252946
 Unigene16241_T43 JR252947
 Unigene16245_T43 JR252948
 Unigene16246_T43 JR252949
 Unigene16247_T43 JR252950
 Unigene16248_T43 JR252951
 Unigene16249_T43 JR252952
 Unigene16255_T43 JR252953
 Unigene16258_T43 JR252954
 Unigene16260_T43 JR252955
 Unigene16261_T43 JR252956
 Unigene16263_T43 JR252957
 Unigene16265_T43 JR252958
 Unigene16267_T43 JR252959
 Unigene16268_T43 JR252960
 Unigene16269_T43 JR252961
 Unigene16270_T43 JR252962
 Unigene16271_T43 JR252963
 Unigene16274_T43 JR252964
 Unigene16276_T43 JR252965
 Unigene16277_T43 JR252966
 Unigene16278_T43 JR252967
 Unigene16279_T43 JR252968
 Unigene16280_T43 JR252969
 Unigene16283_T43 JR252970
 Unigene16284_T43 JR252971
 Unigene16286_T43 JR252972
 Unigene16289_T43 JR252973
 Unigene16290_T43 JR252974
 Unigene16291_T43 JR252975
 Unigene16293_T43 JR252976
 Unigene16295_T43 JR252977
 Unigene16300_T43 JR252978
 Unigene16302_T43 JR252979
 Unigene16303_T43 JR252980
 Unigene16304_T43 JR252981
 Unigene16305_T43 JR252982
 Unigene16306_T43 JR252983
 Unigene16307_T43 JR252984
 Unigene16308_T43 JR252985
 Unigene16309_T43 JR252986
 Unigene16310_T43 JR252987
 Unigene16311_T43 JR252988
 Unigene16312_T43 JR252989
 Unigene16314_T43 JR252990
 Unigene16318_T43 JR252991
 Unigene16321_T43 JR252992
 Unigene16325_T43 JR252993
 Unigene16326_T43 JR252994
 Unigene16329_T43 JR252995
 Unigene16333_T43 JR252996
 Unigene16337_T43 JR252997
 Unigene16339_T43 JR252998
 Unigene16342_T43 JR252999
 Unigene16343_T43 JR253000
 Unigene16345_T43 JR253001
 Unigene16346_T43 JR253002
 Unigene16347_T43 JR253003
 Unigene16349_T43 JR253004
 Unigene16350_T43 JR253005
 Unigene16353_T43 JR253006
 Unigene16356_T43 JR253007
 Unigene16357_T43 JR253008
 Unigene16358_T43 JR253009
 Unigene16359_T43 JR253010
 Unigene16360_T43 JR253011
 Unigene16361_T43 JR253012
 Unigene16362_T43 JR253013
 Unigene16363_T43 JR253014
 Unigene16364_T43 JR253015
 Unigene16366_T43 JR253016
 Unigene16367_T43 JR253017
 Unigene16368_T43 JR253018
 Unigene16372_T43 JR253019
 Unigene16373_T43 JR253020
 Unigene16374_T43 JR253021
 Unigene16377_T43 JR253022
 Unigene16378_T43 JR253023
 Unigene16381_T43 JR253024
 Unigene16382_T43 JR253025
 Unigene16383_T43 JR253026
 Unigene16384_T43 JR253027
 Unigene16387_T43 JR253028
 Unigene16388_T43 JR253029
 Unigene16390_T43 JR253030
 Unigene16391_T43 JR253031
 Unigene16396_T43 JR253032
 Unigene16399_T43 JR253033
 Unigene16401_T43 JR253034
 Unigene16402_T43 JR253035
 Unigene16403_T43 JR253036
 Unigene16404_T43 JR253037
 Unigene16405_T43 JR253038
 Unigene16407_T43 JR253039
 Unigene16410_T43 JR253040
 Unigene16412_T43 JR253041
 Unigene16414_T43 JR253042
 Unigene16417_T43 JR253043
 Unigene16418_T43 JR253044
 Unigene16420_T43 JR253045
 Unigene16421_T43 JR253046
 Unigene16422_T43 JR253047
 Unigene16423_T43 JR253048
 Unigene16424_T43 JR253049
 Unigene16425_T43 JR253050
 Unigene16427_T43 JR253051
 Unigene16429_T43 JR253052
 Unigene16432_T43 JR253053
 Unigene16433_T43 JR253054
 Unigene16434_T43 JR253055
 Unigene16436_T43 JR253056
 Unigene16437_T43 JR253057
 Unigene16438_T43 JR253058
 Unigene16439_T43 JR253059
 Unigene16440_T43 JR253060
 Unigene16441_T43 JR253061
 Unigene16442_T43 JR253062
 Unigene16444_T43 JR253063
 Unigene16446_T43 JR253064
 Unigene16447_T43 JR253065
 Unigene16448_T43 JR253066
 Unigene16449_T43 JR253067
 Unigene16450_T43 JR253068
 Unigene16451_T43 JR253069
 Unigene16453_T43 JR253070
 Unigene16454_T43 JR253071
 Unigene16455_T43 JR253072
 Unigene16456_T43 JR253073
 Unigene16457_T43 JR253074
 Unigene16458_T43 JR253075
 Unigene16459_T43 JR253076
 Unigene16460_T43 JR253077
 Unigene16461_T43 JR253078
 Unigene16464_T43 JR253079
 Unigene16467_T43 JR253080
 Unigene16468_T43 JR253081
 Unigene16469_T43 JR253082
 Unigene16470_T43 JR253083
 Unigene16472_T43 JR253084
 Unigene16473_T43 JR253085
 Unigene16474_T43 JR253086
 Unigene16476_T43 JR253087
 Unigene16477_T43 JR253088
 Unigene16479_T43 JR253089
 Unigene16480_T43 JR253090
 Unigene16481_T43 JR253091
 Unigene16482_T43 JR253092
 Unigene16483_T43 JR253093
 Unigene16484_T43 JR253094
 Unigene16485_T43 JR253095
 Unigene16486_T43 JR253096
 Unigene16487_T43 JR253097
 Unigene16488_T43 JR253098
 Unigene16489_T43 JR253099
 Unigene16490_T43 JR253100
 Unigene16491_T43 JR253101
 Unigene16492_T43 JR253102
 Unigene16493_T43 JR253103
 Unigene16494_T43 JR253104
 Unigene16497_T43 JR253105
 Unigene16498_T43 JR253106
 Unigene16499_T43 JR253107
 Unigene16501_T43 JR253108
 Unigene16502_T43 JR253109
 Unigene16503_T43 JR253110
 Unigene16504_T43 JR253111
 Unigene16506_T43 JR253112
 Unigene16508_T43 JR253113
 Unigene16514_T43 JR253114
 Unigene16515_T43 JR253115
 Unigene16516_T43 JR253116
 Unigene16519_T43 JR253117
 Unigene16520_T43 JR253118
 Unigene16521_T43 JR253119
 Unigene16522_T43 JR253120
 Unigene16523_T43 JR253121
 Unigene16524_T43 JR253122
 Unigene16525_T43 JR253123
 Unigene16526_T43 JR253124
 Unigene16528_T43 JR253125
 Unigene16529_T43 JR253126
 Unigene16530_T43 JR253127
 Unigene16531_T43 JR253128
 Unigene16534_T43 JR253129
 Unigene16536_T43 JR253130
 Unigene16538_T43 JR253131
 Unigene16539_T43 JR253132
 Unigene16544_T43 JR253133
 Unigene16545_T43 JR253134
 Unigene16547_T43 JR253135
 Unigene16549_T43 JR253136
 Unigene16554_T43 JR253137
 Unigene16555_T43 JR253138
 Unigene16556_T43 JR253139
 Unigene16561_T43 JR253140
 Unigene16562_T43 JR253141
 Unigene16563_T43 JR253142
 Unigene16564_T43 JR253143
 Unigene16565_T43 JR253144
 Unigene16569_T43 JR253145
 Unigene16572_T43 JR253146
 Unigene16574_T43 JR253147
 Unigene16575_T43 JR253148
 Unigene16579_T43 JR253149
 Unigene16580_T43 JR253150
 Unigene16581_T43 JR253151
 Unigene16582_T43 JR253152
 Unigene16583_T43 JR253153
 Unigene16584_T43 JR253154
 Unigene16585_T43 JR253155
 Unigene16587_T43 JR253156
 Unigene16589_T43 JR253157
 Unigene16590_T43 JR253158
 Unigene16591_T43 JR253159
 Unigene16592_T43 JR253160
 Unigene16593_T43 JR253161
 Unigene16594_T43 JR253162
 Unigene16598_T43 JR253163
 Unigene16599_T43 JR253164
 Unigene16600_T43 JR253165
 Unigene16602_T43 JR253166
 Unigene16607_T43 JR253167
 Unigene16609_T43 JR253168
 Unigene16612_T43 JR253169
 Unigene16613_T43 JR253170
 Unigene16614_T43 JR253171
 Unigene16615_T43 JR253172
 Unigene16618_T43 JR253173
 Unigene16619_T43 JR253174
 Unigene16620_T43 JR253175
 Unigene16622_T43 JR253176
 Unigene16623_T43 JR253177
 Unigene16624_T43 JR253178
 Unigene16625_T43 JR253179
 Unigene16626_T43 JR253180
 Unigene16627_T43 JR253181
 Unigene16630_T43 JR253182
 Unigene16631_T43 JR253183
 Unigene16632_T43 JR253184
 Unigene16633_T43 JR253185
 Unigene16634_T43 JR253186
 Unigene16635_T43 JR253187
 Unigene16637_T43 JR253188
 Unigene16638_T43 JR253189
 Unigene16639_T43 JR253190
 Unigene16640_T43 JR253191
 Unigene16643_T43 JR253192
 Unigene16645_T43 JR253193
 Unigene16646_T43 JR253194
 Unigene16647_T43 JR253195
 Unigene16651_T43 JR253196
 Unigene16653_T43 JR253197
 Unigene16655_T43 JR253198
 Unigene16656_T43 JR253199
 Unigene16657_T43 JR253200
 Unigene16664_T43 JR253201
 Unigene16665_T43 JR253202
 Unigene16667_T43 JR253203
 Unigene16668_T43 JR253204
 Unigene16669_T43 JR253205
 Unigene16671_T43 JR253206
 Unigene16673_T43 JR253207
 Unigene16675_T43 JR253208
 Unigene16676_T43 JR253209
 Unigene16678_T43 JR253210
 Unigene16680_T43 JR253211
 Unigene16682_T43 JR253212
 Unigene16683_T43 JR253213
 Unigene16684_T43 JR253214
 Unigene16686_T43 JR253215
 Unigene16689_T43 JR253216
 Unigene16690_T43 JR253217
 Unigene16692_T43 JR253218
 Unigene16694_T43 JR253219
 Unigene16695_T43 JR253220
 Unigene16697_T43 JR253221
 Unigene16699_T43 JR253222
 Unigene16700_T43 JR253223
 Unigene16701_T43 JR253224
 Unigene16703_T43 JR253225
 Unigene16705_T43 JR253226
 Unigene16706_T43 JR253227
 Unigene16707_T43 JR253228
 Unigene16708_T43 JR253229
 Unigene16710_T43 JR253230
 Unigene16712_T43 JR253231
 Unigene16715_T43 JR253232
 Unigene16717_T43 JR253233
 Unigene16718_T43 JR253234
 Unigene16722_T43 JR253235
 Unigene16723_T43 JR253236
 Unigene16724_T43 JR253237
 Unigene16725_T43 JR253238
 Unigene16726_T43 JR253239
 Unigene16728_T43 JR253240
 Unigene16732_T43 JR253241
 Unigene16735_T43 JR253242
 Unigene16736_T43 JR253243
 Unigene16738_T43 JR253244
 Unigene16739_T43 JR253245
 Unigene16740_T43 JR253246
 Unigene16741_T43 JR253247
 Unigene16744_T43 JR253248
 Unigene16748_T43 JR253249
 Unigene16749_T43 JR253250
 Unigene16751_T43 JR253251
 Unigene16752_T43 JR253252
 Unigene16753_T43 JR253253
 Unigene16754_T43 JR253254
 Unigene16755_T43 JR253255
 Unigene16756_T43 JR253256
 Unigene16758_T43 JR253257
 Unigene16761_T43 JR253258
 Unigene16762_T43 JR253259
 Unigene16764_T43 JR253260
 Unigene16766_T43 JR253261
 Unigene16767_T43 JR253262
 Unigene16768_T43 JR253263
 Unigene16769_T43 JR253264
 Unigene16770_T43 JR253265
 Unigene16771_T43 JR253266
 Unigene16773_T43 JR253267
 Unigene16777_T43 JR253268
 Unigene16778_T43 JR253269
 Unigene16779_T43 JR253270
 Unigene16781_T43 JR253271
 Unigene16782_T43 JR253272
 Unigene16784_T43 JR253273
 Unigene16785_T43 JR253274
 Unigene16787_T43 JR253275
 Unigene16789_T43 JR253276
 Unigene16791_T43 JR253277
 Unigene16792_T43 JR253278
 Unigene16795_T43 JR253279
 Unigene16797_T43 JR253280
 Unigene16800_T43 JR253281
 Unigene16801_T43 JR253282
 Unigene16802_T43 JR253283
 Unigene16803_T43 JR253284
 Unigene16804_T43 JR253285
 Unigene16805_T43 JR253286
 Unigene16806_T43 JR253287
 Unigene16807_T43 JR253288
 Unigene16808_T43 JR253289
 Unigene16813_T43 JR253290
 Unigene16815_T43 JR253291
 Unigene16817_T43 JR253292
 Unigene16819_T43 JR253293
 Unigene16820_T43 JR253294
 Unigene16821_T43 JR253295
 Unigene16822_T43 JR253296
 Unigene16824_T43 JR253297
 Unigene16825_T43 JR253298
 Unigene16829_T43 JR253299
 Unigene16830_T43 JR253300
 Unigene16831_T43 JR253301
 Unigene16832_T43 JR253302
 Unigene16833_T43 JR253303
 Unigene16835_T43 JR253304
 Unigene16837_T43 JR253305
 Unigene16838_T43 JR253306
 Unigene16839_T43 JR253307
 Unigene16841_T43 JR253308
 Unigene16843_T43 JR253309
 Unigene16845_T43 JR253310
 Unigene16846_T43 JR253311
 Unigene16848_T43 JR253312
 Unigene16849_T43 JR253313
 Unigene16851_T43 JR253314
 Unigene16852_T43 JR253315
 Unigene16854_T43 JR253316
 Unigene16855_T43 JR253317
 Unigene16857_T43 JR253318
 Unigene16858_T43 JR253319
 Unigene16859_T43 JR253320
 Unigene16861_T43 JR253321
 Unigene16862_T43 JR253322
 Unigene16865_T43 JR253323
 Unigene16866_T43 JR253324
 Unigene16867_T43 JR253325
 Unigene16871_T43 JR253326
 Unigene16873_T43 JR253327
 Unigene16879_T43 JR253328
 Unigene16880_T43 JR253329
 Unigene16883_T43 JR253330
 Unigene16884_T43 JR253331
 Unigene16885_T43 JR253332
 Unigene16886_T43 JR253333
 Unigene16887_T43 JR253334
 Unigene16888_T43 JR253335
 Unigene16889_T43 JR253336
 Unigene16892_T43 JR253337
 Unigene16893_T43 JR253338
 Unigene16895_T43 JR253339
 Unigene16896_T43 JR253340
 Unigene16898_T43 JR253341
 Unigene16900_T43 JR253342
 Unigene16901_T43 JR253343
 Unigene16905_T43 JR253344
 Unigene16906_T43 JR253345
 Unigene16908_T43 JR253346
 Unigene16909_T43 JR253347
 Unigene16911_T43 JR253348
 Unigene16912_T43 JR253349
 Unigene16913_T43 JR253350
 Unigene16916_T43 JR253351
 Unigene16918_T43 JR253352
 Unigene16919_T43 JR253353
 Unigene16920_T43 JR253354
 Unigene16922_T43 JR253355
 Unigene16923_T43 JR253356
 Unigene16925_T43 JR253357
 Unigene16927_T43 JR253358
 Unigene16930_T43 JR253359
 Unigene16931_T43 JR253360
 Unigene16937_T43 JR253361
 Unigene16938_T43 JR253362
 Unigene16940_T43 JR253363
 Unigene16941_T43 JR253364
 Unigene16942_T43 JR253365
 Unigene16944_T43 JR253366
 Unigene16947_T43 JR253367
 Unigene16948_T43 JR253368
 Unigene16949_T43 JR253369
 Unigene16950_T43 JR253370
 Unigene16951_T43 JR253371
 Unigene16952_T43 JR253372
 Unigene16957_T43 JR253373
 Unigene16958_T43 JR253374
 Unigene16959_T43 JR253375
 Unigene16960_T43 JR253376
 Unigene16961_T43 JR253377
 Unigene16963_T43 JR253378
 Unigene16964_T43 JR253379
 Unigene16967_T43 JR253380
 Unigene16969_T43 JR253381
 Unigene16971_T43 JR253382
 Unigene16972_T43 JR253383
 Unigene16975_T43 JR253384
 Unigene16978_T43 JR253385
 Unigene16979_T43 JR253386
 Unigene16980_T43 JR253387
 Unigene16981_T43 JR253388
 Unigene16984_T43 JR253389
 Unigene16985_T43 JR253390
 Unigene16986_T43 JR253391
 Unigene16988_T43 JR253392
 Unigene16989_T43 JR253393
 Unigene16991_T43 JR253394
 Unigene16993_T43 JR253395
 Unigene16994_T43 JR253396
 Unigene16995_T43 JR253397
 Unigene16996_T43 JR253398
 Unigene16997_T43 JR253399
 Unigene16998_T43 JR253400
 Unigene17003_T43 JR253401
 Unigene17005_T43 JR253402
 Unigene17008_T43 JR253403
 Unigene17009_T43 JR253404
 Unigene17010_T43 JR253405
 Unigene17011_T43 JR253406
 Unigene17012_T43 JR253407
 Unigene17014_T43 JR253408
 Unigene17016_T43 JR253409
 Unigene17017_T43 JR253410
 Unigene17018_T43 JR253411
 Unigene17020_T43 JR253412
 Unigene17021_T43 JR253413
 Unigene17023_T43 JR253414
 Unigene17024_T43 JR253415
 Unigene17025_T43 JR253416
 Unigene17026_T43 JR253417
 Unigene17027_T43 JR253418
 Unigene17030_T43 JR253419
 Unigene17031_T43 JR253420
 Unigene17033_T43 JR253421
 Unigene17035_T43 JR253422
 Unigene17036_T43 JR253423
 Unigene17037_T43 JR253424
 Unigene17038_T43 JR253425
 Unigene17039_T43 JR253426
 Unigene17040_T43 JR253427
 Unigene17041_T43 JR253428
 Unigene17043_T43 JR253429
 Unigene17044_T43 JR253430
 Unigene17046_T43 JR253431
 Unigene17047_T43 JR253432
 Unigene17048_T43 JR253433
 Unigene17049_T43 JR253434
 Unigene17050_T43 JR253435
 Unigene17051_T43 JR253436
 Unigene17052_T43 JR253437
 Unigene17053_T43 JR253438
 Unigene17054_T43 JR253439
 Unigene17055_T43 JR253440
 Unigene17056_T43 JR253441
 Unigene17057_T43 JR253442
 Unigene17058_T43 JR253443
 Unigene17059_T43 JR253444
 Unigene17061_T43 JR253445
 Unigene17062_T43 JR253446
 Unigene17063_T43 JR253447
 Unigene17065_T43 JR253448
 Unigene17066_T43 JR253449
 Unigene17069_T43 JR253450
 Unigene17070_T43 JR253451
 Unigene17072_T43 JR253452
 Unigene17074_T43 JR253453
 Unigene17077_T43 JR253454
 Unigene17080_T43 JR253455
 Unigene17081_T43 JR253456
 Unigene17082_T43 JR253457
 Unigene17084_T43 JR253458
 Unigene17085_T43 JR253459
 Unigene17086_T43 JR253460
 Unigene17087_T43 JR253461
 Unigene17089_T43 JR253462
 Unigene17090_T43 JR253463
 Unigene17092_T43 JR253464
 Unigene17093_T43 JR253465
 Unigene17096_T43 JR253466
 Unigene17098_T43 JR253467
 Unigene17099_T43 JR253468
 Unigene17100_T43 JR253469
 Unigene17101_T43 JR253470
 Unigene17103_T43 JR253471
 Unigene17104_T43 JR253472
 Unigene17108_T43 JR253473
 Unigene17110_T43 JR253474
 Unigene17116_T43 JR253475
 Unigene17118_T43 JR253476
 Unigene17122_T43 JR253477
 Unigene17124_T43 JR253478
 Unigene17125_T43 JR253479
 Unigene17126_T43 JR253480
 Unigene17128_T43 JR253481
 Unigene17129_T43 JR253482
 Unigene17130_T43 JR253483
 Unigene17134_T43 JR253484
 Unigene17138_T43 JR253485
 Unigene17139_T43 JR253486
 Unigene17142_T43 JR253487
 Unigene17143_T43 JR253488
 Unigene17145_T43 JR253489
 Unigene17146_T43 JR253490
 Unigene17147_T43 JR253491
 Unigene17149_T43 JR253492
 Unigene17150_T43 JR253493
 Unigene17151_T43 JR253494
 Unigene17153_T43 JR253495
 Unigene17154_T43 JR253496
 Unigene17155_T43 JR253497
 Unigene17156_T43 JR253498
 Unigene17157_T43 JR253499
 Unigene17158_T43 JR253500
 Unigene17159_T43 JR253501
 Unigene17160_T43 JR253502
 Unigene17161_T43 JR253503
 Unigene17162_T43 JR253504
 Unigene17164_T43 JR253505
 Unigene17165_T43 JR253506
 Unigene17166_T43 JR253507
 Unigene17167_T43 JR253508
 Unigene17168_T43 JR253509
 Unigene17169_T43 JR253510
 Unigene17170_T43 JR253511
 Unigene17172_T43 JR253512
 Unigene17174_T43 JR253513
 Unigene17175_T43 JR253514
 Unigene17178_T43 JR253515
 Unigene17180_T43 JR253516
 Unigene17181_T43 JR253517
 Unigene17182_T43 JR253518
 Unigene17183_T43 JR253519
 Unigene17184_T43 JR253520
 Unigene17187_T43 JR253521
 Unigene17188_T43 JR253522
 Unigene17189_T43 JR253523
 Unigene17191_T43 JR253524
 Unigene17192_T43 JR253525
 Unigene17194_T43 JR253526
 Unigene17195_T43 JR253527
 Unigene17196_T43 JR253528
 Unigene17198_T43 JR253529
 Unigene17199_T43 JR253530
 Unigene17200_T43 JR253531
 Unigene17203_T43 JR253532
 Unigene17204_T43 JR253533
 Unigene17205_T43 JR253534
 Unigene17207_T43 JR253535
 Unigene17208_T43 JR253536
 Unigene17209_T43 JR253537
 Unigene17210_T43 JR253538
 Unigene17211_T43 JR253539
 Unigene17212_T43 JR253540
 Unigene17213_T43 JR253541
 Unigene17216_T43 JR253542
 Unigene17217_T43 JR253543
 Unigene17219_T43 JR253544
 Unigene17220_T43 JR253545
 Unigene17221_T43 JR253546
 Unigene17223_T43 JR253547
 Unigene17225_T43 JR253548
 Unigene17227_T43 JR253549
 Unigene17228_T43 JR253550
 Unigene17229_T43 JR253551
 Unigene17232_T43 JR253552
 Unigene17233_T43 JR253553
 Unigene17234_T43 JR253554
 Unigene17235_T43 JR253555
 Unigene17237_T43 JR253556
 Unigene17241_T43 JR253557
 Unigene17242_T43 JR253558
 Unigene17243_T43 JR253559
 Unigene17245_T43 JR253560
 Unigene17246_T43 JR253561
 Unigene17247_T43 JR253562
 Unigene17250_T43 JR253563
 Unigene17251_T43 JR253564
 Unigene17253_T43 JR253565
 Unigene17255_T43 JR253566
 Unigene17256_T43 JR253567
 Unigene17257_T43 JR253568
 Unigene17260_T43 JR253569
 Unigene17262_T43 JR253570
 Unigene17264_T43 JR253571
 Unigene17265_T43 JR253572
 Unigene17267_T43 JR253573
 Unigene17268_T43 JR253574
 Unigene17269_T43 JR253575
 Unigene17270_T43 JR253576
 Unigene17272_T43 JR253577
 Unigene17275_T43 JR253578
 Unigene17277_T43 JR253579
 Unigene17278_T43 JR253580
 Unigene17282_T43 JR253581
 Unigene17284_T43 JR253582
 Unigene17285_T43 JR253583
 Unigene17287_T43 JR253584
 Unigene17288_T43 JR253585
 Unigene17290_T43 JR253586
 Unigene17291_T43 JR253587
 Unigene17292_T43 JR253588
 Unigene17293_T43 JR253589
 Unigene17294_T43 JR253590
 Unigene17297_T43 JR253591
 Unigene17298_T43 JR253592
 Unigene17299_T43 JR253593
 Unigene17300_T43 JR253594
 Unigene17301_T43 JR253595
 Unigene17302_T43 JR253596
 Unigene17303_T43 JR253597
 Unigene17304_T43 JR253598
 Unigene17305_T43 JR253599
 Unigene17306_T43 JR253600
 Unigene17307_T43 JR253601
 Unigene17308_T43 JR253602
 Unigene17309_T43 JR253603
 Unigene17310_T43 JR253604
 Unigene17311_T43 JR253605
 Unigene17312_T43 JR253606
 Unigene17313_T43 JR253607
 Unigene17315_T43 JR253608
 Unigene17316_T43 JR253609
 Unigene17317_T43 JR253610
 Unigene17319_T43 JR253611
 Unigene17320_T43 JR253612
 Unigene17321_T43 JR253613
 Unigene17322_T43 JR253614
 Unigene17323_T43 JR253615
 Unigene17324_T43 JR253616
 Unigene17325_T43 JR253617
 Unigene17328_T43 JR253618
 Unigene17329_T43 JR253619
 Unigene17330_T43 JR253620
 Unigene17331_T43 JR253621
 Unigene17332_T43 JR253622
 Unigene17334_T43 JR253623
 Unigene17335_T43 JR253624
 Unigene17336_T43 JR253625
 Unigene17337_T43 JR253626
 Unigene17339_T43 JR253627
 Unigene17342_T43 JR253628
 Unigene17344_T43 JR253629
 Unigene17345_T43 JR253630
 Unigene17348_T43 JR253631
 Unigene17349_T43 JR253632
 Unigene17351_T43 JR253633
 Unigene17352_T43 JR253634
 Unigene17353_T43 JR253635
 Unigene17355_T43 JR253636
 Unigene17357_T43 JR253637
 Unigene17358_T43 JR253638
 Unigene17360_T43 JR253639
 Unigene17361_T43 JR253640
 Unigene17362_T43 JR253641
 Unigene17363_T43 JR253642
 Unigene17364_T43 JR253643
 Unigene17365_T43 JR253644
 Unigene17367_T43 JR253645
 Unigene17369_T43 JR253646
 Unigene17371_T43 JR253647
 Unigene17374_T43 JR253648
 Unigene17375_T43 JR253649
 Unigene17377_T43 JR253650
 Unigene17378_T43 JR253651
 Unigene17380_T43 JR253652
 Unigene17381_T43 JR253653
 Unigene17384_T43 JR253654
 Unigene17385_T43 JR253655
 Unigene17386_T43 JR253656
 Unigene17387_T43 JR253657
 Unigene17388_T43 JR253658
 Unigene17389_T43 JR253659
 Unigene17390_T43 JR253660
 Unigene17391_T43 JR253661
 Unigene17399_T43 JR253662
 Unigene17400_T43 JR253663
 Unigene17401_T43 JR253664
 Unigene17402_T43 JR253665
 Unigene17405_T43 JR253666
 Unigene17406_T43 JR253667
 Unigene17407_T43 JR253668
 Unigene17409_T43 JR253669
 Unigene17410_T43 JR253670
 Unigene17411_T43 JR253671
 Unigene17415_T43 JR253672
 Unigene17416_T43 JR253673
 Unigene17418_T43 JR253674
 Unigene17419_T43 JR253675
 Unigene17420_T43 JR253676
 Unigene17421_T43 JR253677
 Unigene17422_T43 JR253678
 Unigene17424_T43 JR253679
 Unigene17425_T43 JR253680
 Unigene17428_T43 JR253681
 Unigene17432_T43 JR253682
 Unigene17433_T43 JR253683
 Unigene17434_T43 JR253684
 Unigene17437_T43 JR253685
 Unigene17438_T43 JR253686
 Unigene17441_T43 JR253687
 Unigene17443_T43 JR253688
 Unigene17444_T43 JR253689
 Unigene17445_T43 JR253690
 Unigene17447_T43 JR253691
 Unigene17449_T43 JR253692
 Unigene17454_T43 JR253693
 Unigene17455_T43 JR253694
 Unigene17456_T43 JR253695
 Unigene17457_T43 JR253696
 Unigene17458_T43 JR253697
 Unigene17459_T43 JR253698
 Unigene17461_T43 JR253699
 Unigene17462_T43 JR253700
 Unigene17464_T43 JR253701
 Unigene17465_T43 JR253702
 Unigene17467_T43 JR253703
 Unigene17472_T43 JR253704
 Unigene17474_T43 JR253705
 Unigene17475_T43 JR253706
 Unigene17477_T43 JR253707
 Unigene17479_T43 JR253708
 Unigene17480_T43 JR253709
 Unigene17481_T43 JR253710
 Unigene17482_T43 JR253711
 Unigene17484_T43 JR253712
 Unigene17485_T43 JR253713
 Unigene17486_T43 JR253714
 Unigene17487_T43 JR253715
 Unigene17489_T43 JR253716
 Unigene17490_T43 JR253717
 Unigene17491_T43 JR253718
 Unigene17493_T43 JR253719
 Unigene17494_T43 JR253720
 Unigene17496_T43 JR253721
 Unigene17497_T43 JR253722
 Unigene17498_T43 JR253723
 Unigene17499_T43 JR253724
 Unigene17500_T43 JR253725
 Unigene17501_T43 JR253726
 Unigene17502_T43 JR253727
 Unigene17503_T43 JR253728
 Unigene17504_T43 JR253729
 Unigene17505_T43 JR253730
 Unigene17506_T43 JR253731
 Unigene17509_T43 JR253732
 Unigene17511_T43 JR253733
 Unigene17513_T43 JR253734
 Unigene17516_T43 JR253735
 Unigene17518_T43 JR253736
 Unigene17519_T43 JR253737
 Unigene17520_T43 JR253738
 Unigene17521_T43 JR253739
 Unigene17522_T43 JR253740
 Unigene17523_T43 JR253741
 Unigene17525_T43 JR253742
 Unigene17526_T43 JR253743
 Unigene17527_T43 JR253744
 Unigene17528_T43 JR253745
 Unigene17529_T43 JR253746
 Unigene17530_T43 JR253747
 Unigene17531_T43 JR253748
 Unigene17535_T43 JR253749
 Unigene17538_T43 JR253750
 Unigene17540_T43 JR253751
 Unigene17541_T43 JR253752
 Unigene17544_T43 JR253753
 Unigene17545_T43 JR253754
 Unigene17546_T43 JR253755
 Unigene17547_T43 JR253756
 Unigene17550_T43 JR253757
 Unigene17551_T43 JR253758
 Unigene17554_T43 JR253759
 Unigene17555_T43 JR253760
 Unigene17558_T43 JR253761
 Unigene17559_T43 JR253762
 Unigene17561_T43 JR253763
 Unigene17562_T43 JR253764
 Unigene17564_T43 JR253765
 Unigene17565_T43 JR253766
 Unigene17568_T43 JR253767
 Unigene17569_T43 JR253768
 Unigene17571_T43 JR253769
 Unigene17572_T43 JR253770
 Unigene17573_T43 JR253771
 Unigene17574_T43 JR253772
 Unigene17575_T43 JR253773
 Unigene17576_T43 JR253774
 Unigene17577_T43 JR253775
 Unigene17578_T43 JR253776
 Unigene17579_T43 JR253777
 Unigene17581_T43 JR253778
 Unigene17582_T43 JR253779
 Unigene17583_T43 JR253780
 Unigene17585_T43 JR253781
 Unigene17587_T43 JR253782
 Unigene17588_T43 JR253783
 Unigene17591_T43 JR253784
 Unigene17594_T43 JR253785
 Unigene17595_T43 JR253786
 Unigene17596_T43 JR253787
 Unigene17597_T43 JR253788
 Unigene17600_T43 JR253789
 Unigene17601_T43 JR253790
 Unigene17603_T43 JR253791
 Unigene17604_T43 JR253792
 Unigene17606_T43 JR253793
 Unigene17607_T43 JR253794
 Unigene17608_T43 JR253795
 Unigene17609_T43 JR253796
 Unigene17610_T43 JR253797
 Unigene17611_T43 JR253798
 Unigene17612_T43 JR253799
 Unigene17613_T43 JR253800
 Unigene17614_T43 JR253801
 Unigene17616_T43 JR253802
 Unigene17617_T43 JR253803
 Unigene17618_T43 JR253804
 Unigene17619_T43 JR253805
 Unigene17622_T43 JR253806
 Unigene17623_T43 JR253807
 Unigene17625_T43 JR253808
 Unigene17626_T43 JR253809
 Unigene17627_T43 JR253810
 Unigene17628_T43 JR253811
 Unigene17629_T43 JR253812
 Unigene17631_T43 JR253813
 Unigene17632_T43 JR253814
 Unigene17633_T43 JR253815
 Unigene17634_T43 JR253816
 Unigene17635_T43 JR253817
 Unigene17636_T43 JR253818
 Unigene17637_T43 JR253819
 Unigene17638_T43 JR253820
 Unigene17639_T43 JR253821
 Unigene17640_T43 JR253822
 Unigene17641_T43 JR253823
 Unigene17642_T43 JR253824
 Unigene17644_T43 JR253825
 Unigene17646_T43 JR253826
 Unigene17647_T43 JR253827
 Unigene17648_T43 JR253828
 Unigene17649_T43 JR253829
 Unigene17650_T43 JR253830
 Unigene17651_T43 JR253831
 Unigene17652_T43 JR253832
 Unigene17653_T43 JR253833
 Unigene17659_T43 JR253834
 Unigene17660_T43 JR253835
 Unigene17662_T43 JR253836
 Unigene17663_T43 JR253837
 Unigene17664_T43 JR253838
 Unigene17665_T43 JR253839
 Unigene17667_T43 JR253840
 Unigene17669_T43 JR253841
 Unigene17670_T43 JR253842
 Unigene17671_T43 JR253843
 Unigene17672_T43 JR253844
 Unigene17674_T43 JR253845
 Unigene17675_T43 JR253846
 Unigene17676_T43 JR253847
 Unigene17677_T43 JR253848
 Unigene17678_T43 JR253849
 Unigene17679_T43 JR253850
 Unigene17681_T43 JR253851
 Unigene17683_T43 JR253852
 Unigene17685_T43 JR253853
 Unigene17688_T43 JR253854
 Unigene17690_T43 JR253855
 Unigene17692_T43 JR253856
 Unigene17693_T43 JR253857
 Unigene17694_T43 JR253858
 Unigene17696_T43 JR253859
 Unigene17698_T43 JR253860
 Unigene17699_T43 JR253861
 Unigene17700_T43 JR253862
 Unigene17704_T43 JR253863
 Unigene17705_T43 JR253864
 Unigene17707_T43 JR253865
 Unigene17709_T43 JR253866
 Unigene17711_T43 JR253867
 Unigene17712_T43 JR253868
 Unigene17713_T43 JR253869
 Unigene17714_T43 JR253870
 Unigene17718_T43 JR253871
 Unigene17720_T43 JR253872
 Unigene17721_T43 JR253873
 Unigene17722_T43 JR253874
 Unigene17724_T43 JR253875
 Unigene17725_T43 JR253876
 Unigene17726_T43 JR253877
 Unigene17727_T43 JR253878
 Unigene17728_T43 JR253879
 Unigene17729_T43 JR253880
 Unigene17732_T43 JR253881
 Unigene17733_T43 JR253882
 Unigene17735_T43 JR253883
 Unigene17736_T43 JR253884
 Unigene17737_T43 JR253885
 Unigene17738_T43 JR253886
 Unigene17739_T43 JR253887
 Unigene17740_T43 JR253888
 Unigene17741_T43 JR253889
 Unigene17742_T43 JR253890
 Unigene17744_T43 JR253891
 Unigene17745_T43 JR253892
 Unigene17746_T43 JR253893
 Unigene17747_T43 JR253894
 Unigene17748_T43 JR253895
 Unigene17751_T43 JR253896
 Unigene17752_T43 JR253897
 Unigene17753_T43 JR253898
 Unigene17754_T43 JR253899
 Unigene17755_T43 JR253900
 Unigene17758_T43 JR253901
 Unigene17760_T43 JR253902
 Unigene17761_T43 JR253903
 Unigene17765_T43 JR253904
 Unigene17766_T43 JR253905
 Unigene17768_T43 JR253906
 Unigene17770_T43 JR253907
 Unigene17771_T43 JR253908
 Unigene17773_T43 JR253909
 Unigene17775_T43 JR253910
 Unigene17777_T43 JR253911
 Unigene17779_T43 JR253912
 Unigene17780_T43 JR253913
 Unigene17781_T43 JR253914
 Unigene17782_T43 JR253915
 Unigene17783_T43 JR253916
 Unigene17784_T43 JR253917
 Unigene17786_T43 JR253918
 Unigene17787_T43 JR253919
 Unigene17788_T43 JR253920
 Unigene17789_T43 JR253921
 Unigene17792_T43 JR253922
 Unigene17794_T43 JR253923
 Unigene17795_T43 JR253924
 Unigene17796_T43 JR253925
 Unigene17797_T43 JR253926
 Unigene17798_T43 JR253927
 Unigene17799_T43 JR253928
 Unigene17801_T43 JR253929
 Unigene17803_T43 JR253930
 Unigene17805_T43 JR253931
 Unigene17807_T43 JR253932
 Unigene17808_T43 JR253933
 Unigene17811_T43 JR253934
 Unigene17814_T43 JR253935
 Unigene17815_T43 JR253936
 Unigene17817_T43 JR253937
 Unigene17818_T43 JR253938
 Unigene17819_T43 JR253939
 Unigene17823_T43 JR253940
 Unigene17824_T43 JR253941
 Unigene17825_T43 JR253942
 Unigene17826_T43 JR253943
 Unigene17830_T43 JR253944
 Unigene17832_T43 JR253945
 Unigene17833_T43 JR253946
 Unigene17835_T43 JR253947
 Unigene17836_T43 JR253948
 Unigene17837_T43 JR253949
 Unigene17838_T43 JR253950
 Unigene17839_T43 JR253951
 Unigene17841_T43 JR253952
 Unigene17842_T43 JR253953
 Unigene17843_T43 JR253954
 Unigene17845_T43 JR253955
 Unigene17846_T43 JR253956
 Unigene17847_T43 JR253957
 Unigene17848_T43 JR253958
 Unigene17851_T43 JR253959
 Unigene17852_T43 JR253960
 Unigene17853_T43 JR253961
 Unigene17854_T43 JR253962
 Unigene17857_T43 JR253963
 Unigene17859_T43 JR253964
 Unigene17860_T43 JR253965
 Unigene17861_T43 JR253966
 Unigene17862_T43 JR253967
 Unigene17864_T43 JR253968
 Unigene17865_T43 JR253969
 Unigene17866_T43 JR253970
 Unigene17867_T43 JR253971
 Unigene17868_T43 JR253972
 Unigene17870_T43 JR253973
 Unigene17871_T43 JR253974
 Unigene17872_T43 JR253975
 Unigene17873_T43 JR253976
 Unigene17874_T43 JR253977
 Unigene17875_T43 JR253978
 Unigene17876_T43 JR253979
 Unigene17877_T43 JR253980
 Unigene17880_T43 JR253981
 Unigene17883_T43 JR253982
 Unigene17887_T43 JR253983
 Unigene17889_T43 JR253984
 Unigene17890_T43 JR253985
 Unigene17891_T43 JR253986
 Unigene17892_T43 JR253987
 Unigene17894_T43 JR253988
 Unigene17895_T43 JR253989
 Unigene17897_T43 JR253990
 Unigene17898_T43 JR253991
 Unigene17900_T43 JR253992
 Unigene17902_T43 JR253993
 Unigene17903_T43 JR253994
 Unigene17904_T43 JR253995
 Unigene17905_T43 JR253996
 Unigene17906_T43 JR253997
 Unigene17908_T43 JR253998
 Unigene17909_T43 JR253999
 Unigene17911_T43 JR254000
 Unigene17912_T43 JR254001
 Unigene17914_T43 JR254002
 Unigene17917_T43 JR254003
 Unigene17918_T43 JR254004
 Unigene17919_T43 JR254005
 Unigene17920_T43 JR254006
 Unigene17921_T43 JR254007
 Unigene17922_T43 JR254008
 Unigene17925_T43 JR254009
 Unigene17926_T43 JR254010
 Unigene17927_T43 JR254011
 Unigene17928_T43 JR254012
 Unigene17930_T43 JR254013
 Unigene17931_T43 JR254014
 Unigene17932_T43 JR254015
 Unigene17933_T43 JR254016
 Unigene17934_T43 JR254017
 Unigene17935_T43 JR254018
 Unigene17937_T43 JR254019
 Unigene17938_T43 JR254020
 Unigene17939_T43 JR254021
 Unigene17940_T43 JR254022
 Unigene17942_T43 JR254023
 Unigene17943_T43 JR254024
 Unigene17944_T43 JR254025
 Unigene17945_T43 JR254026
 Unigene17946_T43 JR254027
 Unigene17948_T43 JR254028
 Unigene17952_T43 JR254029
 Unigene17955_T43 JR254030
 Unigene17956_T43 JR254031
 Unigene17957_T43 JR254032
 Unigene17959_T43 JR254033
 Unigene17960_T43 JR254034
 Unigene17961_T43 JR254035
 Unigene17964_T43 JR254036
 Unigene17965_T43 JR254037
 Unigene17966_T43 JR254038
 Unigene17967_T43 JR254039
 Unigene17968_T43 JR254040
 Unigene17969_T43 JR254041
 Unigene17971_T43 JR254042
 Unigene17972_T43 JR254043
 Unigene17975_T43 JR254044
 Unigene17976_T43 JR254045
 Unigene17979_T43 JR254046
 Unigene17980_T43 JR254047
 Unigene17981_T43 JR254048
 Unigene17982_T43 JR254049
 Unigene17983_T43 JR254050
 Unigene17984_T43 JR254051
 Unigene17986_T43 JR254052
 Unigene17987_T43 JR254053
 Unigene17988_T43 JR254054
 Unigene17990_T43 JR254055
 Unigene17991_T43 JR254056
 Unigene17992_T43 JR254057
 Unigene17995_T43 JR254058
 Unigene17998_T43 JR254059
 Unigene18001_T43 JR254060
 Unigene18003_T43 JR254061
 Unigene18005_T43 JR254062
 Unigene18006_T43 JR254063
 Unigene18007_T43 JR254064
 Unigene18008_T43 JR254065
 Unigene18011_T43 JR254066
 Unigene18013_T43 JR254067
 Unigene18014_T43 JR254068
 Unigene18016_T43 JR254069
 Unigene18019_T43 JR254070
 Unigene18022_T43 JR254071
 Unigene18023_T43 JR254072
 Unigene18024_T43 JR254073
 Unigene18025_T43 JR254074
 Unigene18026_T43 JR254075
 Unigene18029_T43 JR254076
 Unigene18030_T43 JR254077
 Unigene18033_T43 JR254078
 Unigene18034_T43 JR254079
 Unigene18035_T43 JR254080
 Unigene18037_T43 JR254081
 Unigene18038_T43 JR254082
 Unigene18039_T43 JR254083
 Unigene18040_T43 JR254084
 Unigene18041_T43 JR254085
 Unigene18042_T43 JR254086
 Unigene18044_T43 JR254087
 Unigene18045_T43 JR254088
 Unigene18047_T43 JR254089
 Unigene18051_T43 JR254090
 Unigene18054_T43 JR254091
 Unigene18057_T43 JR254092
 Unigene18058_T43 JR254093
 Unigene18059_T43 JR254094
 Unigene18060_T43 JR254095
 Unigene18061_T43 JR254096
 Unigene18062_T43 JR254097
 Unigene18063_T43 JR254098
 Unigene18065_T43 JR254099
 Unigene18066_T43 JR254100
 Unigene18067_T43 JR254101
 Unigene18069_T43 JR254102
 Unigene18070_T43 JR254103
 Unigene18073_T43 JR254104
 Unigene18074_T43 JR254105
 Unigene18076_T43 JR254106
 Unigene18077_T43 JR254107
 Unigene18078_T43 JR254108
 Unigene18079_T43 JR254109
 Unigene18082_T43 JR254110
 Unigene18088_T43 JR254111
 Unigene18090_T43 JR254112
 Unigene18091_T43 JR254113
 Unigene18093_T43 JR254114
 Unigene18094_T43 JR254115
 Unigene18095_T43 JR254116
 Unigene18097_T43 JR254117
 Unigene18100_T43 JR254118
 Unigene18103_T43 JR254119
 Unigene18104_T43 JR254120
 Unigene18109_T43 JR254121
 Unigene18110_T43 JR254122
 Unigene18111_T43 JR254123
 Unigene18112_T43 JR254124
 Unigene18114_T43 JR254125
 Unigene18115_T43 JR254126
 Unigene18117_T43 JR254127
 Unigene18120_T43 JR254128
 Unigene18121_T43 JR254129
 Unigene18123_T43 JR254130
 Unigene18124_T43 JR254131
 Unigene18125_T43 JR254132
 Unigene18126_T43 JR254133
 Unigene18127_T43 JR254134
 Unigene18130_T43 JR254135
 Unigene18131_T43 JR254136
 Unigene18135_T43 JR254137
 Unigene18136_T43 JR254138
 Unigene18137_T43 JR254139
 Unigene18138_T43 JR254140
 Unigene18140_T43 JR254141
 Unigene18141_T43 JR254142
 Unigene18143_T43 JR254143
 Unigene18146_T43 JR254144
 Unigene18147_T43 JR254145
 Unigene18148_T43 JR254146
 Unigene18150_T43 JR254147
 Unigene18151_T43 JR254148
 Unigene18152_T43 JR254149
 Unigene18154_T43 JR254150
 Unigene18155_T43 JR254151
 Unigene18157_T43 JR254152
 Unigene18158_T43 JR254153
 Unigene18160_T43 JR254154
 Unigene18162_T43 JR254155
 Unigene18165_T43 JR254156
 Unigene18166_T43 JR254157
 Unigene18167_T43 JR254158
 Unigene18168_T43 JR254159
 Unigene18169_T43 JR254160
 Unigene18172_T43 JR254161
 Unigene18173_T43 JR254162
 Unigene18174_T43 JR254163
 Unigene18175_T43 JR254164
 Unigene18176_T43 JR254165
 Unigene18179_T43 JR254166
 Unigene18180_T43 JR254167
 Unigene18181_T43 JR254168
 Unigene18183_T43 JR254169
 Unigene18184_T43 JR254170
 Unigene18185_T43 JR254171
 Unigene18187_T43 JR254172
 Unigene18188_T43 JR254173
 Unigene18189_T43 JR254174
 Unigene18191_T43 JR254175
 Unigene18192_T43 JR254176
 Unigene18193_T43 JR254177
 Unigene18194_T43 JR254178
 Unigene18195_T43 JR254179
 Unigene18197_T43 JR254180
 Unigene18198_T43 JR254181
 Unigene18199_T43 JR254182
 Unigene18200_T43 JR254183
 Unigene18201_T43 JR254184
 Unigene18202_T43 JR254185
 Unigene18203_T43 JR254186
 Unigene18204_T43 JR254187
 Unigene18205_T43 JR254188
 Unigene18206_T43 JR254189
 Unigene18207_T43 JR254190
 Unigene18208_T43 JR254191
 Unigene18209_T43 JR254192
 Unigene18212_T43 JR254193
 Unigene18213_T43 JR254194
 Unigene18214_T43 JR254195
 Unigene18215_T43 JR254196
 Unigene18216_T43 JR254197
 Unigene18217_T43 JR254198
 Unigene18218_T43 JR254199
 Unigene18219_T43 JR254200
 Unigene18220_T43 JR254201
 Unigene18221_T43 JR254202
 Unigene18222_T43 JR254203
 Unigene18223_T43 JR254204
 Unigene18225_T43 JR254205
 Unigene18227_T43 JR254206
 Unigene18230_T43 JR254207
 Unigene18232_T43 JR254208
 Unigene18233_T43 JR254209
 Unigene18235_T43 JR254210
 Unigene18239_T43 JR254211
 Unigene18241_T43 JR254212
 Unigene18242_T43 JR254213
 Unigene18244_T43 JR254214
 Unigene18246_T43 JR254215
 Unigene18247_T43 JR254216
 Unigene18248_T43 JR254217
 Unigene18250_T43 JR254218
 Unigene18252_T43 JR254219
 Unigene18253_T43 JR254220
 Unigene18254_T43 JR254221
 Unigene18256_T43 JR254222
 Unigene18257_T43 JR254223
 Unigene18258_T43 JR254224
 Unigene18259_T43 JR254225
 Unigene18261_T43 JR254226
 Unigene18262_T43 JR254227
 Unigene18264_T43 JR254228
 Unigene18265_T43 JR254229
 Unigene18267_T43 JR254230
 Unigene18269_T43 JR254231
 Unigene18271_T43 JR254232
 Unigene18272_T43 JR254233
 Unigene18274_T43 JR254234
 Unigene18275_T43 JR254235
 Unigene18276_T43 JR254236
 Unigene18277_T43 JR254237
 Unigene18278_T43 JR254238
 Unigene18281_T43 JR254239
 Unigene18283_T43 JR254240
 Unigene18288_T43 JR254241
 Unigene18289_T43 JR254242
 Unigene18290_T43 JR254243
 Unigene18292_T43 JR254244
 Unigene18294_T43 JR254245
 Unigene18295_T43 JR254246
 Unigene18296_T43 JR254247
 Unigene18297_T43 JR254248
 Unigene18298_T43 JR254249
 Unigene18299_T43 JR254250
 Unigene18300_T43 JR254251
 Unigene18301_T43 JR254252
 Unigene18302_T43 JR254253
 Unigene18303_T43 JR254254
 Unigene18304_T43 JR254255
 Unigene18305_T43 JR254256
 Unigene18308_T43 JR254257
 Unigene18309_T43 JR254258
 Unigene18313_T43 JR254259
 Unigene18314_T43 JR254260
 Unigene18316_T43 JR254261
 Unigene18317_T43 JR254262
 Unigene18318_T43 JR254263
 Unigene18322_T43 JR254264
 Unigene18323_T43 JR254265
 Unigene18326_T43 JR254266
 Unigene18328_T43 JR254267
 Unigene18329_T43 JR254268
 Unigene18332_T43 JR254269
 Unigene18333_T43 JR254270
 Unigene18336_T43 JR254271
 Unigene18338_T43 JR254272
 Unigene18339_T43 JR254273
 Unigene18341_T43 JR254274
 Unigene18342_T43 JR254275
 Unigene18343_T43 JR254276
 Unigene18344_T43 JR254277
 Unigene18345_T43 JR254278
 Unigene18346_T43 JR254279
 Unigene18348_T43 JR254280
 Unigene18349_T43 JR254281
 Unigene18350_T43 JR254282
 Unigene18351_T43 JR254283
 Unigene18352_T43 JR254284
 Unigene18353_T43 JR254285
 Unigene18354_T43 JR254286
 Unigene18356_T43 JR254287
 Unigene18362_T43 JR254288
 Unigene18364_T43 JR254289
 Unigene18365_T43 JR254290
 Unigene18367_T43 JR254291
 Unigene18368_T43 JR254292
 Unigene18369_T43 JR254293
 Unigene18370_T43 JR254294
 Unigene18371_T43 JR254295
 Unigene18372_T43 JR254296
 Unigene18373_T43 JR254297
 Unigene18374_T43 JR254298
 Unigene18375_T43 JR254299
 Unigene18377_T43 JR254300
 Unigene18378_T43 JR254301
 Unigene18380_T43 JR254302
 Unigene18381_T43 JR254303
 Unigene18382_T43 JR254304
 Unigene18385_T43 JR254305
 Unigene18386_T43 JR254306
 Unigene18387_T43 JR254307
 Unigene18388_T43 JR254308
 Unigene18389_T43 JR254309
 Unigene18390_T43 JR254310
 Unigene18391_T43 JR254311
 Unigene18393_T43 JR254312
 Unigene18394_T43 JR254313
 Unigene18395_T43 JR254314
 Unigene18396_T43 JR254315
 Unigene18397_T43 JR254316
 Unigene18399_T43 JR254317
 Unigene18400_T43 JR254318
 Unigene18402_T43 JR254319
 Unigene18404_T43 JR254320
 Unigene18405_T43 JR254321
 Unigene18406_T43 JR254322
 Unigene18408_T43 JR254323
 Unigene18410_T43 JR254324
 Unigene18411_T43 JR254325
 Unigene18413_T43 JR254326
 Unigene18417_T43 JR254327
 Unigene18419_T43 JR254328
 Unigene18421_T43 JR254329
 Unigene18422_T43 JR254330
 Unigene18423_T43 JR254331
 Unigene18424_T43 JR254332
 Unigene18425_T43 JR254333
 Unigene18426_T43 JR254334
 Unigene18427_T43 JR254335
 Unigene18429_T43 JR254336
 Unigene18433_T43 JR254337
 Unigene18434_T43 JR254338
 Unigene18436_T43 JR254339
 Unigene18437_T43 JR254340
 Unigene18439_T43 JR254341
 Unigene18442_T43 JR254342
 Unigene18443_T43 JR254343
 Unigene18445_T43 JR254344
 Unigene18446_T43 JR254345
 Unigene18448_T43 JR254346
 Unigene18451_T43 JR254347
 Unigene18453_T43 JR254348
 Unigene18454_T43 JR254349
 Unigene18455_T43 JR254350
 Unigene18456_T43 JR254351
 Unigene18457_T43 JR254352
 Unigene18459_T43 JR254353
 Unigene18460_T43 JR254354
 Unigene18463_T43 JR254355
 Unigene18464_T43 JR254356
 Unigene18465_T43 JR254357
 Unigene18468_T43 JR254358
 Unigene18471_T43 JR254359
 Unigene18473_T43 JR254360
 Unigene18474_T43 JR254361
 Unigene18475_T43 JR254362
 Unigene18476_T43 JR254363
 Unigene18479_T43 JR254364
 Unigene18481_T43 JR254365
 Unigene18482_T43 JR254366
 Unigene18483_T43 JR254367
 Unigene18484_T43 JR254368
 Unigene18485_T43 JR254369
 Unigene18486_T43 JR254370
 Unigene18487_T43 JR254371
 Unigene18488_T43 JR254372
 Unigene18490_T43 JR254373
 Unigene18491_T43 JR254374
 Unigene18492_T43 JR254375
 Unigene18493_T43 JR254376
 Unigene18494_T43 JR254377
 Unigene18495_T43 JR254378
 Unigene18496_T43 JR254379
 Unigene18497_T43 JR254380
 Unigene18498_T43 JR254381
 Unigene18499_T43 JR254382
 Unigene18502_T43 JR254383
 Unigene18503_T43 JR254384
 Unigene18505_T43 JR254385
 Unigene18506_T43 JR254386
 Unigene18507_T43 JR254387
 Unigene18508_T43 JR254388
 Unigene18509_T43 JR254389
 Unigene18510_T43 JR254390
 Unigene18512_T43 JR254391
 Unigene18514_T43 JR254392
 Unigene18515_T43 JR254393
 Unigene18519_T43 JR254394
 Unigene18520_T43 JR254395
 Unigene18521_T43 JR254396
 Unigene18522_T43 JR254397
 Unigene18523_T43 JR254398
 Unigene18524_T43 JR254399
 Unigene18525_T43 JR254400
 Unigene18527_T43 JR254401
 Unigene18528_T43 JR254402
 Unigene18530_T43 JR254403
 Unigene18531_T43 JR254404
 Unigene18532_T43 JR254405
 Unigene18533_T43 JR254406
 Unigene18534_T43 JR254407
 Unigene18535_T43 JR254408
 Unigene18536_T43 JR254409
 Unigene18539_T43 JR254410
 Unigene18541_T43 JR254411
 Unigene18543_T43 JR254412
 Unigene18544_T43 JR254413
 Unigene18545_T43 JR254414
 Unigene18548_T43 JR254415
 Unigene18549_T43 JR254416
 Unigene18550_T43 JR254417
 Unigene18551_T43 JR254418
 Unigene18552_T43 JR254419
 Unigene18553_T43 JR254420
 Unigene18556_T43 JR254421
 Unigene18557_T43 JR254422
 Unigene18558_T43 JR254423
 Unigene18561_T43 JR254424
 Unigene18562_T43 JR254425
 Unigene18564_T43 JR254426
 Unigene18565_T43 JR254427
 Unigene18566_T43 JR254428
 Unigene18568_T43 JR254429
 Unigene18569_T43 JR254430
 Unigene18570_T43 JR254431
 Unigene18571_T43 JR254432
 Unigene18573_T43 JR254433
 Unigene18574_T43 JR254434
 Unigene18575_T43 JR254435
 Unigene18576_T43 JR254436
 Unigene18581_T43 JR254437
 Unigene18582_T43 JR254438
 Unigene18583_T43 JR254439
 Unigene18584_T43 JR254440
 Unigene18585_T43 JR254441
 Unigene18586_T43 JR254442
 Unigene18587_T43 JR254443
 Unigene18588_T43 JR254444
 Unigene18593_T43 JR254445
 Unigene18597_T43 JR254446
 Unigene18598_T43 JR254447
 Unigene18599_T43 JR254448
 Unigene18600_T43 JR254449
 Unigene18601_T43 JR254450
 Unigene18604_T43 JR254451
 Unigene18605_T43 JR254452
 Unigene18606_T43 JR254453
 Unigene18608_T43 JR254454
 Unigene18609_T43 JR254455
 Unigene18610_T43 JR254456
 Unigene18611_T43 JR254457
 Unigene18613_T43 JR254458
 Unigene18616_T43 JR254459
 Unigene18618_T43 JR254460
 Unigene18622_T43 JR254461
 Unigene18623_T43 JR254462
 Unigene18624_T43 JR254463
 Unigene18628_T43 JR254464
 Unigene18630_T43 JR254465
 Unigene18632_T43 JR254466
 Unigene18634_T43 JR254467
 Unigene18635_T43 JR254468
 Unigene18636_T43 JR254469
 Unigene18637_T43 JR254470
 Unigene18638_T43 JR254471
 Unigene18639_T43 JR254472
 Unigene18640_T43 JR254473
 Unigene18641_T43 JR254474
 Unigene18643_T43 JR254475
 Unigene18645_T43 JR254476
 Unigene18648_T43 JR254477
 Unigene18649_T43 JR254478
 Unigene18651_T43 JR254479
 Unigene18653_T43 JR254480
 Unigene18654_T43 JR254481
 Unigene18655_T43 JR254482
 Unigene18657_T43 JR254483
 Unigene18660_T43 JR254484
 Unigene18662_T43 JR254485
 Unigene18664_T43 JR254486
 Unigene18667_T43 JR254487
 Unigene18668_T43 JR254488
 Unigene18669_T43 JR254489
 Unigene18671_T43 JR254490
 Unigene18674_T43 JR254491
 Unigene18676_T43 JR254492
 Unigene18677_T43 JR254493
 Unigene18678_T43 JR254494
 Unigene18680_T43 JR254495
 Unigene18682_T43 JR254496
 Unigene18683_T43 JR254497
 Unigene18685_T43 JR254498
 Unigene18687_T43 JR254499
 Unigene18689_T43 JR254500
 Unigene18690_T43 JR254501
 Unigene18691_T43 JR254502
 Unigene18692_T43 JR254503
 Unigene18693_T43 JR254504
 Unigene18696_T43 JR254505
 Unigene18698_T43 JR254506
 Unigene18700_T43 JR254507
 Unigene18703_T43 JR254508
 Unigene18706_T43 JR254509
 Unigene18707_T43 JR254510
 Unigene18708_T43 JR254511
 Unigene18709_T43 JR254512
 Unigene18711_T43 JR254513
 Unigene18712_T43 JR254514
 Unigene18715_T43 JR254515
 Unigene18717_T43 JR254516
 Unigene18718_T43 JR254517
 Unigene18719_T43 JR254518
 Unigene18720_T43 JR254519
 Unigene18721_T43 JR254520
 Unigene18723_T43 JR254521
 Unigene18725_T43 JR254522
 Unigene18727_T43 JR254523
 Unigene18729_T43 JR254524
 Unigene18730_T43 JR254525
 Unigene18733_T43 JR254526
 Unigene18734_T43 JR254527
 Unigene18736_T43 JR254528
 Unigene18737_T43 JR254529
 Unigene18739_T43 JR254530
 Unigene18740_T43 JR254531
 Unigene18742_T43 JR254532
 Unigene18743_T43 JR254533
 Unigene18745_T43 JR254534
 Unigene18746_T43 JR254535
 Unigene18747_T43 JR254536
 Unigene18752_T43 JR254537
 Unigene18753_T43 JR254538
 Unigene18755_T43 JR254539
 Unigene18756_T43 JR254540
 Unigene18757_T43 JR254541
 Unigene18759_T43 JR254542
 Unigene18760_T43 JR254543
 Unigene18761_T43 JR254544
 Unigene18763_T43 JR254545
 Unigene18766_T43 JR254546
 Unigene18767_T43 JR254547
 Unigene18768_T43 JR254548
 Unigene18769_T43 JR254549
 Unigene18770_T43 JR254550
 Unigene18771_T43 JR254551
 Unigene18773_T43 JR254552
 Unigene18774_T43 JR254553
 Unigene18775_T43 JR254554
 Unigene18776_T43 JR254555
 Unigene18780_T43 JR254556
 Unigene18781_T43 JR254557
 Unigene18782_T43 JR254558
 Unigene18783_T43 JR254559
 Unigene18785_T43 JR254560
 Unigene18788_T43 JR254561
 Unigene18790_T43 JR254562
 Unigene18791_T43 JR254563
 Unigene18792_T43 JR254564
 Unigene18793_T43 JR254565
 Unigene18794_T43 JR254566
 Unigene18795_T43 JR254567
 Unigene18796_T43 JR254568
 Unigene18798_T43 JR254569
 Unigene18799_T43 JR254570
 Unigene18802_T43 JR254571
 Unigene18804_T43 JR254572
 Unigene18805_T43 JR254573
 Unigene18807_T43 JR254574
 Unigene18808_T43 JR254575
 Unigene18809_T43 JR254576
 Unigene18810_T43 JR254577
 Unigene18812_T43 JR254578
 Unigene18813_T43 JR254579
 Unigene18814_T43 JR254580
 Unigene18815_T43 JR254581
 Unigene18817_T43 JR254582
 Unigene18818_T43 JR254583
 Unigene18820_T43 JR254584
 Unigene18822_T43 JR254585
 Unigene18824_T43 JR254586
 Unigene18825_T43 JR254587
 Unigene18827_T43 JR254588
 Unigene18828_T43 JR254589
 Unigene18829_T43 JR254590
 Unigene18830_T43 JR254591
 Unigene18831_T43 JR254592
 Unigene18832_T43 JR254593
 Unigene18836_T43 JR254594
 Unigene18837_T43 JR254595
 Unigene18838_T43 JR254596
 Unigene18841_T43 JR254597
 Unigene18842_T43 JR254598
 Unigene18843_T43 JR254599
 Unigene18844_T43 JR254600
 Unigene18845_T43 JR254601
 Unigene18848_T43 JR254602
 Unigene18850_T43 JR254603
 Unigene18851_T43 JR254604
 Unigene18852_T43 JR254605
 Unigene18854_T43 JR254606
 Unigene18855_T43 JR254607
 Unigene18856_T43 JR254608
 Unigene18858_T43 JR254609
 Unigene18860_T43 JR254610
 Unigene18866_T43 JR254611
 Unigene18867_T43 JR254612
 Unigene18869_T43 JR254613
 Unigene18870_T43 JR254614
 Unigene18871_T43 JR254615
 Unigene18873_T43 JR254616
 Unigene18874_T43 JR254617
 Unigene18876_T43 JR254618
 Unigene18877_T43 JR254619
 Unigene18878_T43 JR254620
 Unigene18881_T43 JR254621
 Unigene18882_T43 JR254622
 Unigene18883_T43 JR254623
 Unigene18884_T43 JR254624
 Unigene18885_T43 JR254625
 Unigene18887_T43 JR254626
 Unigene18888_T43 JR254627
 Unigene18889_T43 JR254628
 Unigene18890_T43 JR254629
 Unigene18892_T43 JR254630
 Unigene18893_T43 JR254631
 Unigene18894_T43 JR254632
 Unigene18895_T43 JR254633
 Unigene18896_T43 JR254634
 Unigene18897_T43 JR254635
 Unigene18898_T43 JR254636
 Unigene18899_T43 JR254637
 Unigene18900_T43 JR254638
 Unigene18901_T43 JR254639
 Unigene18902_T43 JR254640
 Unigene18903_T43 JR254641
 Unigene18904_T43 JR254642
 Unigene18906_T43 JR254643
 Unigene18907_T43 JR254644
 Unigene18908_T43 JR254645
 Unigene18909_T43 JR254646
 Unigene18910_T43 JR254647
 Unigene18911_T43 JR254648
 Unigene18912_T43 JR254649
 Unigene18913_T43 JR254650
 Unigene18914_T43 JR254651
 Unigene18915_T43 JR254652
 Unigene18917_T43 JR254653
 Unigene18918_T43 JR254654
 Unigene18920_T43 JR254655
 Unigene18921_T43 JR254656
 Unigene18922_T43 JR254657
 Unigene18923_T43 JR254658
 Unigene18925_T43 JR254659
 Unigene18929_T43 JR254660
 Unigene18931_T43 JR254661
 Unigene18932_T43 JR254662
 Unigene18933_T43 JR254663
 Unigene18934_T43 JR254664
 Unigene18935_T43 JR254665
 Unigene18936_T43 JR254666
 Unigene18937_T43 JR254667
 Unigene18938_T43 JR254668
 Unigene18939_T43 JR254669
 Unigene18940_T43 JR254670
 Unigene18941_T43 JR254671
 Unigene18942_T43 JR254672
 Unigene18943_T43 JR254673
 Unigene18944_T43 JR254674
 Unigene18945_T43 JR254675
 Unigene18948_T43 JR254676
 Unigene18950_T43 JR254677
 Unigene18951_T43 JR254678
 Unigene18952_T43 JR254679
 Unigene18953_T43 JR254680
 Unigene18955_T43 JR254681
 Unigene18957_T43 JR254682
 Unigene18958_T43 JR254683
 Unigene18959_T43 JR254684
 Unigene18960_T43 JR254685
 Unigene18961_T43 JR254686
 Unigene18962_T43 JR254687
 Unigene18963_T43 JR254688
 Unigene18964_T43 JR254689
 Unigene18965_T43 JR254690
 Unigene18967_T43 JR254691
 Unigene18968_T43 JR254692
 Unigene18969_T43 JR254693
 Unigene18973_T43 JR254694
 Unigene18974_T43 JR254695
 Unigene18975_T43 JR254696
 Unigene18977_T43 JR254697
 Unigene18978_T43 JR254698
 Unigene18981_T43 JR254699
 Unigene18982_T43 JR254700
 Unigene18983_T43 JR254701
 Unigene18984_T43 JR254702
 Unigene18985_T43 JR254703
 Unigene18986_T43 JR254704
 Unigene18987_T43 JR254705
 Unigene18988_T43 JR254706
 Unigene18989_T43 JR254707
 Unigene18991_T43 JR254708
 Unigene18993_T43 JR254709
 Unigene18994_T43 JR254710
 Unigene18996_T43 JR254711
 Unigene18999_T43 JR254712
 Unigene19000_T43 JR254713
 Unigene19001_T43 JR254714
 Unigene19002_T43 JR254715
 Unigene19003_T43 JR254716
 Unigene19004_T43 JR254717
 Unigene19007_T43 JR254718
 Unigene19008_T43 JR254719
 Unigene19009_T43 JR254720
 Unigene19010_T43 JR254721
 Unigene19014_T43 JR254722
 Unigene19016_T43 JR254723
 Unigene19017_T43 JR254724
 Unigene19018_T43 JR254725
 Unigene19019_T43 JR254726
 Unigene19020_T43 JR254727
 Unigene19022_T43 JR254728
 Unigene19027_T43 JR254729
 Unigene19028_T43 JR254730
 Unigene19030_T43 JR254731
 Unigene19031_T43 JR254732
 Unigene19033_T43 JR254733
 Unigene19037_T43 JR254734
 Unigene19038_T43 JR254735
 Unigene19039_T43 JR254736
 Unigene19040_T43 JR254737
 Unigene19041_T43 JR254738
 Unigene19042_T43 JR254739
 Unigene19045_T43 JR254740
 Unigene19046_T43 JR254741
 Unigene19047_T43 JR254742
 Unigene19050_T43 JR254743
 Unigene19051_T43 JR254744
 Unigene19053_T43 JR254745
 Unigene19057_T43 JR254746
 Unigene19058_T43 JR254747
 Unigene19059_T43 JR254748
 Unigene19060_T43 JR254749
 Unigene19061_T43 JR254750
 Unigene19062_T43 JR254751
 Unigene19063_T43 JR254752
 Unigene19065_T43 JR254753
 Unigene19067_T43 JR254754
 Unigene19068_T43 JR254755
 Unigene19069_T43 JR254756
 Unigene19070_T43 JR254757
 Unigene19071_T43 JR254758
 Unigene19072_T43 JR254759
 Unigene19074_T43 JR254760
 Unigene19077_T43 JR254761
 Unigene19078_T43 JR254762
 Unigene19079_T43 JR254763
 Unigene19081_T43 JR254764
 Unigene19082_T43 JR254765
 Unigene19083_T43 JR254766
 Unigene19087_T43 JR254767
 Unigene19088_T43 JR254768
 Unigene19089_T43 JR254769
 Unigene19092_T43 JR254770
 Unigene19093_T43 JR254771
 Unigene19094_T43 JR254772
 Unigene19097_T43 JR254773
 Unigene19098_T43 JR254774
 Unigene19099_T43 JR254775
 Unigene19100_T43 JR254776
 Unigene19101_T43 JR254777
 Unigene19102_T43 JR254778
 Unigene19104_T43 JR254779
 Unigene19105_T43 JR254780
 Unigene19108_T43 JR254781
 Unigene19109_T43 JR254782
 Unigene19110_T43 JR254783
 Unigene19111_T43 JR254784
 Unigene19112_T43 JR254785
 Unigene19115_T43 JR254786
 Unigene19118_T43 JR254787
 Unigene19119_T43 JR254788
 Unigene19120_T43 JR254789
 Unigene19121_T43 JR254790
 Unigene19122_T43 JR254791
 Unigene19123_T43 JR254792
 Unigene19125_T43 JR254793
 Unigene19126_T43 JR254794
 Unigene19127_T43 JR254795
 Unigene19128_T43 JR254796
 Unigene19129_T43 JR254797
 Unigene19130_T43 JR254798
 Unigene19131_T43 JR254799
 Unigene19132_T43 JR254800
 Unigene19135_T43 JR254801
 Unigene19136_T43 JR254802
 Unigene19138_T43 JR254803
 Unigene19140_T43 JR254804
 Unigene19141_T43 JR254805
 Unigene19142_T43 JR254806
 Unigene19143_T43 JR254807
 Unigene19144_T43 JR254808
 Unigene19145_T43 JR254809
 Unigene19146_T43 JR254810
 Unigene19147_T43 JR254811
 Unigene19148_T43 JR254812
 Unigene19149_T43 JR254813
 Unigene19150_T43 JR254814
 Unigene19151_T43 JR254815
 Unigene19153_T43 JR254816
 Unigene19155_T43 JR254817
 Unigene19156_T43 JR254818
 Unigene19157_T43 JR254819
 Unigene19159_T43 JR254820
 Unigene19161_T43 JR254821
 Unigene19162_T43 JR254822
 Unigene19163_T43 JR254823
 Unigene19164_T43 JR254824
 Unigene19166_T43 JR254825
 Unigene19168_T43 JR254826
 Unigene19169_T43 JR254827
 Unigene19170_T43 JR254828
 Unigene19171_T43 JR254829
 Unigene19173_T43 JR254830
 Unigene19174_T43 JR254831
 Unigene19175_T43 JR254832
 Unigene19176_T43 JR254833
 Unigene19182_T43 JR254834
 Unigene19184_T43 JR254835
 Unigene19185_T43 JR254836
 Unigene19186_T43 JR254837
 Unigene19187_T43 JR254838
 Unigene19188_T43 JR254839
 Unigene19190_T43 JR254840
 Unigene19191_T43 JR254841
 Unigene19193_T43 JR254842
 Unigene19194_T43 JR254843
 Unigene19196_T43 JR254844
 Unigene19197_T43 JR254845
 Unigene19200_T43 JR254846
 Unigene19202_T43 JR254847
 Unigene19203_T43 JR254848
 Unigene19204_T43 JR254849
 Unigene19206_T43 JR254850
 Unigene19208_T43 JR254851
 Unigene19209_T43 JR254852
 Unigene19210_T43 JR254853
 Unigene19211_T43 JR254854
 Unigene19212_T43 JR254855
 Unigene19214_T43 JR254856
 Unigene19216_T43 JR254857
 Unigene19218_T43 JR254858
 Unigene19219_T43 JR254859
 Unigene19220_T43 JR254860
 Unigene19226_T43 JR254861
 Unigene19227_T43 JR254862
 Unigene19228_T43 JR254863
 Unigene19229_T43 JR254864
 Unigene19231_T43 JR254865
 Unigene19232_T43 JR254866
 Unigene19233_T43 JR254867
 Unigene19234_T43 JR254868
 Unigene19235_T43 JR254869
 Unigene19237_T43 JR254870
 Unigene19238_T43 JR254871
 Unigene19239_T43 JR254872
 Unigene19240_T43 JR254873
 Unigene19241_T43 JR254874
 Unigene19242_T43 JR254875
 Unigene19243_T43 JR254876
 Unigene19244_T43 JR254877
 Unigene19245_T43 JR254878
 Unigene19247_T43 JR254879
 Unigene19248_T43 JR254880
 Unigene19250_T43 JR254881
 Unigene19251_T43 JR254882
 Unigene19252_T43 JR254883
 Unigene19253_T43 JR254884
 Unigene19255_T43 JR254885
 Unigene19256_T43 JR254886
 Unigene19259_T43 JR254887
 Unigene19260_T43 JR254888
 Unigene19263_T43 JR254889
 Unigene19264_T43 JR254890
 Unigene19265_T43 JR254891
 Unigene19266_T43 JR254892
 Unigene19268_T43 JR254893
 Unigene19271_T43 JR254894
 Unigene19272_T43 JR254895
 Unigene19274_T43 JR254896
 Unigene19275_T43 JR254897
 Unigene19276_T43 JR254898
 Unigene19280_T43 JR254899
 Unigene19284_T43 JR254900
 Unigene19285_T43 JR254901
 Unigene19287_T43 JR254902
 Unigene19289_T43 JR254903
 Unigene19290_T43 JR254904
 Unigene19291_T43 JR254905
 Unigene19293_T43 JR254906
 Unigene19294_T43 JR254907
 Unigene19296_T43 JR254908
 Unigene19297_T43 JR254909
 Unigene19298_T43 JR254910
 Unigene19300_T43 JR254911
 Unigene19301_T43 JR254912
 Unigene19302_T43 JR254913
 Unigene19303_T43 JR254914
 Unigene19304_T43 JR254915
 Unigene19305_T43 JR254916
 Unigene19306_T43 JR254917
 Unigene19309_T43 JR254918
 Unigene19310_T43 JR254919
 Unigene19311_T43 JR254920
 Unigene19312_T43 JR254921
 Unigene19313_T43 JR254922
 Unigene19314_T43 JR254923
 Unigene19315_T43 JR254924
 Unigene19316_T43 JR254925
 Unigene19317_T43 JR254926
 Unigene19318_T43 JR254927
 Unigene19321_T43 JR254928
 Unigene19322_T43 JR254929
 Unigene19323_T43 JR254930
 Unigene19325_T43 JR254931
 Unigene19327_T43 JR254932
 Unigene19329_T43 JR254933
 Unigene19330_T43 JR254934
 Unigene19331_T43 JR254935
 Unigene19332_T43 JR254936
 Unigene19338_T43 JR254937
 Unigene19339_T43 JR254938
 Unigene19340_T43 JR254939
 Unigene19342_T43 JR254940
 Unigene19345_T43 JR254941
 Unigene19346_T43 JR254942
 Unigene19347_T43 JR254943
 Unigene19348_T43 JR254944
 Unigene19351_T43 JR254945
 Unigene19352_T43 JR254946
 Unigene19353_T43 JR254947
 Unigene19354_T43 JR254948
 Unigene19355_T43 JR254949
 Unigene19357_T43 JR254950
 Unigene19359_T43 JR254951
 Unigene19360_T43 JR254952
 Unigene19361_T43 JR254953
 Unigene19362_T43 JR254954
 Unigene19363_T43 JR254955
 Unigene19364_T43 JR254956
 Unigene19365_T43 JR254957
 Unigene19366_T43 JR254958
 Unigene19367_T43 JR254959
 Unigene19370_T43 JR254960
 Unigene19371_T43 JR254961
 Unigene19372_T43 JR254962
 Unigene19377_T43 JR254963
 Unigene19379_T43 JR254964
 Unigene19380_T43 JR254965
 Unigene19381_T43 JR254966
 Unigene19383_T43 JR254967
 Unigene19385_T43 JR254968
 Unigene19386_T43 JR254969
 Unigene19388_T43 JR254970
 Unigene19389_T43 JR254971
 Unigene19391_T43 JR254972
 Unigene19393_T43 JR254973
 Unigene19395_T43 JR254974
 Unigene19396_T43 JR254975
 Unigene19397_T43 JR254976
 Unigene19398_T43 JR254977
 Unigene19399_T43 JR254978
 Unigene19400_T43 JR254979
 Unigene19401_T43 JR254980
 Unigene19402_T43 JR254981
 Unigene19404_T43 JR254982
 Unigene19405_T43 JR254983
 Unigene19406_T43 JR254984
 Unigene19408_T43 JR254985
 Unigene19409_T43 JR254986
 Unigene19410_T43 JR254987
 Unigene19413_T43 JR254988
 Unigene19415_T43 JR254989
 Unigene19416_T43 JR254990
 Unigene19421_T43 JR254991
 Unigene19423_T43 JR254992
 Unigene19424_T43 JR254993
 Unigene19425_T43 JR254994
 Unigene19426_T43 JR254995
 Unigene19427_T43 JR254996
 Unigene19429_T43 JR254997
 Unigene19430_T43 JR254998
 Unigene19431_T43 JR254999
 Unigene19432_T43 JR255000
 Unigene19433_T43 JR255001
 Unigene19436_T43 JR255002
 Unigene19437_T43 JR255003
 Unigene19438_T43 JR255004
 Unigene19439_T43 JR255005
 Unigene19441_T43 JR255006
 Unigene19443_T43 JR255007
 Unigene19444_T43 JR255008
 Unigene19445_T43 JR255009
 Unigene19446_T43 JR255010
 Unigene19447_T43 JR255011
 Unigene19451_T43 JR255012
 Unigene19454_T43 JR255013
 Unigene19455_T43 JR255014
 Unigene19458_T43 JR255015
 Unigene19459_T43 JR255016
 Unigene19461_T43 JR255017
 Unigene19462_T43 JR255018
 Unigene19467_T43 JR255019
 Unigene19468_T43 JR255020
 Unigene19471_T43 JR255021
 Unigene19474_T43 JR255022
 Unigene19475_T43 JR255023
 Unigene19476_T43 JR255024
 Unigene19478_T43 JR255025
 Unigene19481_T43 JR255026
 Unigene19485_T43 JR255027
 Unigene19486_T43 JR255028
 Unigene19487_T43 JR255029
 Unigene19488_T43 JR255030
 Unigene19489_T43 JR255031
 Unigene19490_T43 JR255032
 Unigene19491_T43 JR255033
 Unigene19493_T43 JR255034
 Unigene35761_T43 JR311817
 Unigene35762_T43 JR311818
 Unigene35763_T43 JR311819
 Unigene35764_T43 JR311820
 Unigene35765_T43 JR311821
 Unigene35766_T43 JR311822
 Unigene35767_T43 JR311823
 Unigene35768_T43 JR311824
 Unigene35769_T43 JR311825
 Unigene35770_T43 JR311826
 Unigene35771_T43 JR311827
 Unigene35772_T43 JR311828
 Unigene35773_T43 JR311829
 Unigene35774_T43 JR311830
 Unigene35775_T43 JR311831
 Unigene35776_T43 JR311832
 Unigene35777_T43 JR311833
 Unigene35778_T43 JR311834
 Unigene35779_T43 JR311835
 Unigene35780_T43 JR311836
 Unigene35781_T43 JR311837
 Unigene35782_T43 JR311838
 Unigene35783_T43 JR311839
 Unigene35784_T43 JR311840
 Unigene35785_T43 JR311841
 Unigene35786_T43 JR311842
 Unigene35787_T43 JR311843
 Unigene35788_T43 JR311844
 Unigene35789_T43 JR311845
 Unigene35790_T43 JR311846
 Unigene35791_T43 JR311847
 Unigene35792_T43 JR311848
 Unigene35793_T43 JR311849
 Unigene35794_T43 JR311850
 Unigene35795_T43 JR311851
 Unigene35796_T43 JR311852
 Unigene35797_T43 JR311853
 Unigene35798_T43 JR311854
 Unigene35799_T43 JR311855
 Unigene35800_T43 JR311856
 Unigene35801_T43 JR311857
 Unigene35802_T43 JR311858
 Unigene35803_T43 JR311859
 Unigene35804_T43 JR311860
 Unigene35805_T43 JR311861
 Unigene35806_T43 JR311862
 Unigene35807_T43 JR311863
 Unigene35808_T43 JR311864
 Unigene35809_T43 JR311865
 Unigene35810_T43 JR311866
 Unigene35811_T43 JR311867
 Unigene35812_T43 JR311868
 Unigene35813_T43 JR311869
 Unigene35814_T43 JR311870
 Unigene35815_T43 JR311871
 Unigene35816_T43 JR311872
 Unigene35817_T43 JR311873
 Unigene35818_T43 JR311874
 Unigene35819_T43 JR311875
 Unigene35820_T43 JR311876
 Unigene35821_T43 JR311877
 Unigene35822_T43 JR311878
 Unigene35823_T43 JR311879
 Unigene35824_T43 JR311880
 Unigene35825_T43 JR311881
 Unigene35826_T43 JR311882
 Unigene35827_T43 JR311883
 Unigene35828_T43 JR311884
 Unigene35829_T43 JR311885
 Unigene35830_T43 JR311886
 Unigene35831_T43 JR311887
 Unigene35832_T43 JR311888
 Unigene35833_T43 JR311889
 Unigene35834_T43 JR311890
 Unigene35835_T43 JR311891
 Unigene35836_T43 JR311892
 Unigene35837_T43 JR311893
 Unigene35838_T43 JR311894
 Unigene35839_T43 JR311895
 Unigene35840_T43 JR311896
 Unigene35841_T43 JR311897
 Unigene35842_T43 JR311898
 Unigene35843_T43 JR311899
 Unigene35844_T43 JR311900
 Unigene35845_T43 JR311901
 Unigene35846_T43 JR311902
 Unigene35847_T43 JR311903
 Unigene35848_T43 JR311904
 Unigene35849_T43 JR311905
 Unigene35850_T43 JR311906
 Unigene35851_T43 JR311907
 Unigene35852_T43 JR311908
 Unigene35853_T43 JR311909
 Unigene35854_T43 JR311910
 Unigene35855_T43 JR311911
 Unigene35856_T43 JR311912
 Unigene35857_T43 JR311913
 Unigene35858_T43 JR311914
 Unigene35859_T43 JR311915
 Unigene35860_T43 JR311916
 Unigene35861_T43 JR311917
 Unigene35862_T43 JR311918
 Unigene35863_T43 JR311919
 Unigene35864_T43 JR311920
 Unigene35865_T43 JR311921
 Unigene35866_T43 JR311922
 Unigene35867_T43 JR311923
 Unigene35868_T43 JR311924
 Unigene35869_T43 JR311925
 Unigene35870_T43 JR311926
 Unigene35871_T43 JR311927
 Unigene35872_T43 JR311928
 Unigene35873_T43 JR311929
 Unigene35874_T43 JR311930
 Unigene35875_T43 JR311931
 Unigene35876_T43 JR311932
 Unigene35877_T43 JR311933
 Unigene35878_T43 JR311934
 Unigene35879_T43 JR311935
 Unigene35880_T43 JR311936
 Unigene35881_T43 JR311937
 Unigene35882_T43 JR311938
 Unigene35883_T43 JR311939
 Unigene35884_T43 JR311940
 Unigene35885_T43 JR311941
 Unigene35886_T43 JR311942
 Unigene35887_T43 JR311943
 Unigene35888_T43 JR311944
 Unigene35889_T43 JR311945
 Unigene35890_T43 JR311946
 Unigene35891_T43 JR311947
 Unigene35892_T43 JR311948
 Unigene35893_T43 JR311949
 Unigene35894_T43 JR311950
 Unigene35895_T43 JR311951
 Unigene35896_T43 JR311952
 Unigene35897_T43 JR311953
 Unigene35898_T43 JR311954
 Unigene35899_T43 JR311955
 Unigene35900_T43 JR311956
 Unigene35901_T43 JR311957
 Unigene35902_T43 JR311958
 Unigene35903_T43 JR311959
 Unigene35904_T43 JR311960
 Unigene35905_T43 JR311961
 Unigene35906_T43 JR311962
 Unigene35907_T43 JR311963
 Unigene35908_T43 JR311964
 Unigene35909_T43 JR311965
 Unigene35910_T43 JR311966
 Unigene35911_T43 JR311967
 Unigene35912_T43 JR311968
 Unigene35913_T43 JR311969
 Unigene35914_T43 JR311970
 Unigene35915_T43 JR311971
 Unigene35916_T43 JR311972
 Unigene35917_T43 JR311973
 Unigene35918_T43 JR311974
 Unigene35919_T43 JR311975
 Unigene35920_T43 JR311976
 Unigene35921_T43 JR311977
 Unigene35922_T43 JR311978
 Unigene35923_T43 JR311979
 Unigene35924_T43 JR311980
 Unigene35925_T43 JR311981
 Unigene35926_T43 JR311982
 Unigene35927_T43 JR311983
 Unigene35928_T43 JR311984
 Unigene35929_T43 JR311985
 Unigene35930_T43 JR311986
 Unigene35931_T43 JR311987
 Unigene35932_T43 JR311988
 Unigene35933_T43 JR311989
 Unigene35934_T43 JR311990
 Unigene35935_T43 JR311991
 Unigene35936_T43 JR311992
 Unigene35937_T43 JR311993
 Unigene35938_T43 JR311994
 Unigene35939_T43 JR311995
 Unigene35940_T43 JR311996
 Unigene35941_T43 JR311997
 Unigene35942_T43 JR311998
 Unigene35943_T43 JR311999
 Unigene35944_T43 JR312000
 Unigene35945_T43 JR312001
 Unigene35946_T43 JR312002
 Unigene35947_T43 JR312003
 Unigene35948_T43 JR312004
 Unigene35949_T43 JR312005
 Unigene35950_T43 JR312006
 Unigene35951_T43 JR312007
 Unigene35952_T43 JR312008
 Unigene35953_T43 JR312009
 Unigene35954_T43 JR312010
 Unigene35955_T43 JR312011
 Unigene35956_T43 JR312012
 Unigene35957_T43 JR312013
 Unigene35958_T43 JR312014
 Unigene35959_T43 JR312015
 Unigene35960_T43 JR312016
 Unigene35961_T43 JR312017
 Unigene35962_T43 JR312018
 Unigene35963_T43 JR312019
 Unigene35964_T43 JR312020
 Unigene35965_T43 JR312021
 Unigene35966_T43 JR312022
 Unigene35967_T43 JR312023
 Unigene35968_T43 JR312024
 Unigene35969_T43 JR312025
 Unigene35970_T43 JR312026
 Unigene35971_T43 JR312027
 Unigene35972_T43 JR312028
 Unigene35973_T43 JR312029
 Unigene35974_T43 JR312030
 Unigene35975_T43 JR312031
 Unigene35976_T43 JR312032
 Unigene35977_T43 JR312033
 Unigene35978_T43 JR312034
 Unigene35979_T43 JR312035
 Unigene35980_T43 JR312036
 Unigene35981_T43 JR312037
 Unigene35982_T43 JR312038
 Unigene35983_T43 JR312039
 Unigene35984_T43 JR312040
 Unigene35985_T43 JR312041
 Unigene35986_T43 JR312042
 Unigene35987_T43 JR312043
 Unigene35988_T43 JR312044
 Unigene35989_T43 JR312045
 Unigene35990_T43 JR312046
 Unigene35991_T43 JR312047
 Unigene35992_T43 JR312048
 Unigene35993_T43 JR312049
 Unigene35994_T43 JR312050
 Unigene35995_T43 JR312051
 Unigene35996_T43 JR312052
 Unigene35997_T43 JR312053
 Unigene35998_T43 JR312054
 Unigene35999_T43 JR312055
 Unigene36000_T43 JR312056
 Unigene36001_T43 JR312057
 Unigene36002_T43 JR312058
 Unigene36003_T43 JR312059
 Unigene36004_T43 JR312060
 Unigene36005_T43 JR312061
 Unigene36006_T43 JR312062
 Unigene36007_T43 JR312063
 Unigene36008_T43 JR312064
 Unigene36009_T43 JR312065
 Unigene36010_T43 JR312066
 Unigene36011_T43 JR312067
 Unigene36012_T43 JR312068
 Unigene36013_T43 JR312069
 Unigene36014_T43 JR312070
 Unigene36015_T43 JR312071
 Unigene36016_T43 JR312072
 Unigene36017_T43 JR312073
 Unigene36018_T43 JR312074
 Unigene36019_T43 JR312075
 Unigene36020_T43 JR312076
 Unigene36021_T43 JR312077
 Unigene36022_T43 JR312078
 Unigene36023_T43 JR312079
 Unigene36024_T43 JR312080
 Unigene36025_T43 JR312081
 Unigene36026_T43 JR312082
 Unigene36027_T43 JR312083
 Unigene36028_T43 JR312084
 Unigene36029_T43 JR312085
 Unigene36030_T43 JR312086
 Unigene36031_T43 JR312087
 Unigene36032_T43 JR312088
 Unigene36033_T43 JR312089
 Unigene36034_T43 JR312090
 Unigene36035_T43 JR312091
 Unigene36036_T43 JR312092
 Unigene36037_T43 JR312093
 Unigene36038_T43 JR312094
 Unigene36039_T43 JR312095
 Unigene36040_T43 JR312096
 Unigene36041_T43 JR312097
 Unigene36042_T43 JR312098
 Unigene36043_T43 JR312099
 Unigene36044_T43 JR312100
 Unigene36045_T43 JR312101
 Unigene36046_T43 JR312102
 Unigene36047_T43 JR312103
 Unigene36048_T43 JR312104
 Unigene36049_T43 JR312105
 Unigene36050_T43 JR312106
 Unigene36051_T43 JR312107
 Unigene36052_T43 JR312108
 Unigene36053_T43 JR312109
 Unigene36054_T43 JR312110
 Unigene36055_T43 JR312111
 Unigene36056_T43 JR312112
 Unigene36057_T43 JR312113
 Unigene36058_T43 JR312114
 Unigene36059_T43 JR312115
 Unigene36060_T43 JR312116
 Unigene36061_T43 JR312117
 Unigene36062_T43 JR312118
 Unigene36063_T43 JR312119
 Unigene36064_T43 JR312120
 Unigene36065_T43 JR312121
 Unigene36066_T43 JR312122
 Unigene36067_T43 JR312123
 Unigene36068_T43 JR312124
 Unigene36069_T43 JR312125
 Unigene36070_T43 JR312126
 Unigene36071_T43 JR312127
 Unigene36072_T43 JR312128
 Unigene36073_T43 JR312129
 Unigene36074_T43 JR312130
 Unigene36075_T43 JR312131
 Unigene36076_T43 JR312132
 Unigene36077_T43 JR312133
 Unigene36078_T43 JR312134
 Unigene36079_T43 JR312135
 Unigene36080_T43 JR312136
 Unigene36081_T43 JR312137
 Unigene36082_T43 JR312138
 Unigene36083_T43 JR312139
 Unigene36084_T43 JR312140
 Unigene36085_T43 JR312141
 Unigene36086_T43 JR312142
 Unigene36087_T43 JR312143
 Unigene36088_T43 JR312144
 Unigene36089_T43 JR312145
 Unigene36090_T43 JR312146
 Unigene36091_T43 JR312147
 Unigene36092_T43 JR312148
 Unigene36093_T43 JR312149
 Unigene36094_T43 JR312150
 Unigene36095_T43 JR312151
 Unigene36096_T43 JR312152
 Unigene36097_T43 JR312153
 Unigene36098_T43 JR312154
 Unigene36099_T43 JR312155
 Unigene36100_T43 JR312156
 Unigene36101_T43 JR312157
 Unigene36102_T43 JR312158
 Unigene36103_T43 JR312159
 Unigene36104_T43 JR312160
 Unigene36105_T43 JR312161
 Unigene36106_T43 JR312162
 Unigene36107_T43 JR312163
 Unigene36108_T43 JR312164
 Unigene36109_T43 JR312165
 Unigene36110_T43 JR312166
 Unigene36111_T43 JR312167
 Unigene36112_T43 JR312168
 Unigene36113_T43 JR312169
 Unigene36114_T43 JR312170
 Unigene36115_T43 JR312171
 Unigene36116_T43 JR312172
 Unigene36117_T43 JR312173
 Unigene36118_T43 JR312174
 Unigene36119_T43 JR312175
 Unigene36120_T43 JR312176
 Unigene36121_T43 JR312177
 Unigene36122_T43 JR312178
 Unigene36123_T43 JR312179
 Unigene36124_T43 JR312180
 Unigene36125_T43 JR312181
 Unigene36126_T43 JR312182
 Unigene36127_T43 JR312183
 Unigene36128_T43 JR312184
 Unigene36129_T43 JR312185
 Unigene36130_T43 JR312186
 Unigene36131_T43 JR312187
 Unigene36132_T43 JR312188
 Unigene36133_T43 JR312189
 Unigene36134_T43 JR312190
 Unigene36135_T43 JR312191
 Unigene36136_T43 JR312192
 Unigene36137_T43 JR312193
 Unigene36138_T43 JR312194
 Unigene36139_T43 JR312195
 Unigene36140_T43 JR312196
 Unigene36141_T43 JR312197
 Unigene36142_T43 JR312198
 Unigene36143_T43 JR312199
 Unigene36144_T43 JR312200
 Unigene36145_T43 JR312201
 Unigene36146_T43 JR312202
 Unigene36147_T43 JR312203
 Unigene36148_T43 JR312204
 Unigene36149_T43 JR312205
 Unigene36150_T43 JR312206
 Unigene36151_T43 JR312207
 Unigene36152_T43 JR312208
 Unigene36153_T43 JR312209
 Unigene36154_T43 JR312210
 Unigene36155_T43 JR312211
 Unigene36156_T43 JR312212
 Unigene36157_T43 JR312213
 Unigene36158_T43 JR312214
 Unigene36159_T43 JR312215
 Unigene36160_T43 JR312216
 Unigene36161_T43 JR312217
 Unigene36162_T43 JR312218
 Unigene36163_T43 JR312219
 Unigene36164_T43 JR312220
 Unigene36165_T43 JR312221
 Unigene36166_T43 JR312222
 Unigene36167_T43 JR312223
 Unigene36168_T43 JR312224
 Unigene36169_T43 JR312225
 Unigene36170_T43 JR312226
 Unigene36171_T43 JR312227
 Unigene36172_T43 JR312228
 Unigene36173_T43 JR312229
 Unigene36174_T43 JR312230
 Unigene36175_T43 JR312231
 Unigene36176_T43 JR312232
 Unigene36177_T43 JR312233
 Unigene36178_T43 JR312234
 Unigene36179_T43 JR312235
 Unigene36180_T43 JR312236
 Unigene36181_T43 JR312237
 Unigene36182_T43 JR312238
 Unigene36183_T43 JR312239
 Unigene36184_T43 JR312240
 Unigene36185_T43 JR312241
 Unigene36186_T43 JR312242
 Unigene36187_T43 JR312243
 Unigene36188_T43 JR312244
 Unigene36189_T43 JR312245
 Unigene36190_T43 JR312246
 Unigene36191_T43 JR312247
 Unigene36192_T43 JR312248
 Unigene36193_T43 JR312249
 Unigene36194_T43 JR312250
 Unigene36195_T43 JR312251
 Unigene36196_T43 JR312252
 Unigene36197_T43 JR312253
 Unigene36198_T43 JR312254
 Unigene36199_T43 JR312255
 Unigene36200_T43 JR312256
 Unigene36201_T43 JR312257
 Unigene36202_T43 JR312258
 Unigene36203_T43 JR312259
 Unigene36204_T43 JR312260
 Unigene36205_T43 JR312261
 Unigene36206_T43 JR312262
 Unigene36207_T43 JR312263
 Unigene36208_T43 JR312264
 Unigene36209_T43 JR312265
 Unigene36210_T43 JR312266
 Unigene36211_T43 JR312267
 Unigene36212_T43 JR312268
 Unigene36213_T43 JR312269
 Unigene36214_T43 JR312270
 Unigene36215_T43 JR312271
 Unigene36216_T43 JR312272
 Unigene36217_T43 JR312273
 Unigene36218_T43 JR312274
 Unigene36219_T43 JR312275
 Unigene36220_T43 JR312276
 Unigene36221_T43 JR312277
 Unigene36222_T43 JR312278
 Unigene36223_T43 JR312279
 Unigene36224_T43 JR312280
 Unigene36225_T43 JR312281
 Unigene36226_T43 JR312282
 Unigene36227_T43 JR312283
 Unigene36228_T43 JR312284
 Unigene36229_T43 JR312285
 Unigene36230_T43 JR312286
 Unigene36231_T43 JR312287
 Unigene36232_T43 JR312288
 Unigene36233_T43 JR312289
 Unigene36234_T43 JR312290
 Unigene36235_T43 JR312291
 Unigene36236_T43 JR312292
 Unigene36237_T43 JR312293
 Unigene36238_T43 JR312294
 Unigene36239_T43 JR312295
 Unigene36240_T43 JR312296
 Unigene36241_T43 JR312297
 Unigene36242_T43 JR312298
 Unigene36243_T43 JR312299
 Unigene36244_T43 JR312300
 Unigene36245_T43 JR312301
 Unigene36246_T43 JR312302
 Unigene36247_T43 JR312303
 Unigene36248_T43 JR312304
 Unigene36249_T43 JR312305
 Unigene36250_T43 JR312306
 Unigene36251_T43 JR312307
 Unigene36252_T43 JR312308
 Unigene36253_T43 JR312309
 Unigene36254_T43 JR312310
 Unigene36255_T43 JR312311
 Unigene36256_T43 JR312312
 Unigene36257_T43 JR312313
 Unigene36258_T43 JR312314
 Unigene36259_T43 JR312315
 Unigene36260_T43 JR312316
 Unigene36261_T43 JR312317
 Unigene36262_T43 JR312318
 Unigene36263_T43 JR312319
 Unigene36264_T43 JR312320
 Unigene36265_T43 JR312321
 Unigene36266_T43 JR312322
 Unigene36267_T43 JR312323
 Unigene36268_T43 JR312324
 Unigene36269_T43 JR312325
 Unigene36270_T43 JR312326
 Unigene36271_T43 JR312327
 Unigene36272_T43 JR312328
 Unigene36273_T43 JR312329
 Unigene36274_T43 JR312330
 Unigene36275_T43 JR312331
 Unigene36276_T43 JR312332
 Unigene36277_T43 JR312333
 Unigene36278_T43 JR312334
 Unigene36279_T43 JR312335
 Unigene36280_T43 JR312336
 Unigene36281_T43 JR312337
 Unigene36282_T43 JR312338
 Unigene36283_T43 JR312339
 Unigene36284_T43 JR312340
 Unigene36285_T43 JR312341
 Unigene36286_T43 JR312342
 Unigene36287_T43 JR312343
 Unigene36288_T43 JR312344
 Unigene36289_T43 JR312345
 Unigene36290_T43 JR312346
 Unigene36291_T43 JR312347
 Unigene36292_T43 JR312348
 Unigene36293_T43 JR312349
 Unigene36294_T43 JR312350
 Unigene36295_T43 JR312351
 Unigene36296_T43 JR312352
 Unigene36297_T43 JR312353
 Unigene36298_T43 JR312354
 Unigene36299_T43 JR312355
 Unigene36300_T43 JR312356
 Unigene36301_T43 JR312357
 Unigene36302_T43 JR312358
 Unigene36303_T43 JR312359
 Unigene36304_T43 JR312360
 Unigene36305_T43 JR312361
 Unigene36306_T43 JR312362
 Unigene36307_T43 JR312363
 Unigene36308_T43 JR312364
 Unigene36309_T43 JR312365
 Unigene36310_T43 JR312366
 Unigene36311_T43 JR312367
 Unigene36312_T43 JR312368
 Unigene36313_T43 JR312369
 Unigene36314_T43 JR312370
 Unigene36315_T43 JR312371
 Unigene36316_T43 JR312372
 Unigene36317_T43 JR312373
 Unigene36318_T43 JR312374
 Unigene36319_T43 JR312375
 Unigene36320_T43 JR312376
 Unigene36321_T43 JR312377
 Unigene36322_T43 JR312378
 Unigene36323_T43 JR312379
 Unigene36324_T43 JR312380
 Unigene36325_T43 JR312381
 Unigene36326_T43 JR312382
 Unigene36327_T43 JR312383
 Unigene36328_T43 JR312384
 Unigene36329_T43 JR312385
 Unigene36330_T43 JR312386
 Unigene36331_T43 JR312387
 Unigene36332_T43 JR312388
 Unigene36333_T43 JR312389
 Unigene36334_T43 JR312390
 Unigene36335_T43 JR312391
 Unigene36336_T43 JR312392
 Unigene36337_T43 JR312393
 Unigene36338_T43 JR312394
 Unigene36339_T43 JR312395
 Unigene36340_T43 JR312396
 Unigene36341_T43 JR312397
 Unigene36342_T43 JR312398
 Unigene36343_T43 JR312399
 Unigene36344_T43 JR312400
 Unigene36345_T43 JR312401
 Unigene36346_T43 JR312402
 Unigene36347_T43 JR312403
 Unigene36348_T43 JR312404
 Unigene36349_T43 JR312405
 Unigene36350_T43 JR312406
 Unigene36351_T43 JR312407
 Unigene36352_T43 JR312408
 Unigene36353_T43 JR312409
 Unigene36354_T43 JR312410
 Unigene36355_T43 JR312411
 Unigene36356_T43 JR312412
 Unigene36357_T43 JR312413
 Unigene36358_T43 JR312414
 Unigene36359_T43 JR312415
 Unigene36360_T43 JR312416
 Unigene36361_T43 JR312417
 Unigene36362_T43 JR312418
 Unigene36363_T43 JR312419
 Unigene36364_T43 JR312420
 Unigene36365_T43 JR312421
 Unigene36366_T43 JR312422
 Unigene36367_T43 JR312423
 Unigene36368_T43 JR312424
 Unigene36369_T43 JR312425
 Unigene36370_T43 JR312426
 Unigene36371_T43 JR312427
 Unigene36372_T43 JR312428
 Unigene36373_T43 JR312429
 Unigene36374_T43 JR312430
 Unigene36375_T43 JR312431
 Unigene36376_T43 JR312432
 Unigene36377_T43 JR312433
 Unigene36378_T43 JR312434
 Unigene36379_T43 JR312435
 Unigene36380_T43 JR312436
 Unigene36381_T43 JR312437
 Unigene36382_T43 JR312438
 Unigene36383_T43 JR312439
 Unigene36384_T43 JR312440
 Unigene36385_T43 JR312441
 Unigene36386_T43 JR312442
 Unigene36387_T43 JR312443
 Unigene36388_T43 JR312444
 Unigene36389_T43 JR312445
 Unigene36390_T43 JR312446
 Unigene36391_T43 JR312447
 Unigene36392_T43 JR312448
 Unigene36393_T43 JR312449
 Unigene36394_T43 JR312450
 Unigene36395_T43 JR312451
 Unigene36396_T43 JR312452
 Unigene36397_T43 JR312453
 Unigene36398_T43 JR312454
 Unigene36399_T43 JR312455
 Unigene36400_T43 JR312456
 Unigene36401_T43 JR312457
 Unigene36402_T43 JR312458
 Unigene36403_T43 JR312459
 Unigene36404_T43 JR312460
 Unigene36405_T43 JR312461
 Unigene36406_T43 JR312462
 Unigene36407_T43 JR312463
 Unigene36408_T43 JR312464
 Unigene36409_T43 JR312465
 Unigene36410_T43 JR312466
 Unigene36411_T43 JR312467
 Unigene36412_T43 JR312468
 Unigene36413_T43 JR312469
 Unigene36414_T43 JR312470
 Unigene36415_T43 JR312471
 Unigene36416_T43 JR312472
 Unigene36417_T43 JR312473
 Unigene36418_T43 JR312474
 Unigene36419_T43 JR312475
 Unigene36420_T43 JR312476
 Unigene36421_T43 JR312477
 Unigene36422_T43 JR312478
 Unigene36423_T43 JR312479
 Unigene36424_T43 JR312480
 Unigene36425_T43 JR312481
 Unigene36426_T43 JR312482
 Unigene36427_T43 JR312483
 Unigene36428_T43 JR312484
 Unigene36429_T43 JR312485
 Unigene36430_T43 JR312486
 Unigene36431_T43 JR312487
 Unigene36432_T43 JR312488
 Unigene36433_T43 JR312489
 Unigene36434_T43 JR312490
 Unigene36435_T43 JR312491
 Unigene36436_T43 JR312492
 Unigene36437_T43 JR312493
 Unigene36438_T43 JR312494
 Unigene36439_T43 JR312495
 Unigene36440_T43 JR312496
 Unigene36441_T43 JR312497
 Unigene36442_T43 JR312498
 Unigene36443_T43 JR312499
 Unigene36444_T43 JR312500
 Unigene36445_T43 JR312501
 Unigene36446_T43 JR312502
 Unigene36447_T43 JR312503
 Unigene36448_T43 JR312504
 Unigene36449_T43 JR312505
 Unigene36450_T43 JR312506
 Unigene36451_T43 JR312507
 Unigene36452_T43 JR312508
 Unigene36453_T43 JR312509
 Unigene36454_T43 JR312510
 Unigene36455_T43 JR312511
 Unigene36456_T43 JR312512
 Unigene36457_T43 JR312513
 Unigene36458_T43 JR312514
 Unigene36459_T43 JR312515
 Unigene36460_T43 JR312516
 Unigene36461_T43 JR312517
 Unigene36462_T43 JR312518
 Unigene36463_T43 JR312519
 Unigene36464_T43 JR312520
 Unigene36465_T43 JR312521
 Unigene36466_T43 JR312522
 Unigene36467_T43 JR312523
 Unigene36468_T43 JR312524
 Unigene36469_T43 JR312525
 Unigene36470_T43 JR312526
 Unigene36471_T43 JR312527
 Unigene36472_T43 JR312528
 Unigene36473_T43 JR312529
 Unigene36474_T43 JR312530
 Unigene36475_T43 JR312531
 Unigene36476_T43 JR312532
 Unigene36477_T43 JR312533
 Unigene36478_T43 JR312534
 Unigene36479_T43 JR312535
 Unigene36480_T43 JR312536
 Unigene36481_T43 JR312537
 Unigene36482_T43 JR312538
 Unigene36483_T43 JR312539
 Unigene36484_T43 JR312540
 Unigene36485_T43 JR312541
 Unigene36486_T43 JR312542
 Unigene36487_T43 JR312543
 Unigene36488_T43 JR312544
 Unigene36489_T43 JR312545
 Unigene36490_T43 JR312546
 Unigene36491_T43 JR312547
 Unigene36492_T43 JR312548
 Unigene36493_T43 JR312549
 Unigene36494_T43 JR312550
 Unigene36495_T43 JR312551
 Unigene36496_T43 JR312552
 Unigene36497_T43 JR312553
 Unigene36498_T43 JR312554
 Unigene36499_T43 JR312555
 Unigene36500_T43 JR312556
 Unigene36501_T43 JR312557
 Unigene36502_T43 JR312558
 Unigene36503_T43 JR312559
 Unigene36504_T43 JR312560
 Unigene36505_T43 JR312561
 Unigene36506_T43 JR312562
 Unigene36507_T43 JR312563
 Unigene36508_T43 JR312564
 Unigene36509_T43 JR312565
 Unigene36510_T43 JR312566
 Unigene36511_T43 JR312567
 Unigene36512_T43 JR312568
 Unigene36513_T43 JR312569
 Unigene36514_T43 JR312570
 Unigene36515_T43 JR312571
 Unigene36516_T43 JR312572
 Unigene36517_T43 JR312573
 Unigene36518_T43 JR312574
 Unigene36519_T43 JR312575
 Unigene36520_T43 JR312576
 Unigene36521_T43 JR312577
 Unigene36522_T43 JR312578
 Unigene36523_T43 JR312579
 Unigene36524_T43 JR312580
 Unigene36525_T43 JR312581
 Unigene36526_T43 JR312582
 Unigene36527_T43 JR312583
 Unigene36528_T43 JR312584
 Unigene36529_T43 JR312585
 Unigene36530_T43 JR312586
 Unigene36531_T43 JR312587
 Unigene36532_T43 JR312588
 Unigene36533_T43 JR312589
 Unigene36534_T43 JR312590
 Unigene36535_T43 JR312591
 Unigene36536_T43 JR312592
 Unigene36537_T43 JR312593
 Unigene36538_T43 JR312594
 Unigene36539_T43 JR312595
 Unigene36540_T43 JR312596
 Unigene36541_T43 JR312597
 Unigene36542_T43 JR312598
 Unigene36543_T43 JR312599
 Unigene36544_T43 JR312600
 Unigene36545_T43 JR312601
 Unigene36546_T43 JR312602
 Unigene36547_T43 JR312603
 Unigene36548_T43 JR312604
 Unigene36549_T43 JR312605
 Unigene36550_T43 JR312606
 Unigene36551_T43 JR312607
 Unigene36552_T43 JR312608
 Unigene36553_T43 JR312609
 Unigene36554_T43 JR312610
 Unigene36555_T43 JR312611
 Unigene36556_T43 JR312612
 Unigene36557_T43 JR312613
 Unigene36558_T43 JR312614
 Unigene36559_T43 JR312615
 Unigene36560_T43 JR312616
 Unigene36561_T43 JR312617
 Unigene36562_T43 JR312618
 Unigene36563_T43 JR312619
 Unigene36564_T43 JR312620
 Unigene36565_T43 JR312621
 Unigene36566_T43 JR312622
 Unigene36567_T43 JR312623
 Unigene36568_T43 JR312624
 Unigene36569_T43 JR312625
 Unigene36570_T43 JR312626
 Unigene36571_T43 JR312627
 Unigene36572_T43 JR312628
 Unigene36573_T43 JR312629
 Unigene36574_T43 JR312630
 Unigene36575_T43 JR312631
 Unigene36576_T43 JR312632
 Unigene36577_T43 JR312633
 Unigene36578_T43 JR312634
 Unigene36579_T43 JR312635
 Unigene36580_T43 JR312636
 Unigene36581_T43 JR312637
 Unigene36582_T43 JR312638
 Unigene36583_T43 JR312639
 Unigene36584_T43 JR312640
 Unigene36585_T43 JR312641
 Unigene36586_T43 JR312642
 Unigene36587_T43 JR312643
 Unigene36588_T43 JR312644
 Unigene36589_T43 JR312645
 Unigene36590_T43 JR312646
 Unigene36591_T43 JR312647
 Unigene36592_T43 JR312648
 Unigene36593_T43 JR312649
 Unigene36594_T43 JR312650
 Unigene36595_T43 JR312651
 Unigene36596_T43 JR312652
 Unigene36597_T43 JR312653
 Unigene36598_T43 JR312654
 Unigene36599_T43 JR312655
 Unigene36600_T43 JR312656
 Unigene36601_T43 JR312657
 Unigene36602_T43 JR312658
 Unigene36603_T43 JR312659
 Unigene36604_T43 JR312660
 Unigene36605_T43 JR312661
 Unigene36606_T43 JR312662
 Unigene36607_T43 JR312663
 Unigene36608_T43 JR312664
 Unigene36609_T43 JR312665
 Unigene36610_T43 JR312666
 Unigene36611_T43 JR312667
 Unigene36612_T43 JR312668
 Unigene36613_T43 JR312669
 Unigene36614_T43 JR312670
 Unigene36615_T43 JR312671
 Unigene36616_T43 JR312672
 Unigene36617_T43 JR312673
 Unigene36618_T43 JR312674
 Unigene36619_T43 JR312675
 Unigene36620_T43 JR312676
 Unigene36621_T43 JR312677
 Unigene36622_T43 JR312678
 Unigene36623_T43 JR312679
 Unigene36624_T43 JR312680
 Unigene36625_T43 JR312681
 Unigene36626_T43 JR312682
 Unigene36627_T43 JR312683
 Unigene36628_T43 JR312684
 Unigene36629_T43 JR312685
 Unigene36630_T43 JR312686
 Unigene36631_T43 JR312687
 Unigene36632_T43 JR312688
 Unigene36633_T43 JR312689
 Unigene36634_T43 JR312690
 Unigene36635_T43 JR312691
 Unigene36636_T43 JR312692
 Unigene36637_T43 JR312693
 Unigene36638_T43 JR312694
 Unigene36639_T43 JR312695
 Unigene36640_T43 JR312696
 Unigene36641_T43 JR312697
 Unigene36642_T43 JR312698
 Unigene36643_T43 JR312699
 Unigene36644_T43 JR312700
 Unigene36645_T43 JR312701
 Unigene36646_T43 JR312702
 Unigene36647_T43 JR312703
 Unigene36648_T43 JR312704
 Unigene36649_T43 JR312705
 Unigene36650_T43 JR312706
 Unigene36651_T43 JR312707
 Unigene36652_T43 JR312708
 Unigene36653_T43 JR312709
 Unigene36654_T43 JR312710
 Unigene36655_T43 JR312711
 Unigene36656_T43 JR312712
 Unigene36657_T43 JR312713
 Unigene36658_T43 JR312714
 Unigene36659_T43 JR312715
 Unigene36660_T43 JR312716
 Unigene36661_T43 JR312717
 Unigene36662_T43 JR312718
 Unigene36663_T43 JR312719
 Unigene36664_T43 JR312720
 Unigene36665_T43 JR312721
 Unigene36666_T43 JR312722
 Unigene36667_T43 JR312723
 Unigene36668_T43 JR312724
 Unigene36669_T43 JR312725
 Unigene36670_T43 JR312726
 Unigene36671_T43 JR312727
 Unigene36672_T43 JR312728
 Unigene36673_T43 JR312729
 Unigene36674_T43 JR312730
 Unigene36675_T43 JR312731
 Unigene36676_T43 JR312732
 Unigene36677_T43 JR312733
 Unigene36678_T43 JR312734
 Unigene36679_T43 JR312735
 Unigene36680_T43 JR312736
 Unigene36681_T43 JR312737
 Unigene36682_T43 JR312738
 Unigene36683_T43 JR312739
 Unigene36684_T43 JR312740
 Unigene36685_T43 JR312741
 Unigene36686_T43 JR312742
 Unigene36687_T43 JR312743
 Unigene36688_T43 JR312744
 Unigene36689_T43 JR312745
 Unigene36690_T43 JR312746
 Unigene36691_T43 JR312747
 Unigene36692_T43 JR312748
 Unigene36693_T43 JR312749
 Unigene36694_T43 JR312750
 Unigene36695_T43 JR312751
 Unigene36696_T43 JR312752
 Unigene36697_T43 JR312753
 Unigene36698_T43 JR312754
 Unigene36699_T43 JR312755
 Unigene36700_T43 JR312756
 Unigene36701_T43 JR312757
 Unigene36702_T43 JR312758
 Unigene36703_T43 JR312759
 Unigene36704_T43 JR312760
 Unigene36705_T43 JR312761
 Unigene36706_T43 JR312762
 Unigene36707_T43 JR312763
 Unigene36708_T43 JR312764
 Unigene36709_T43 JR312765
 Unigene36710_T43 JR312766
 Unigene36711_T43 JR312767
 Unigene36712_T43 JR312768
 Unigene36713_T43 JR312769
 Unigene36714_T43 JR312770
 Unigene36715_T43 JR312771
 Unigene36716_T43 JR312772
 Unigene36717_T43 JR312773
 Unigene36718_T43 JR312774
 Unigene36719_T43 JR312775
 Unigene36720_T43 JR312776
 Unigene36721_T43 JR312777
 Unigene36722_T43 JR312778
 Unigene36723_T43 JR312779
 Unigene36724_T43 JR312780
 Unigene36725_T43 JR312781
 Unigene36726_T43 JR312782
 Unigene36727_T43 JR312783
 Unigene36728_T43 JR312784
 Unigene36729_T43 JR312785
 Unigene36730_T43 JR312786
 Unigene36731_T43 JR312787
 Unigene36732_T43 JR312788
 Unigene36733_T43 JR312789
 Unigene36734_T43 JR312790
 Unigene36735_T43 JR312791
 Unigene36736_T43 JR312792
 Unigene36737_T43 JR312793
 Unigene36738_T43 JR312794
 Unigene36739_T43 JR312795
 Unigene36740_T43 JR312796
 Unigene36741_T43 JR312797
 Unigene36742_T43 JR312798
 Unigene36743_T43 JR312799
 Unigene36744_T43 JR312800
 Unigene36745_T43 JR312801
 Unigene36746_T43 JR312802
 Unigene36747_T43 JR312803
 Unigene36748_T43 JR312804
 Unigene36749_T43 JR312805
 Unigene36750_T43 JR312806
 Unigene36751_T43 JR312807
 Unigene36752_T43 JR312808
 Unigene36753_T43 JR312809
 Unigene36754_T43 JR312810
 Unigene36755_T43 JR312811
 Unigene36756_T43 JR312812
 Unigene36757_T43 JR312813
 Unigene36758_T43 JR312814
 Unigene36759_T43 JR312815
 Unigene36760_T43 JR312816
 Unigene36761_T43 JR312817
 Unigene36762_T43 JR312818
 Unigene36763_T43 JR312819
 Unigene36764_T43 JR312820
 Unigene36765_T43 JR312821
 Unigene36766_T43 JR312822
 Unigene36767_T43 JR312823
 Unigene36768_T43 JR312824
 Unigene36769_T43 JR312825
 Unigene36770_T43 JR312826
 Unigene36771_T43 JR312827
 Unigene36772_T43 JR312828
 Unigene36773_T43 JR312829
 Unigene36774_T43 JR312830
 Unigene36775_T43 JR312831
 Unigene36776_T43 JR312832
 Unigene36777_T43 JR312833
 Unigene36778_T43 JR312834
 Unigene36779_T43 JR312835
 Unigene36780_T43 JR312836
 Unigene36781_T43 JR312837
 Unigene36782_T43 JR312838
 Unigene36783_T43 JR312839
 Unigene36784_T43 JR312840
 Unigene36785_T43 JR312841
 Unigene36786_T43 JR312842
 Unigene36787_T43 JR312843
 Unigene36788_T43 JR312844
 Unigene36789_T43 JR312845
 Unigene36790_T43 JR312846
 Unigene36791_T43 JR312847
 Unigene36792_T43 JR312848
 Unigene36793_T43 JR312849
 Unigene36794_T43 JR312850
 Unigene36795_T43 JR312851
 Unigene36796_T43 JR312852
 Unigene36797_T43 JR312853
 Unigene36798_T43 JR312854
 Unigene36799_T43 JR312855
 Unigene36800_T43 JR312856
 Unigene36801_T43 JR312857
 Unigene36802_T43 JR312858
 Unigene36803_T43 JR312859
 Unigene36804_T43 JR312860
 Unigene36805_T43 JR312861
 Unigene36806_T43 JR312862
 Unigene36807_T43 JR312863
 Unigene36808_T43 JR312864
 Unigene36809_T43 JR312865
 Unigene36810_T43 JR312866
 Unigene36811_T43 JR312867
 Unigene36812_T43 JR312868
 Unigene36813_T43 JR312869
 Unigene36814_T43 JR312870
 Unigene36815_T43 JR312871
 Unigene36816_T43 JR312872
 Unigene36817_T43 JR312873
 Unigene36818_T43 JR312874
 Unigene36819_T43 JR312875
 Unigene36820_T43 JR312876
 Unigene36821_T43 JR312877
 Unigene36822_T43 JR312878
 Unigene36823_T43 JR312879
 Unigene36824_T43 JR312880
 Unigene36825_T43 JR312881
 Unigene36826_T43 JR312882
 Unigene36827_T43 JR312883
 Unigene36828_T43 JR312884
 Unigene36829_T43 JR312885
 Unigene36830_T43 JR312886
 Unigene36831_T43 JR312887
 Unigene36832_T43 JR312888
 Unigene36833_T43 JR312889
 Unigene36834_T43 JR312890
 Unigene36835_T43 JR312891
 Unigene36836_T43 JR312892
 Unigene36837_T43 JR312893
 Unigene36838_T43 JR312894
 Unigene36839_T43 JR312895
 Unigene36840_T43 JR312896
 Unigene36841_T43 JR312897
 Unigene36842_T43 JR312898
 Unigene36843_T43 JR312899
 Unigene36844_T43 JR312900
 Unigene36845_T43 JR312901
 Unigene36846_T43 JR312902
 Unigene36847_T43 JR312903
 Unigene36848_T43 JR312904
 Unigene36849_T43 JR312905
 Unigene36850_T43 JR312906
 Unigene36851_T43 JR312907
 Unigene36852_T43 JR312908
 Unigene36853_T43 JR312909
 Unigene36854_T43 JR312910
 Unigene36855_T43 JR312911
 Unigene36856_T43 JR312912
 Unigene36857_T43 JR312913
 Unigene36858_T43 JR312914
 Unigene36859_T43 JR312915
 Unigene36860_T43 JR312916
 Unigene36861_T43 JR312917
 Unigene36862_T43 JR312918
 Unigene36863_T43 JR312919
 Unigene36864_T43 JR312920
 Unigene36865_T43 JR312921
 Unigene36866_T43 JR312922
 Unigene36867_T43 JR312923
 Unigene36868_T43 JR312924
 Unigene36869_T43 JR312925
 Unigene36870_T43 JR312926
 Unigene36871_T43 JR312927
 Unigene36872_T43 JR312928
 Unigene36873_T43 JR312929
 Unigene36874_T43 JR312930
 Unigene36875_T43 JR312931
 Unigene36876_T43 JR312932
 Unigene36877_T43 JR312933
 Unigene36878_T43 JR312934
 Unigene36879_T43 JR312935
 Unigene36880_T43 JR312936
 Unigene36881_T43 JR312937
 Unigene36882_T43 JR312938
 Unigene36883_T43 JR312939
 Unigene36884_T43 JR312940
 Unigene36885_T43 JR312941
 Unigene36886_T43 JR312942
 Unigene36887_T43 JR312943
 Unigene36888_T43 JR312944
 Unigene36889_T43 JR312945
 Unigene36890_T43 JR312946
 Unigene36891_T43 JR312947
 Unigene36892_T43 JR312948
 Unigene36893_T43 JR312949
 Unigene36894_T43 JR312950
 Unigene36895_T43 JR312951
 Unigene36896_T43 JR312952
 Unigene36897_T43 JR312953
 Unigene36898_T43 JR312954
 Unigene36899_T43 JR312955
 Unigene36900_T43 JR312956
 Unigene36901_T43 JR312957
 Unigene36902_T43 JR312958
 Unigene36903_T43 JR312959
 Unigene36904_T43 JR312960
 Unigene36905_T43 JR312961
 Unigene36906_T43 JR312962
 Unigene36907_T43 JR312963
 Unigene36908_T43 JR312964
 Unigene36909_T43 JR312965
 Unigene36910_T43 JR312966
 Unigene36911_T43 JR312967
 Unigene36912_T43 JR312968
 Unigene36913_T43 JR312969
 Unigene36914_T43 JR312970
 Unigene36915_T43 JR312971
 Unigene36916_T43 JR312972
 Unigene36917_T43 JR312973
 Unigene36918_T43 JR312974
 Unigene36919_T43 JR312975
 Unigene36920_T43 JR312976
 Unigene36921_T43 JR312977
 Unigene36922_T43 JR312978
 Unigene36923_T43 JR312979
 Unigene36924_T43 JR312980
 Unigene36925_T43 JR312981
 Unigene36926_T43 JR312982
 Unigene36927_T43 JR312983
 Unigene36928_T43 JR312984
 Unigene36929_T43 JR312985
 Unigene36930_T43 JR312986
 Unigene36931_T43 JR312987
 Unigene36932_T43 JR312988
 Unigene36933_T43 JR312989
 Unigene36934_T43 JR312990
 Unigene36935_T43 JR312991
 Unigene36936_T43 JR312992
 Unigene36937_T43 JR312993
 Unigene36938_T43 JR312994
 Unigene36939_T43 JR312995
 Unigene36940_T43 JR312996
 Unigene36941_T43 JR312997
 Unigene36942_T43 JR312998
 Unigene36943_T43 JR312999
 Unigene36944_T43 JR313000
 Unigene36945_T43 JR313001
 Unigene36946_T43 JR313002
 Unigene36947_T43 JR313003
 Unigene36948_T43 JR313004
 Unigene36949_T43 JR313005
 Unigene36950_T43 JR313006
 Unigene36951_T43 JR313007
 Unigene36952_T43 JR313008
 Unigene36953_T43 JR313009
 Unigene36954_T43 JR313010
 Unigene36955_T43 JR313011
 Unigene36956_T43 JR313012
 Unigene36957_T43 JR313013
 Unigene36958_T43 JR313014
 Unigene36959_T43 JR313015
 Unigene36960_T43 JR313016
 Unigene36961_T43 JR313017
 Unigene36962_T43 JR313018
 Unigene36963_T43 JR313019
 Unigene36964_T43 JR313020
 Unigene36965_T43 JR313021
 Unigene36966_T43 JR313022
 Unigene36967_T43 JR313023
 Unigene36968_T43 JR313024
 Unigene36969_T43 JR313025
 Unigene36970_T43 JR313026
 Unigene36971_T43 JR313027
 Unigene36972_T43 JR313028
 Unigene36973_T43 JR313029
 Unigene36974_T43 JR313030
 Unigene36975_T43 JR313031
 Unigene36976_T43 JR313032
 Unigene36977_T43 JR313033
 Unigene36978_T43 JR313034
 Unigene36979_T43 JR313035
 Unigene36980_T43 JR313036
 Unigene36981_T43 JR313037
 Unigene36982_T43 JR313038
 Unigene36983_T43 JR313039
 Unigene36984_T43 JR313040
 Unigene36985_T43 JR313041
 Unigene36986_T43 JR313042
 Unigene36987_T43 JR313043
 Unigene36988_T43 JR313044
 Unigene36989_T43 JR313045
 Unigene36990_T43 JR313046
 Unigene36991_T43 JR313047
 Unigene36992_T43 JR313048
 Unigene36993_T43 JR313049
 Unigene36994_T43 JR313050
 Unigene36995_T43 JR313051
 Unigene36996_T43 JR313052
 Unigene36997_T43 JR313053
 Unigene36998_T43 JR313054
 Unigene36999_T43 JR313055
 Unigene37000_T43 JR313056
 Unigene37001_T43 JR313057
 Unigene37002_T43 JR313058
 Unigene37003_T43 JR313059
 Unigene37004_T43 JR313060
 Unigene37005_T43 JR313061
 Unigene37006_T43 JR313062
 Unigene37007_T43 JR313063
 Unigene37008_T43 JR313064
 Unigene37009_T43 JR313065
 Unigene37010_T43 JR313066
 Unigene37011_T43 JR313067
 Unigene37012_T43 JR313068
 Unigene37013_T43 JR313069
 Unigene37014_T43 JR313070
 Unigene37015_T43 JR313071
 Unigene37016_T43 JR313072
 Unigene37017_T43 JR313073
 Unigene37018_T43 JR313074
 Unigene37019_T43 JR313075
 Unigene37020_T43 JR313076
 Unigene37021_T43 JR313077
 Unigene37022_T43 JR313078
 Unigene37023_T43 JR313079
 Unigene37024_T43 JR313080
 Unigene37025_T43 JR313081
 Unigene37026_T43 JR313082
 Unigene37027_T43 JR313083
 Unigene37028_T43 JR313084
 Unigene37029_T43 JR313085
 Unigene37030_T43 JR313086
 Unigene37031_T43 JR313087
 Unigene37032_T43 JR313088
 Unigene37033_T43 JR313089
 Unigene37034_T43 JR313090
 Unigene37035_T43 JR313091
 Unigene37036_T43 JR313092
 Unigene37037_T43 JR313093
 Unigene37038_T43 JR313094
 Unigene37039_T43 JR313095
 Unigene37040_T43 JR313096
 Unigene37041_T43 JR313097
 Unigene37042_T43 JR313098
 Unigene37043_T43 JR313099
 Unigene37044_T43 JR313100
 Unigene37045_T43 JR313101
 Unigene37046_T43 JR313102
 Unigene37047_T43 JR313103
 Unigene37048_T43 JR313104
 Unigene37049_T43 JR313105
 Unigene37050_T43 JR313106
 Unigene37051_T43 JR313107
 Unigene37052_T43 JR313108
 Unigene37053_T43 JR313109
 Unigene37054_T43 JR313110
 Unigene37055_T43 JR313111
 Unigene37056_T43 JR313112
 Unigene37057_T43 JR313113
 Unigene37058_T43 JR313114
 Unigene37059_T43 JR313115
 Unigene37060_T43 JR313116
 Unigene37061_T43 JR313117
 Unigene37062_T43 JR313118
 Unigene37063_T43 JR313119
 Unigene37064_T43 JR313120
 Unigene37065_T43 JR313121
 Unigene37066_T43 JR313122
 Unigene37067_T43 JR313123
 Unigene37068_T43 JR313124
 Unigene37069_T43 JR313125
 Unigene37070_T43 JR313126
 Unigene37071_T43 JR313127
 Unigene37072_T43 JR313128
 Unigene37073_T43 JR313129
 Unigene37074_T43 JR313130
 Unigene37075_T43 JR313131
 Unigene37076_T43 JR313132
 Unigene37077_T43 JR313133
 Unigene37078_T43 JR313134
 Unigene37079_T43 JR313135
 Unigene37080_T43 JR313136
 Unigene37081_T43 JR313137
 Unigene37082_T43 JR313138
 Unigene37083_T43 JR313139
 Unigene37084_T43 JR313140
 Unigene37085_T43 JR313141
 Unigene37086_T43 JR313142
 Unigene37087_T43 JR313143
 Unigene37088_T43 JR313144
 Unigene37089_T43 JR313145
 Unigene37090_T43 JR313146
 Unigene37091_T43 JR313147
 Unigene37092_T43 JR313148
 Unigene37093_T43 JR313149
 Unigene37094_T43 JR313150
 Unigene37095_T43 JR313151
 Unigene37096_T43 JR313152
 Unigene37097_T43 JR313153
 Unigene37098_T43 JR313154
 Unigene37099_T43 JR313155
 Unigene37100_T43 JR313156
 Unigene37101_T43 JR313157
 Unigene37102_T43 JR313158
 Unigene37103_T43 JR313159
 Unigene37104_T43 JR313160
 Unigene37105_T43 JR313161
 Unigene37106_T43 JR313162
 Unigene37107_T43 JR313163
 Unigene37108_T43 JR313164
 Unigene37109_T43 JR313165
 Unigene37110_T43 JR313166
 Unigene37111_T43 JR313167
 Unigene37112_T43 JR313168
 Unigene37113_T43 JR313169
 Unigene37114_T43 JR313170
 Unigene37115_T43 JR313171
 Unigene37116_T43 JR313172
 Unigene37117_T43 JR313173
 Unigene37118_T43 JR313174
 Unigene37119_T43 JR313175
 Unigene37120_T43 JR313176
 Unigene37121_T43 JR313177
 Unigene37122_T43 JR313178
 Unigene37123_T43 JR313179
 Unigene37124_T43 JR313180
 Unigene37125_T43 JR313181
 Unigene37126_T43 JR313182
 Unigene37127_T43 JR313183
 Unigene37128_T43 JR313184
 Unigene37129_T43 JR313185
 Unigene37130_T43 JR313186
 Unigene37131_T43 JR313187
 Unigene37132_T43 JR313188
 Unigene37133_T43 JR313189
 Unigene37134_T43 JR313190
 Unigene37135_T43 JR313191
 Unigene37136_T43 JR313192
 Unigene37137_T43 JR313193
 Unigene37138_T43 JR313194
 Unigene37139_T43 JR313195
 Unigene37140_T43 JR313196
 Unigene37141_T43 JR313197
 Unigene37142_T43 JR313198
 Unigene37143_T43 JR313199
 Unigene37144_T43 JR313200
 Unigene37145_T43 JR313201
 Unigene37146_T43 JR313202
 Unigene37147_T43 JR313203
 Unigene37148_T43 JR313204
 Unigene37149_T43 JR313205
 Unigene37150_T43 JR313206
 Unigene37151_T43 JR313207
 Unigene37152_T43 JR313208
 Unigene37153_T43 JR313209
 Unigene37154_T43 JR313210
 Unigene37155_T43 JR313211
 Unigene37156_T43 JR313212
 Unigene37157_T43 JR313213
 Unigene37158_T43 JR313214
 Unigene37159_T43 JR313215
 Unigene37160_T43 JR313216
 Unigene37161_T43 JR313217
 Unigene37162_T43 JR313218
 Unigene37163_T43 JR313219
 Unigene37164_T43 JR313220
 Unigene37165_T43 JR313221
 Unigene37166_T43 JR313222
 Unigene37167_T43 JR313223
 Unigene37168_T43 JR313224
 Unigene37169_T43 JR313225
 Unigene37170_T43 JR313226
 Unigene37171_T43 JR313227
 Unigene37172_T43 JR313228
 Unigene37173_T43 JR313229
 Unigene37174_T43 JR313230
 Unigene37175_T43 JR313231
 Unigene37176_T43 JR313232
 Unigene37177_T43 JR313233
 Unigene37178_T43 JR313234
 Unigene37179_T43 JR313235
 Unigene37180_T43 JR313236
 Unigene37181_T43 JR313237
 Unigene37182_T43 JR313238
 Unigene37183_T43 JR313239
 Unigene37184_T43 JR313240
 Unigene37185_T43 JR313241
 Unigene37186_T43 JR313242
 Unigene37187_T43 JR313243
 Unigene37188_T43 JR313244
 Unigene37189_T43 JR313245
 Unigene37190_T43 JR313246
 Unigene37191_T43 JR313247
 Unigene37192_T43 JR313248
 Unigene37193_T43 JR313249
 Unigene37194_T43 JR313250
 Unigene37195_T43 JR313251
 Unigene37196_T43 JR313252
 Unigene37197_T43 JR313253
 Unigene37198_T43 JR313254
 Unigene37199_T43 JR313255
 Unigene37200_T43 JR313256
 Unigene37201_T43 JR313257
 Unigene37202_T43 JR313258
 Unigene37203_T43 JR313259
 Unigene37204_T43 JR313260
 Unigene37205_T43 JR313261
 Unigene37206_T43 JR313262
 Unigene37207_T43 JR313263
 Unigene37208_T43 JR313264
 Unigene37209_T43 JR313265
 Unigene37210_T43 JR313266
 Unigene37211_T43 JR313267
 Unigene37212_T43 JR313268
 Unigene37213_T43 JR313269
 Unigene37214_T43 JR313270
 Unigene37215_T43 JR313271
 Unigene37216_T43 JR313272
 Unigene37217_T43 JR313273
 Unigene37218_T43 JR313274
 Unigene37219_T43 JR313275
 Unigene37220_T43 JR313276
 Unigene37221_T43 JR313277
 Unigene37222_T43 JR313278
 Unigene37223_T43 JR313279
 Unigene37224_T43 JR313280
 Unigene37225_T43 JR313281
 Unigene37226_T43 JR313282
 Unigene37227_T43 JR313283
 Unigene37228_T43 JR313284
 Unigene37229_T43 JR313285
 Unigene37230_T43 JR313286
 Unigene37231_T43 JR313287
 Unigene37232_T43 JR313288
 Unigene37233_T43 JR313289
 Unigene37234_T43 JR313290
 Unigene37235_T43 JR313291
 Unigene37236_T43 JR313292
 Unigene37237_T43 JR313293
 Unigene37238_T43 JR313294
 Unigene37239_T43 JR313295
 Unigene37240_T43 JR313296
 Unigene37241_T43 JR313297
 Unigene37242_T43 JR313298
 Unigene37243_T43 JR313299
 Unigene37244_T43 JR313300
 Unigene37245_T43 JR313301
 Unigene37246_T43 JR313302
 Unigene37247_T43 JR313303
 Unigene37248_T43 JR313304
 Unigene37249_T43 JR313305
 Unigene37250_T43 JR313306
 Unigene37251_T43 JR313307
 Unigene37252_T43 JR313308
 Unigene37253_T43 JR313309
 Unigene37254_T43 JR313310
 Unigene37255_T43 JR313311
 Unigene37256_T43 JR313312
 Unigene37257_T43 JR313313
 Unigene37258_T43 JR313314
 Unigene37259_T43 JR313315
 Unigene37260_T43 JR313316
 Unigene37261_T43 JR313317
 Unigene37262_T43 JR313318
 Unigene37263_T43 JR313319
 Unigene37264_T43 JR313320
 Unigene37265_T43 JR313321
 Unigene37266_T43 JR313322
 Unigene37267_T43 JR313323
 Unigene37268_T43 JR313324
 Unigene37269_T43 JR313325
 Unigene37270_T43 JR313326
 Unigene37271_T43 JR313327
 Unigene37272_T43 JR313328
 Unigene37273_T43 JR313329
 Unigene37274_T43 JR313330
 Unigene37275_T43 JR313331
 Unigene37276_T43 JR313332
 Unigene37277_T43 JR313333
 Unigene37278_T43 JR313334
 Unigene37279_T43 JR313335
 Unigene37280_T43 JR313336
 Unigene37281_T43 JR313337
 Unigene37282_T43 JR313338
 Unigene37283_T43 JR313339
 Unigene37284_T43 JR313340
 Unigene37285_T43 JR313341
 Unigene37286_T43 JR313342
 Unigene37287_T43 JR313343
 Unigene37288_T43 JR313344
 Unigene37289_T43 JR313345
 Unigene37290_T43 JR313346
 Unigene37291_T43 JR313347
 Unigene37292_T43 JR313348
 Unigene37293_T43 JR313349
 Unigene37294_T43 JR313350
 Unigene37295_T43 JR313351
 Unigene37296_T43 JR313352
 Unigene37297_T43 JR313353
 Unigene37298_T43 JR313354
 Unigene37299_T43 JR313355
 Unigene37300_T43 JR313356
 Unigene37301_T43 JR313357
 Unigene37302_T43 JR313358
 Unigene37303_T43 JR313359
 Unigene37304_T43 JR313360
 Unigene37305_T43 JR313361
 Unigene37306_T43 JR313362
 Unigene37307_T43 JR313363
 Unigene37308_T43 JR313364
 Unigene37309_T43 JR313365
 Unigene37310_T43 JR313366
 Unigene37311_T43 JR313367
 Unigene37312_T43 JR313368
 Unigene37313_T43 JR313369
 Unigene37314_T43 JR313370
 Unigene37315_T43 JR313371
 Unigene37316_T43 JR313372
 Unigene37317_T43 JR313373
 Unigene37318_T43 JR313374
 Unigene37319_T43 JR313375
 Unigene37320_T43 JR313376
 Unigene37321_T43 JR313377
 Unigene37322_T43 JR313378
 Unigene37323_T43 JR313379
 Unigene37324_T43 JR313380
 Unigene37325_T43 JR313381
 Unigene37326_T43 JR313382
 Unigene37327_T43 JR313383
 Unigene37328_T43 JR313384
 Unigene37329_T43 JR313385
 Unigene37330_T43 JR313386
 Unigene37331_T43 JR313387
 Unigene37332_T43 JR313388
 Unigene37333_T43 JR313389
 Unigene37334_T43 JR313390
 Unigene37335_T43 JR313391
 Unigene37336_T43 JR313392
 Unigene37337_T43 JR313393
 Unigene37338_T43 JR313394
 Unigene37339_T43 JR313395
 Unigene37340_T43 JR313396
 Unigene37341_T43 JR313397
 Unigene37342_T43 JR313398
 Unigene37343_T43 JR313399
 Unigene37344_T43 JR313400
 Unigene37345_T43 JR313401
 Unigene37346_T43 JR313402
 Unigene37347_T43 JR313403
 Unigene37348_T43 JR313404
 Unigene37349_T43 JR313405
 Unigene37350_T43 JR313406
 Unigene37351_T43 JR313407
 Unigene37352_T43 JR313408
 Unigene37353_T43 JR313409
 Unigene37354_T43 JR313410
 Unigene37355_T43 JR313411
 Unigene37356_T43 JR313412
 Unigene37357_T43 JR313413
 Unigene37358_T43 JR313414
 Unigene37359_T43 JR313415
 Unigene37360_T43 JR313416
 Unigene37361_T43 JR313417
 Unigene37362_T43 JR313418
 Unigene37363_T43 JR313419
 Unigene37364_T43 JR313420
 Unigene37365_T43 JR313421
 Unigene37366_T43 JR313422
 Unigene37367_T43 JR313423
 Unigene37368_T43 JR313424
 Unigene37369_T43 JR313425
 Unigene37370_T43 JR313426
 Unigene37371_T43 JR313427
 Unigene37372_T43 JR313428
 Unigene37373_T43 JR313429
 Unigene37374_T43 JR313430
 Unigene37375_T43 JR313431
 Unigene37376_T43 JR313432
 Unigene37377_T43 JR313433
 Unigene37378_T43 JR313434
 Unigene37379_T43 JR313435
 Unigene37380_T43 JR313436
 Unigene37381_T43 JR313437
 Unigene37382_T43 JR313438
 Unigene37383_T43 JR313439
 Unigene37384_T43 JR313440
 Unigene37385_T43 JR313441
 Unigene37386_T43 JR313442
 Unigene37387_T43 JR313443
 Unigene37388_T43 JR313444
 Unigene37389_T43 JR313445
 Unigene37390_T43 JR313446
 Unigene37391_T43 JR313447
 Unigene37392_T43 JR313448
 Unigene37393_T43 JR313449
 Unigene37394_T43 JR313450
 Unigene37395_T43 JR313451
 Unigene37396_T43 JR313452
 Unigene37397_T43 JR313453
 Unigene37398_T43 JR313454
 Unigene37399_T43 JR313455
 Unigene37400_T43 JR313456
 Unigene37401_T43 JR313457
 Unigene37402_T43 JR313458
 Unigene37403_T43 JR313459
 Unigene37404_T43 JR313460
 Unigene37405_T43 JR313461
 Unigene37406_T43 JR313462
 Unigene37407_T43 JR313463
 Unigene37408_T43 JR313464
 Unigene37409_T43 JR313465
 Unigene37410_T43 JR313466
 Unigene37411_T43 JR313467
 Unigene37412_T43 JR313468
 Unigene37413_T43 JR313469
 Unigene37414_T43 JR313470
 Unigene37415_T43 JR313471
 Unigene37416_T43 JR313472
 Unigene37417_T43 JR313473
 Unigene37418_T43 JR313474
 Unigene37419_T43 JR313475
 Unigene37420_T43 JR313476
 Unigene37421_T43 JR313477
 Unigene37422_T43 JR313478
 Unigene37423_T43 JR313479
 Unigene37424_T43 JR313480
 Unigene37425_T43 JR313481
 Unigene37426_T43 JR313482
 Unigene37427_T43 JR313483
 Unigene37428_T43 JR313484
 Unigene37429_T43 JR313485
 Unigene37430_T43 JR313486
 Unigene37431_T43 JR313487
 Unigene37432_T43 JR313488
 Unigene37433_T43 JR313489
 Unigene37434_T43 JR313490
 Unigene37435_T43 JR313491
 Unigene37436_T43 JR313492
 Unigene37437_T43 JR313493
 Unigene37438_T43 JR313494
 Unigene37439_T43 JR313495
 Unigene37440_T43 JR313496
 Unigene37441_T43 JR313497
 Unigene37442_T43 JR313498
 Unigene37443_T43 JR313499
 Unigene37444_T43 JR313500
 Unigene37445_T43 JR313501
 Unigene37446_T43 JR313502
 Unigene37447_T43 JR313503
 Unigene37448_T43 JR313504
 Unigene37449_T43 JR313505
 Unigene37450_T43 JR313506
 Unigene37451_T43 JR313507
 Unigene37452_T43 JR313508
 Unigene37453_T43 JR313509
 Unigene37454_T43 JR313510
 Unigene37455_T43 JR313511
 Unigene37456_T43 JR313512
 Unigene37457_T43 JR313513
 Unigene37458_T43 JR313514
 Unigene37459_T43 JR313515
 Unigene37460_T43 JR313516
 Unigene37461_T43 JR313517
 Unigene37462_T43 JR313518
 Unigene37463_T43 JR313519
 Unigene37464_T43 JR313520
 Unigene37465_T43 JR313521
 Unigene37466_T43 JR313522
 Unigene37467_T43 JR313523
 Unigene37468_T43 JR313524
 Unigene37469_T43 JR313525
 Unigene37470_T43 JR313526
 Unigene37471_T43 JR313527
 Unigene37472_T43 JR313528
 Unigene37473_T43 JR313529
 Unigene37474_T43 JR313530
 Unigene37475_T43 JR313531
 Unigene37476_T43 JR313532
 Unigene37477_T43 JR313533
 Unigene37478_T43 JR313534
 Unigene37479_T43 JR313535
 Unigene37480_T43 JR313536
 Unigene37481_T43 JR313537
 Unigene37482_T43 JR313538
 Unigene37483_T43 JR313539
 Unigene37484_T43 JR313540
 Unigene37485_T43 JR313541
 Unigene37486_T43 JR313542
 Unigene37487_T43 JR313543
 Unigene37488_T43 JR313544
 Unigene37489_T43 JR313545
 Unigene37490_T43 JR313546
 Unigene37491_T43 JR313547
 Unigene37492_T43 JR313548
 Unigene37493_T43 JR313549
 Unigene37494_T43 JR313550
 Unigene37495_T43 JR313551
 Unigene37496_T43 JR313552
 Unigene37497_T43 JR313553
 Unigene37498_T43 JR313554
 Unigene37499_T43 JR313555
 Unigene37500_T43 JR313556
 Unigene37501_T43 JR313557
 Unigene37502_T43 JR313558
 Unigene37503_T43 JR313559
 Unigene37504_T43 JR313560
 Unigene37505_T43 JR313561
 Unigene37506_T43 JR313562
 Unigene37507_T43 JR313563
 Unigene37508_T43 JR313564
 Unigene37509_T43 JR313565
 Unigene37510_T43 JR313566
 Unigene37511_T43 JR313567
 Unigene37512_T43 JR313568
 Unigene37513_T43 JR313569
 Unigene37514_T43 JR313570
 Unigene37515_T43 JR313571
 Unigene37516_T43 JR313572
 Unigene37517_T43 JR313573
 Unigene37518_T43 JR313574
 Unigene37519_T43 JR313575
 Unigene37520_T43 JR313576
 Unigene37521_T43 JR313577
 Unigene37522_T43 JR313578
 Unigene37523_T43 JR313579
 Unigene37524_T43 JR313580
 Unigene37525_T43 JR313581
 Unigene37526_T43 JR313582
 Unigene37527_T43 JR313583
 Unigene37528_T43 JR313584
 Unigene37529_T43 JR313585
 Unigene37530_T43 JR313586
 Unigene37531_T43 JR313587
 Unigene37532_T43 JR313588
 Unigene37533_T43 JR313589
 Unigene37534_T43 JR313590
 Unigene37535_T43 JR313591
 Unigene37536_T43 JR313592
 Unigene37537_T43 JR313593
 Unigene37538_T43 JR313594
 Unigene37539_T43 JR313595
 Unigene37540_T43 JR313596
 Unigene37541_T43 JR313597
 Unigene37542_T43 JR313598
 Unigene37543_T43 JR313599
 Unigene37544_T43 JR313600
 Unigene37545_T43 JR313601
 Unigene37546_T43 JR313602
 Unigene37547_T43 JR313603
 Unigene37548_T43 JR313604
 Unigene37549_T43 JR313605
 Unigene37550_T43 JR313606
 Unigene37551_T43 JR313607
 Unigene37552_T43 JR313608
 Unigene37553_T43 JR313609
 Unigene37554_T43 JR313610
 Unigene37555_T43 JR313611
 Unigene37556_T43 JR313612
 Unigene37557_T43 JR313613
 Unigene37558_T43 JR313614
 Unigene37559_T43 JR313615
 Unigene37560_T43 JR313616
 Unigene37561_T43 JR313617
 Unigene37562_T43 JR313618
 Unigene37563_T43 JR313619
 Unigene37564_T43 JR313620
 Unigene37565_T43 JR313621
 Unigene37566_T43 JR313622
 Unigene37567_T43 JR313623
 Unigene37568_T43 JR313624
 Unigene37569_T43 JR313625
 Unigene37570_T43 JR313626
 Unigene37571_T43 JR313627
 Unigene37572_T43 JR313628
 Unigene37573_T43 JR313629
 Unigene37574_T43 JR313630
 Unigene37575_T43 JR313631
 Unigene37576_T43 JR313632
 Unigene37577_T43 JR313633
 Unigene37578_T43 JR313634
 Unigene37579_T43 JR313635
 Unigene37580_T43 JR313636
 Unigene37581_T43 JR313637
 Unigene37582_T43 JR313638
 Unigene37583_T43 JR313639
 Unigene37584_T43 JR313640
 Unigene37585_T43 JR313641
 Unigene37586_T43 JR313642
 Unigene37587_T43 JR313643
 Unigene37588_T43 JR313644
 Unigene37589_T43 JR313645
 Unigene37590_T43 JR313646
 Unigene37591_T43 JR313647
 Unigene37592_T43 JR313648
 Unigene37593_T43 JR313649
 Unigene37594_T43 JR313650
 Unigene37595_T43 JR313651
 Unigene37596_T43 JR313652
 Unigene37597_T43 JR313653
 Unigene37598_T43 JR313654
 Unigene37599_T43 JR313655
 Unigene37600_T43 JR313656
 Unigene37601_T43 JR313657
 Unigene37602_T43 JR313658
 Unigene37603_T43 JR313659
 Unigene37604_T43 JR313660
 Unigene37605_T43 JR313661
 Unigene37606_T43 JR313662
 Unigene37607_T43 JR313663
 Unigene37608_T43 JR313664
 Unigene37609_T43 JR313665
 Unigene37610_T43 JR313666
 Unigene37611_T43 JR313667
 Unigene37612_T43 JR313668
 Unigene37613_T43 JR313669
 Unigene37614_T43 JR313670
 Unigene37615_T43 JR313671
 Unigene37616_T43 JR313672
 Unigene37617_T43 JR313673
 Unigene37618_T43 JR313674
 Unigene37619_T43 JR313675
 Unigene37620_T43 JR313676
 Unigene37621_T43 JR313677
 Unigene37622_T43 JR313678
 Unigene37623_T43 JR313679
 Unigene37624_T43 JR313680
 Unigene37625_T43 JR313681
 Unigene37626_T43 JR313682
 Unigene37627_T43 JR313683
 Unigene37628_T43 JR313684
 Unigene37629_T43 JR313685
 Unigene37630_T43 JR313686
 Unigene37631_T43 JR313687
 Unigene37632_T43 JR313688
 Unigene37633_T43 JR313689
 Unigene37634_T43 JR313690
 Unigene37635_T43 JR313691
 Unigene37636_T43 JR313692
 Unigene37637_T43 JR313693
 Unigene37638_T43 JR313694
 Unigene37639_T43 JR313695
 Unigene37640_T43 JR313696
 Unigene37641_T43 JR313697
 Unigene37642_T43 JR313698
 Unigene37643_T43 JR313699
 Unigene37644_T43 JR313700
 Unigene37645_T43 JR313701
 Unigene37646_T43 JR313702
 Unigene37647_T43 JR313703
 Unigene37648_T43 JR313704
 Unigene37649_T43 JR313705
 Unigene37650_T43 JR313706
 Unigene37651_T43 JR313707
 Unigene37652_T43 JR313708
 Unigene37653_T43 JR313709
 Unigene37654_T43 JR313710
 Unigene37655_T43 JR313711
 Unigene37656_T43 JR313712
 Unigene37657_T43 JR313713
 Unigene37658_T43 JR313714
 Unigene37659_T43 JR313715
 Unigene37660_T43 JR313716
 Unigene37661_T43 JR313717
 Unigene37662_T43 JR313718
 Unigene37663_T43 JR313719
 Unigene37664_T43 JR313720
 Unigene37665_T43 JR313721
 Unigene37666_T43 JR313722
 Unigene37667_T43 JR313723
 Unigene37668_T43 JR313724
 Unigene37669_T43 JR313725
 Unigene37670_T43 JR313726
 Unigene37671_T43 JR313727
 Unigene37672_T43 JR313728
 Unigene37673_T43 JR313729
 Unigene37674_T43 JR313730
 Unigene37675_T43 JR313731
 Unigene37676_T43 JR313732
 Unigene37677_T43 JR313733
 Unigene37678_T43 JR313734
 Unigene37679_T43 JR313735
 Unigene37680_T43 JR313736
 Unigene37681_T43 JR313737
 Unigene37682_T43 JR313738
 Unigene37683_T43 JR313739
 Unigene37684_T43 JR313740
 Unigene37685_T43 JR313741
 Unigene37686_T43 JR313742
 Unigene37687_T43 JR313743
 Unigene37688_T43 JR313744
 Unigene37689_T43 JR313745
 Unigene37690_T43 JR313746
 Unigene37691_T43 JR313747
 Unigene37692_T43 JR313748
 Unigene37693_T43 JR313749
 Unigene37694_T43 JR313750
 Unigene37695_T43 JR313751
 Unigene37696_T43 JR313752
 Unigene37697_T43 JR313753
 Unigene37698_T43 JR313754
 Unigene37699_T43 JR313755
 Unigene37700_T43 JR313756
 Unigene37701_T43 JR313757
 Unigene37702_T43 JR313758
 Unigene37703_T43 JR313759
 Unigene37704_T43 JR313760
 Unigene37705_T43 JR313761
 Unigene37706_T43 JR313762
 Unigene37707_T43 JR313763
 Unigene37708_T43 JR313764
 Unigene37709_T43 JR313765
 Unigene37710_T43 JR313766
 Unigene37711_T43 JR313767
 Unigene37712_T43 JR313768
 Unigene37713_T43 JR313769
 Unigene37714_T43 JR313770
 Unigene37715_T43 JR313771
 Unigene37716_T43 JR313772
 Unigene37717_T43 JR313773
 Unigene37718_T43 JR313774
 Unigene37719_T43 JR313775
 Unigene37720_T43 JR313776
 Unigene37721_T43 JR313777
 Unigene37722_T43 JR313778
 Unigene37723_T43 JR313779
 Unigene37724_T43 JR313780
 Unigene37725_T43 JR313781
 Unigene37726_T43 JR313782
 Unigene37727_T43 JR313783
 Unigene37728_T43 JR313784
 Unigene37729_T43 JR313785
 Unigene37730_T43 JR313786
 Unigene37731_T43 JR313787
 Unigene37732_T43 JR313788
 Unigene37733_T43 JR313789
 Unigene37734_T43 JR313790
 Unigene37735_T43 JR313791
 Unigene37736_T43 JR313792
 Unigene37737_T43 JR313793
 Unigene37738_T43 JR313794
 Unigene37739_T43 JR313795
 Unigene37740_T43 JR313796
 Unigene37741_T43 JR313797
 Unigene37742_T43 JR313798
 Unigene37743_T43 JR313799
 Unigene37744_T43 JR313800
 Unigene37745_T43 JR313801
 Unigene37746_T43 JR313802
 Unigene37747_T43 JR313803
 Unigene37748_T43 JR313804
 Unigene37749_T43 JR313805
 Unigene37750_T43 JR313806
 Unigene37751_T43 JR313807
 Unigene37752_T43 JR313808
 Unigene37753_T43 JR313809
 Unigene37754_T43 JR313810
 Unigene37755_T43 JR313811
 Unigene37756_T43 JR313812
 Unigene37757_T43 JR313813
 Unigene37758_T43 JR313814
 Unigene37759_T43 JR313815
 Unigene37760_T43 JR313816
 Unigene37761_T43 JR313817
 Unigene37762_T43 JR313818
 Unigene37763_T43 JR313819
 Unigene37764_T43 JR313820
 Unigene37765_T43 JR313821
 Unigene37766_T43 JR313822
 Unigene37767_T43 JR313823
 Unigene37768_T43 JR313824
 Unigene37769_T43 JR313825
 Unigene37770_T43 JR313826
 Unigene37771_T43 JR313827
 Unigene37772_T43 JR313828
 Unigene37773_T43 JR313829
 Unigene37774_T43 JR313830
 Unigene37775_T43 JR313831
 Unigene37776_T43 JR313832
 Unigene37777_T43 JR313833
 Unigene37778_T43 JR313834
 Unigene37779_T43 JR313835
 Unigene37780_T43 JR313836
 Unigene37781_T43 JR313837
 Unigene37782_T43 JR313838
 Unigene37783_T43 JR313839
 Unigene37784_T43 JR313840
 Unigene37785_T43 JR313841
 Unigene37786_T43 JR313842
 Unigene37787_T43 JR313843
 Unigene37788_T43 JR313844
 Unigene37789_T43 JR313845
 Unigene37790_T43 JR313846
 Unigene37791_T43 JR313847
 Unigene37792_T43 JR313848
 Unigene37793_T43 JR313849
 Unigene37794_T43 JR313850
 Unigene37795_T43 JR313851
 Unigene37796_T43 JR313852
 Unigene37797_T43 JR313853
 Unigene37798_T43 JR313854
 Unigene37799_T43 JR313855
 Unigene37800_T43 JR313856
 Unigene37801_T43 JR313857
 Unigene37802_T43 JR313858
 Unigene37803_T43 JR313859
 Unigene37804_T43 JR313860
 Unigene37805_T43 JR313861
 Unigene37806_T43 JR313862
 Unigene37807_T43 JR313863
 Unigene37808_T43 JR313864
 Unigene37809_T43 JR313865
 Unigene37810_T43 JR313866
 Unigene37811_T43 JR313867
 Unigene37812_T43 JR313868
 Unigene37813_T43 JR313869
 Unigene37814_T43 JR313870
 Unigene37815_T43 JR313871
 Unigene37816_T43 JR313872
 Unigene37817_T43 JR313873
 Unigene37818_T43 JR313874
 Unigene37819_T43 JR313875
 Unigene37820_T43 JR313876
 Unigene37821_T43 JR313877
 Unigene37822_T43 JR313878
 Unigene37823_T43 JR313879
 Unigene37824_T43 JR313880
 Unigene37825_T43 JR313881
 Unigene37826_T43 JR313882
 Unigene37827_T43 JR313883
 Unigene37828_T43 JR313884
 Unigene37829_T43 JR313885
 Unigene37830_T43 JR313886
 Unigene37831_T43 JR313887
 Unigene37832_T43 JR313888
 Unigene37833_T43 JR313889
 Unigene37834_T43 JR313890
 Unigene37835_T43 JR313891
 Unigene37836_T43 JR313892
 Unigene37837_T43 JR313893
 Unigene37838_T43 JR313894
 Unigene37839_T43 JR313895
 Unigene37840_T43 JR313896
 Unigene37841_T43 JR313897
 Unigene37842_T43 JR313898
 Unigene37843_T43 JR313899
 Unigene37844_T43 JR313900
 Unigene37845_T43 JR313901
 Unigene37846_T43 JR313902
 Unigene37847_T43 JR313903
 Unigene37848_T43 JR313904
 Unigene37849_T43 JR313905
 Unigene37850_T43 JR313906
 Unigene37851_T43 JR313907
 Unigene37852_T43 JR313908
 Unigene37853_T43 JR313909
 Unigene37854_T43 JR313910
 Unigene37855_T43 JR313911
 Unigene37856_T43 JR313912
 Unigene37857_T43 JR313913
 Unigene37858_T43 JR313914
 Unigene37859_T43 JR313915
 Unigene37860_T43 JR313916
 Unigene37861_T43 JR313917
 Unigene37862_T43 JR313918
 Unigene37863_T43 JR313919
 Unigene37864_T43 JR313920
 Unigene37865_T43 JR313921
 Unigene37866_T43 JR313922
 Unigene37867_T43 JR313923
 Unigene37868_T43 JR313924
 Unigene37869_T43 JR313925
 Unigene37870_T43 JR313926
 Unigene37871_T43 JR313927
 Unigene37872_T43 JR313928
 Unigene37873_T43 JR313929
 Unigene37874_T43 JR313930
 Unigene37875_T43 JR313931
 Unigene37876_T43 JR313932
 Unigene37877_T43 JR313933
 Unigene37878_T43 JR313934
 Unigene37879_T43 JR313935
 Unigene37880_T43 JR313936
 Unigene37881_T43 JR313937
 Unigene37882_T43 JR313938
 Unigene37883_T43 JR313939
 Unigene37884_T43 JR313940
 Unigene37885_T43 JR313941
 Unigene37886_T43 JR313942
 Unigene37887_T43 JR313943
 Unigene37888_T43 JR313944
 Unigene37889_T43 JR313945
 Unigene37890_T43 JR313946
 Unigene37891_T43 JR313947
 Unigene37892_T43 JR313948
 Unigene37893_T43 JR313949
 Unigene37894_T43 JR313950
 Unigene37895_T43 JR313951
 Unigene37896_T43 JR313952
 Unigene37897_T43 JR313953
 Unigene37898_T43 JR313954
 Unigene37899_T43 JR313955
 Unigene37900_T43 JR313956
 Unigene37901_T43 JR313957
 Unigene37902_T43 JR313958
 Unigene37903_T43 JR313959
 Unigene37904_T43 JR313960
 Unigene37905_T43 JR313961
 Unigene37906_T43 JR313962
 Unigene37907_T43 JR313963
 Unigene37908_T43 JR313964
 Unigene37909_T43 JR313965
 Unigene37910_T43 JR313966
 Unigene37911_T43 JR313967
 Unigene37912_T43 JR313968
 Unigene37913_T43 JR313969
 Unigene37914_T43 JR313970
 Unigene37915_T43 JR313971
 Unigene37916_T43 JR313972
 Unigene37917_T43 JR313973
 Unigene37918_T43 JR313974
 Unigene37919_T43 JR313975
 Unigene37920_T43 JR313976
 Unigene37921_T43 JR313977
 Unigene37922_T43 JR313978
 Unigene37923_T43 JR313979
 Unigene37924_T43 JR313980
 Unigene37925_T43 JR313981
 Unigene37926_T43 JR313982
 Unigene37927_T43 JR313983
 Unigene37928_T43 JR313984
 Unigene37929_T43 JR313985
 Unigene37930_T43 JR313986
 Unigene37931_T43 JR313987
 Unigene37932_T43 JR313988
 Unigene37933_T43 JR313989
 Unigene37934_T43 JR313990
 Unigene37935_T43 JR313991
 Unigene37936_T43 JR313992
 Unigene37937_T43 JR313993
 Unigene37938_T43 JR313994
 Unigene37939_T43 JR313995
 Unigene37940_T43 JR313996
 Unigene37941_T43 JR313997
 Unigene37942_T43 JR313998
 Unigene37943_T43 JR313999
 Unigene37944_T43 JR314000
 Unigene37945_T43 JR314001
 Unigene37946_T43 JR314002
 Unigene37947_T43 JR314003
 Unigene37948_T43 JR314004
 Unigene37949_T43 JR314005
 Unigene37950_T43 JR314006
 Unigene37951_T43 JR314007
 Unigene37952_T43 JR314008
 Unigene37953_T43 JR314009
 Unigene37954_T43 JR314010
 Unigene37955_T43 JR314011
 Unigene37956_T43 JR314012
 Unigene37957_T43 JR314013
 Unigene37958_T43 JR314014
 Unigene37959_T43 JR314015
 Unigene37960_T43 JR314016
 Unigene37961_T43 JR314017
 Unigene37962_T43 JR314018
 Unigene37963_T43 JR314019
 Unigene37964_T43 JR314020
 Unigene37965_T43 JR314021
 Unigene37966_T43 JR314022
 Unigene37967_T43 JR314023
 Unigene37968_T43 JR314024
 Unigene37969_T43 JR314025
 Unigene37970_T43 JR314026
 Unigene37971_T43 JR314027
 Unigene37972_T43 JR314028
 Unigene37973_T43 JR314029
 Unigene37974_T43 JR314030
 Unigene37975_T43 JR314031
 Unigene37976_T43 JR314032
 Unigene37977_T43 JR314033
 Unigene37978_T43 JR314034
 Unigene37979_T43 JR314035
 Unigene37980_T43 JR314036
 Unigene37981_T43 JR314037
 Unigene37982_T43 JR314038
 Unigene37983_T43 JR314039
 Unigene37984_T43 JR314040
 Unigene37985_T43 JR314041
 Unigene37986_T43 JR314042
 Unigene37987_T43 JR314043
 Unigene37988_T43 JR314044
 Unigene37989_T43 JR314045
 Unigene37990_T43 JR314046
 Unigene37991_T43 JR314047
 Unigene37992_T43 JR314048
 Unigene37993_T43 JR314049
 Unigene37994_T43 JR314050
 Unigene37995_T43 JR314051
 Unigene37996_T43 JR314052
 Unigene37997_T43 JR314053
 Unigene37998_T43 JR314054
 Unigene37999_T43 JR314055
 Unigene38000_T43 JR314056
 Unigene38001_T43 JR314057
 Unigene38002_T43 JR314058
 Unigene38003_T43 JR314059
 Unigene38004_T43 JR314060
 Unigene38005_T43 JR314061
 Unigene38006_T43 JR314062
 Unigene38007_T43 JR314063
 Unigene38008_T43 JR314064
 Unigene38009_T43 JR314065
 Unigene38010_T43 JR314066
 Unigene38011_T43 JR314067
 Unigene38012_T43 JR314068
 Unigene38013_T43 JR314069
 Unigene38014_T43 JR314070
 Unigene38015_T43 JR314071
 Unigene38016_T43 JR314072
 Unigene38017_T43 JR314073
 Unigene38018_T43 JR314074
 Unigene38019_T43 JR314075
 Unigene38020_T43 JR314076
 Unigene38021_T43 JR314077
 Unigene38022_T43 JR314078
 Unigene38023_T43 JR314079
 Unigene38024_T43 JR314080
 Unigene38025_T43 JR314081
 Unigene38026_T43 JR314082
 Unigene38027_T43 JR314083
 Unigene38028_T43 JR314084
 Unigene38029_T43 JR314085
 Unigene38030_T43 JR314086
 Unigene38031_T43 JR314087
 Unigene38032_T43 JR314088
 Unigene38033_T43 JR314089
 Unigene38034_T43 JR314090
 Unigene38035_T43 JR314091
 Unigene38036_T43 JR314092
 Unigene38037_T43 JR314093
 Unigene38038_T43 JR314094
 Unigene38039_T43 JR314095
 Unigene38040_T43 JR314096
 Unigene38041_T43 JR314097
 Unigene38042_T43 JR314098
 Unigene38043_T43 JR314099
 Unigene38044_T43 JR314100
 Unigene38045_T43 JR314101
 Unigene38046_T43 JR314102
 Unigene38047_T43 JR314103
 Unigene38048_T43 JR314104
 Unigene38049_T43 JR314105
 Unigene38050_T43 JR314106
 Unigene38051_T43 JR314107
 Unigene38052_T43 JR314108
 Unigene38053_T43 JR314109
 Unigene38054_T43 JR314110
 Unigene38055_T43 JR314111
 Unigene38056_T43 JR314112
 Unigene38057_T43 JR314113
 Unigene38058_T43 JR314114
 Unigene38059_T43 JR314115
 Unigene38060_T43 JR314116
 Unigene38061_T43 JR314117
 Unigene38062_T43 JR314118
 Unigene38063_T43 JR314119
 Unigene38064_T43 JR314120
 Unigene38065_T43 JR314121
 Unigene38066_T43 JR314122
 Unigene38067_T43 JR314123
 Unigene38068_T43 JR314124
 Unigene38069_T43 JR314125
 Unigene38070_T43 JR314126
 Unigene38071_T43 JR314127
 Unigene38072_T43 JR314128
 Unigene38073_T43 JR314129
 Unigene38074_T43 JR314130
 Unigene38075_T43 JR314131
 Unigene38076_T43 JR314132
 Unigene38077_T43 JR314133
 Unigene38078_T43 JR314134
 Unigene38079_T43 JR314135
 Unigene38080_T43 JR314136
 Unigene38081_T43 JR314137
 Unigene38082_T43 JR314138
 Unigene38083_T43 JR314139
 Unigene38084_T43 JR314140
 Unigene38085_T43 JR314141
 Unigene38086_T43 JR314142
 Unigene38087_T43 JR314143
 Unigene38088_T43 JR314144
 Unigene38089_T43 JR314145
 Unigene38090_T43 JR314146
 Unigene38091_T43 JR314147
 Unigene38092_T43 JR314148
 Unigene38093_T43 JR314149
 Unigene38094_T43 JR314150
 Unigene38095_T43 JR314151
 Unigene38096_T43 JR314152
 Unigene38097_T43 JR314153
 Unigene38098_T43 JR314154
 Unigene38099_T43 JR314155
 Unigene38100_T43 JR314156
 Unigene38101_T43 JR314157
 Unigene38102_T43 JR314158
 Unigene38103_T43 JR314159
 Unigene38104_T43 JR314160
 Unigene38105_T43 JR314161
 Unigene38106_T43 JR314162
 Unigene38107_T43 JR314163
 Unigene38108_T43 JR314164
 Unigene38109_T43 JR314165
 Unigene38110_T43 JR314166
 Unigene38111_T43 JR314167
 Unigene38112_T43 JR314168
 Unigene38113_T43 JR314169
 Unigene38114_T43 JR314170
 Unigene38115_T43 JR314171
 Unigene38116_T43 JR314172
 Unigene38117_T43 JR314173
 Unigene38118_T43 JR314174
 Unigene38119_T43 JR314175
 Unigene38120_T43 JR314176
 Unigene38121_T43 JR314177
 Unigene38122_T43 JR314178
 Unigene38123_T43 JR314179
 Unigene38124_T43 JR314180
 Unigene38125_T43 JR314181
 Unigene38126_T43 JR314182
 Unigene38127_T43 JR314183
 Unigene38128_T43 JR314184
 Unigene38129_T43 JR314185
 Unigene38130_T43 JR314186
 Unigene38131_T43 JR314187
 Unigene38132_T43 JR314188
 Unigene38133_T43 JR314189
 Unigene38134_T43 JR314190
 Unigene38135_T43 JR314191
 Unigene38136_T43 JR314192
 Unigene38137_T43 JR314193
 Unigene38138_T43 JR314194
 Unigene38139_T43 JR314195
 Unigene38140_T43 JR314196
 Unigene38141_T43 JR314197
 Unigene38142_T43 JR314198
 Unigene38143_T43 JR314199
 Unigene38144_T43 JR314200
 Unigene38145_T43 JR314201
 Unigene38146_T43 JR314202
 Unigene38147_T43 JR314203
 Unigene38148_T43 JR314204
 Unigene38149_T43 JR314205
 Unigene38150_T43 JR314206
 Unigene38151_T43 JR314207
 Unigene38152_T43 JR314208
 Unigene38153_T43 JR314209
 Unigene38154_T43 JR314210
 Unigene38155_T43 JR314211
 Unigene38156_T43 JR314212
 Unigene38157_T43 JR314213
 Unigene38158_T43 JR314214
 Unigene38159_T43 JR314215
 Unigene38160_T43 JR314216
 Unigene38161_T43 JR314217
 Unigene38162_T43 JR314218
 Unigene38163_T43 JR314219
 Unigene38164_T43 JR314220
 Unigene38165_T43 JR314221
 Unigene38166_T43 JR314222
 Unigene38167_T43 JR314223
 Unigene38168_T43 JR314224
 Unigene38169_T43 JR314225
 Unigene38170_T43 JR314226
 Unigene38171_T43 JR314227
 Unigene38172_T43 JR314228
 Unigene38173_T43 JR314229
 Unigene38174_T43 JR314230
 Unigene38175_T43 JR314231
 Unigene38176_T43 JR314232
 Unigene38177_T43 JR314233
 Unigene38178_T43 JR314234
 Unigene38179_T43 JR314235
 Unigene38180_T43 JR314236
 Unigene38181_T43 JR314237
 Unigene38182_T43 JR314238
 Unigene38183_T43 JR314239
 Unigene38184_T43 JR314240
 Unigene38185_T43 JR314241
 Unigene38186_T43 JR314242
 Unigene38187_T43 JR314243
 Unigene38188_T43 JR314244
 Unigene38189_T43 JR314245
 Unigene38190_T43 JR314246
 Unigene38191_T43 JR314247
 Unigene38192_T43 JR314248
 Unigene38193_T43 JR314249
 Unigene38194_T43 JR314250
 Unigene38195_T43 JR314251
 Unigene38196_T43 JR314252
 Unigene38197_T43 JR314253
 Unigene38198_T43 JR314254
 Unigene38199_T43 JR314255
 Unigene38200_T43 JR314256
 Unigene38201_T43 JR314257
 Unigene38202_T43 JR314258
 Unigene38203_T43 JR314259
 Unigene38204_T43 JR314260
 Unigene38205_T43 JR314261
 Unigene38206_T43 JR314262
 Unigene38207_T43 JR314263
 Unigene38208_T43 JR314264
 Unigene38209_T43 JR314265
 Unigene38210_T43 JR314266
 Unigene38211_T43 JR314267
 Unigene38212_T43 JR314268
 Unigene38213_T43 JR314269
 Unigene38214_T43 JR314270
 Unigene38215_T43 JR314271
 Unigene38216_T43 JR314272
 Unigene38217_T43 JR314273
 Unigene38218_T43 JR314274
 Unigene38219_T43 JR314275
 Unigene38220_T43 JR314276
 Unigene38221_T43 JR314277
 Unigene38222_T43 JR314278
 Unigene38223_T43 JR314279
 Unigene38224_T43 JR314280
 Unigene38225_T43 JR314281
 Unigene38226_T43 JR314282
 Unigene38227_T43 JR314283
 Unigene38228_T43 JR314284
 Unigene38229_T43 JR314285
 Unigene38230_T43 JR314286
 Unigene38231_T43 JR314287
 Unigene38232_T43 JR314288
 Unigene38233_T43 JR314289
 Unigene38234_T43 JR314290
 Unigene38235_T43 JR314291
 Unigene38236_T43 JR314292
 Unigene38237_T43 JR314293
 Unigene38238_T43 JR314294
 Unigene38239_T43 JR314295
 Unigene38240_T43 JR314296
 Unigene38241_T43 JR314297
 Unigene38242_T43 JR314298
 Unigene38243_T43 JR314299
 Unigene38244_T43 JR314300
 Unigene38245_T43 JR314301
 Unigene38246_T43 JR314302
 Unigene38247_T43 JR314303
 Unigene38248_T43 JR314304
 Unigene38249_T43 JR314305
 Unigene38250_T43 JR314306
 Unigene38251_T43 JR314307
 Unigene38252_T43 JR314308
 Unigene38253_T43 JR314309
 Unigene38254_T43 JR314310
 Unigene38255_T43 JR314311
 Unigene38256_T43 JR314312
 Unigene38257_T43 JR314313
 Unigene38258_T43 JR314314
 Unigene38259_T43 JR314315
 Unigene38260_T43 JR314316
 Unigene38261_T43 JR314317
 Unigene38262_T43 JR314318
 Unigene38263_T43 JR314319
 Unigene38264_T43 JR314320
 Unigene38265_T43 JR314321
 Unigene38266_T43 JR314322
 Unigene38267_T43 JR314323
 Unigene38268_T43 JR314324
 Unigene38269_T43 JR314325
 Unigene38270_T43 JR314326
 Unigene38271_T43 JR314327
 Unigene38272_T43 JR314328
 Unigene38273_T43 JR314329
 Unigene38274_T43 JR314330
 Unigene38275_T43 JR314331
 Unigene38276_T43 JR314332
 Unigene38277_T43 JR314333
 Unigene38278_T43 JR314334
 Unigene38279_T43 JR314335
 Unigene38280_T43 JR314336
 Unigene38281_T43 JR314337
 Unigene38282_T43 JR314338
 Unigene38283_T43 JR314339
 Unigene38284_T43 JR314340
 Unigene38285_T43 JR314341
 Unigene38286_T43 JR314342
 Unigene38287_T43 JR314343
 Unigene38288_T43 JR314344
 Unigene38289_T43 JR314345
 Unigene38290_T43 JR314346
 Unigene38291_T43 JR314347
 Unigene38292_T43 JR314348
 Unigene38293_T43 JR314349
 Unigene38294_T43 JR314350
 Unigene38295_T43 JR314351
 Unigene38296_T43 JR314352
 Unigene38297_T43 JR314353
 Unigene38298_T43 JR314354
 Unigene38299_T43 JR314355
 Unigene38300_T43 JR314356
 Unigene38301_T43 JR314357
 Unigene38302_T43 JR314358
 Unigene38303_T43 JR314359
 Unigene38304_T43 JR314360
 Unigene38305_T43 JR314361
 Unigene38306_T43 JR314362
 Unigene38307_T43 JR314363
 Unigene38308_T43 JR314364
 Unigene38309_T43 JR314365
 Unigene38310_T43 JR314366
 Unigene38311_T43 JR314367
 Unigene38312_T43 JR314368
 Unigene38313_T43 JR314369
 Unigene38314_T43 JR314370
 Unigene38315_T43 JR314371
 Unigene38316_T43 JR314372
 Unigene38317_T43 JR314373
 Unigene38318_T43 JR314374
 Unigene38319_T43 JR314375
 Unigene38320_T43 JR314376
 Unigene38321_T43 JR314377
 Unigene38322_T43 JR314378
 Unigene38323_T43 JR314379
 Unigene38324_T43 JR314380
 Unigene38325_T43 JR314381
 Unigene38326_T43 JR314382
 Unigene38327_T43 JR314383
 Unigene38328_T43 JR314384
 Unigene38329_T43 JR314385
 Unigene38330_T43 JR314386
 Unigene38331_T43 JR314387
 Unigene38332_T43 JR314388
 Unigene38333_T43 JR314389
 Unigene38334_T43 JR314390
 Unigene38335_T43 JR314391
 Unigene38336_T43 JR314392
 Unigene38337_T43 JR314393
 Unigene38338_T43 JR314394
 Unigene38339_T43 JR314395
 Unigene38340_T43 JR314396
 Unigene38341_T43 JR314397
 Unigene38342_T43 JR314398
 Unigene38343_T43 JR314399
 Unigene38344_T43 JR314400
 Unigene38345_T43 JR314401
 Unigene38346_T43 JR314402
 Unigene38347_T43 JR314403
 Unigene38348_T43 JR314404
 Unigene38349_T43 JR314405
 Unigene38350_T43 JR314406
 Unigene38351_T43 JR314407
 Unigene38352_T43 JR314408
 Unigene38353_T43 JR314409
 Unigene38354_T43 JR314410
 Unigene38355_T43 JR314411
 Unigene38356_T43 JR314412
 Unigene38357_T43 JR314413
 Unigene38358_T43 JR314414
 Unigene38359_T43 JR314415
 Unigene38360_T43 JR314416
 Unigene38361_T43 JR314417
 Unigene38362_T43 JR314418
 Unigene38363_T43 JR314419
 Unigene38364_T43 JR314420
 Unigene38365_T43 JR314421
 Unigene38366_T43 JR314422
 Unigene38367_T43 JR314423
 Unigene38368_T43 JR314424
 Unigene38369_T43 JR314425
 Unigene38370_T43 JR314426
 Unigene38371_T43 JR314427
 Unigene38372_T43 JR314428
 Unigene38373_T43 JR314429
 Unigene38374_T43 JR314430
 Unigene38375_T43 JR314431
 Unigene38376_T43 JR314432
 Unigene38377_T43 JR314433
 Unigene38378_T43 JR314434
 Unigene38379_T43 JR314435
 Unigene38380_T43 JR314436
 Unigene38381_T43 JR314437
 Unigene38382_T43 JR314438
 Unigene38383_T43 JR314439
 Unigene38384_T43 JR314440
 Unigene38385_T43 JR314441
 Unigene38386_T43 JR314442
 Unigene38387_T43 JR314443
 Unigene38388_T43 JR314444
 Unigene38389_T43 JR314445
 Unigene38390_T43 JR314446
 Unigene38391_T43 JR314447
 Unigene38392_T43 JR314448
 Unigene38393_T43 JR314449
 Unigene38394_T43 JR314450
 Unigene38395_T43 JR314451
 Unigene38396_T43 JR314452
 Unigene38397_T43 JR314453
 Unigene38398_T43 JR314454
 Unigene38399_T43 JR314455
 Unigene38400_T43 JR314456
 Unigene38401_T43 JR314457
 Unigene38402_T43 JR314458
 Unigene38403_T43 JR314459
 Unigene38404_T43 JR314460
 Unigene38405_T43 JR314461
 Unigene38406_T43 JR314462
 Unigene38407_T43 JR314463
 Unigene38408_T43 JR314464
 Unigene38409_T43 JR314465
 Unigene38410_T43 JR314466
 Unigene38411_T43 JR314467
 Unigene38412_T43 JR314468
 Unigene38413_T43 JR314469
 Unigene38414_T43 JR314470
 Unigene38415_T43 JR314471
 Unigene38416_T43 JR314472
 Unigene38417_T43 JR314473
 Unigene38418_T43 JR314474
 Unigene38419_T43 JR314475
 Unigene38420_T43 JR314476
 Unigene38421_T43 JR314477
 Unigene38422_T43 JR314478
 Unigene38423_T43 JR314479
 Unigene38424_T43 JR314480
 Unigene38425_T43 JR314481
 Unigene38426_T43 JR314482
 Unigene38427_T43 JR314483
 Unigene38428_T43 JR314484
 Unigene38429_T43 JR314485
 Unigene38430_T43 JR314486
 Unigene38431_T43 JR314487
 Unigene38432_T43 JR314488
 Unigene38433_T43 JR314489
 Unigene38434_T43 JR314490
 Unigene38435_T43 JR314491
 Unigene38436_T43 JR314492
 Unigene38437_T43 JR314493
 Unigene38438_T43 JR314494
 Unigene38439_T43 JR314495
 Unigene38440_T43 JR314496
 Unigene38441_T43 JR314497
 Unigene38442_T43 JR314498
 Unigene38443_T43 JR314499
 Unigene38444_T43 JR314500
 Unigene38445_T43 JR314501
 Unigene38446_T43 JR314502
 Unigene38447_T43 JR314503
 Unigene38448_T43 JR314504
 Unigene38449_T43 JR314505
 Unigene38450_T43 JR314506
 Unigene38451_T43 JR314507
 Unigene38452_T43 JR314508
 Unigene38453_T43 JR314509
 Unigene38454_T43 JR314510
 Unigene38455_T43 JR314511
 Unigene38456_T43 JR314512
 Unigene38457_T43 JR314513
 Unigene38458_T43 JR314514
 Unigene38459_T43 JR314515
 Unigene38460_T43 JR314516
 Unigene38461_T43 JR314517
 Unigene38462_T43 JR314518
 Unigene38463_T43 JR314519
 Unigene38464_T43 JR314520
 Unigene38465_T43 JR314521
 Unigene38466_T43 JR314522
 Unigene38467_T43 JR314523
 Unigene38468_T43 JR314524
 Unigene38469_T43 JR314525
 Unigene38470_T43 JR314526
 Unigene38471_T43 JR314527
 Unigene38472_T43 JR314528
 Unigene38473_T43 JR314529
 Unigene38474_T43 JR314530
 Unigene38475_T43 JR314531
 Unigene38476_T43 JR314532
 Unigene38477_T43 JR314533
 Unigene38478_T43 JR314534
 Unigene38479_T43 JR314535
 Unigene38480_T43 JR314536
 Unigene38481_T43 JR314537
 Unigene38482_T43 JR314538
 Unigene38483_T43 JR314539
 Unigene38484_T43 JR314540
 Unigene38485_T43 JR314541
 Unigene38486_T43 JR314542
 Unigene38487_T43 JR314543
 Unigene38488_T43 JR314544
 Unigene38489_T43 JR314545
 Unigene38490_T43 JR314546
 Unigene38491_T43 JR314547
 Unigene38492_T43 JR314548
 Unigene38493_T43 JR314549
 Unigene38494_T43 JR314550
 Unigene38495_T43 JR314551
 Unigene38496_T43 JR314552
 Unigene38497_T43 JR314553
 Unigene38498_T43 JR314554
 Unigene38499_T43 JR314555
 Unigene38500_T43 JR314556
 Unigene38501_T43 JR314557
 Unigene38502_T43 JR314558
 Unigene38503_T43 JR314559
 Unigene38504_T43 JR314560
 Unigene38505_T43 JR314561
 Unigene38506_T43 JR314562
 Unigene38507_T43 JR314563
 Unigene38508_T43 JR314564
 Unigene38509_T43 JR314565
 Unigene38510_T43 JR314566
 Unigene38511_T43 JR314567
 Unigene38512_T43 JR314568
 Unigene38513_T43 JR314569
 Unigene38514_T43 JR314570
 Unigene38515_T43 JR314571
 Unigene38516_T43 JR314572
 Unigene38517_T43 JR314573
 Unigene38518_T43 JR314574
 Unigene38519_T43 JR314575
 Unigene38520_T43 JR314576
 Unigene38521_T43 JR314577
 Unigene38522_T43 JR314578
 Unigene38523_T43 JR314579
 Unigene38524_T43 JR314580
 Unigene38525_T43 JR314581
 Unigene38526_T43 JR314582
 Unigene38527_T43 JR314583
 Unigene38528_T43 JR314584
 Unigene38529_T43 JR314585
 Unigene38530_T43 JR314586
 Unigene38531_T43 JR314587
 Unigene38532_T43 JR314588
 Unigene38533_T43 JR314589
 Unigene38534_T43 JR314590
 Unigene38535_T43 JR314591
 Unigene38536_T43 JR314592
 Unigene38537_T43 JR314593
 Unigene38538_T43 JR314594
 Unigene38539_T43 JR314595
 Unigene38540_T43 JR314596
 Unigene38541_T43 JR314597
 Unigene38542_T43 JR314598
 Unigene38543_T43 JR314599
 Unigene38544_T43 JR314600
 Unigene38545_T43 JR314601
 Unigene38546_T43 JR314602
 Unigene38547_T43 JR314603
 Unigene38548_T43 JR314604
 Unigene38549_T43 JR314605
 Unigene38550_T43 JR314606
 Unigene38551_T43 JR314607
 Unigene38552_T43 JR314608
 Unigene38553_T43 JR314609
 Unigene38554_T43 JR314610
 Unigene38555_T43 JR314611
 Unigene38556_T43 JR314612
 Unigene38557_T43 JR314613
 Unigene38558_T43 JR314614
 Unigene38559_T43 JR314615
 Unigene38560_T43 JR314616
 Unigene38561_T43 JR314617
 Unigene38562_T43 JR314618
 Unigene38563_T43 JR314619
 Unigene38564_T43 JR314620
 Unigene38565_T43 JR314621
 Unigene38566_T43 JR314622
 Unigene38567_T43 JR314623
 Unigene38568_T43 JR314624
 Unigene38569_T43 JR314625
 Unigene38570_T43 JR314626
 Unigene38571_T43 JR314627
 Unigene38572_T43 JR314628
 Unigene38573_T43 JR314629
 Unigene38574_T43 JR314630
 Unigene38575_T43 JR314631
 Unigene38576_T43 JR314632
 Unigene38577_T43 JR314633
 Unigene38578_T43 JR314634
 Unigene38579_T43 JR314635
 Unigene38580_T43 JR314636
 Unigene38581_T43 JR314637
 Unigene38582_T43 JR314638
 Unigene38583_T43 JR314639
 Unigene38584_T43 JR314640
 Unigene38585_T43 JR314641
 Unigene38586_T43 JR314642
 Unigene38587_T43 JR314643
 Unigene38588_T43 JR314644
 Unigene38589_T43 JR314645
 Unigene38590_T43 JR314646
 Unigene38591_T43 JR314647
 Unigene38592_T43 JR314648
 Unigene38593_T43 JR314649
 Unigene38594_T43 JR314650
 Unigene38595_T43 JR314651
 Unigene38596_T43 JR314652
 Unigene38597_T43 JR314653
 Unigene38598_T43 JR314654
 Unigene38599_T43 JR314655
 Unigene38600_T43 JR314656
 Unigene38601_T43 JR314657
 Unigene38602_T43 JR314658
 Unigene38603_T43 JR314659
 Unigene38604_T43 JR314660
 Unigene38605_T43 JR314661
 Unigene38606_T43 JR314662
 Unigene38607_T43 JR314663
 Unigene38608_T43 JR314664
 Unigene38609_T43 JR314665
 Unigene38610_T43 JR314666
 Unigene38611_T43 JR314667
 Unigene38612_T43 JR314668
 Unigene38613_T43 JR314669
 Unigene38614_T43 JR314670
 Unigene38615_T43 JR314671
 Unigene38616_T43 JR314672
 Unigene38617_T43 JR314673
 Unigene38618_T43 JR314674
 Unigene38619_T43 JR314675
 Unigene38620_T43 JR314676
 Unigene38621_T43 JR314677
 Unigene38622_T43 JR314678
 Unigene38623_T43 JR314679
 Unigene38624_T43 JR314680
 Unigene38625_T43 JR314681
 Unigene38626_T43 JR314682
 Unigene38627_T43 JR314683
 Unigene38628_T43 JR314684
 Unigene38629_T43 JR314685
 Unigene38630_T43 JR314686
 Unigene38631_T43 JR314687
 Unigene38632_T43 JR314688
 Unigene38633_T43 JR314689
 Unigene38634_T43 JR314690
 Unigene38635_T43 JR314691
 Unigene38636_T43 JR314692
 Unigene38637_T43 JR314693
 Unigene38638_T43 JR314694
 Unigene38639_T43 JR314695
 Unigene38640_T43 JR314696
 Unigene38641_T43 JR314697
 Unigene38642_T43 JR314698
 Unigene38643_T43 JR314699
 Unigene38644_T43 JR314700
 Unigene38645_T43 JR314701
 Unigene38646_T43 JR314702
 Unigene38647_T43 JR314703
 Unigene38648_T43 JR314704
 Unigene38649_T43 JR314705
 Unigene38650_T43 JR314706
 Unigene38651_T43 JR314707
 Unigene38652_T43 JR314708
 Unigene38653_T43 JR314709
 Unigene38654_T43 JR314710
 Unigene38655_T43 JR314711
 Unigene38656_T43 JR314712
 Unigene38657_T43 JR314713
 Unigene38658_T43 JR314714
 Unigene38659_T43 JR314715
 Unigene38660_T43 JR314716
 Unigene38661_T43 JR314717
 Unigene38662_T43 JR314718
 Unigene38663_T43 JR314719
 Unigene38664_T43 JR314720
 Unigene38665_T43 JR314721
 Unigene38666_T43 JR314722
 Unigene38667_T43 JR314723
 Unigene38668_T43 JR314724
 Unigene38669_T43 JR314725
 Unigene38670_T43 JR314726
 Unigene38671_T43 JR314727
 Unigene38672_T43 JR314728
 Unigene38673_T43 JR314729
 Unigene38674_T43 JR314730
 Unigene38675_T43 JR314731
 Unigene38676_T43 JR314732
 Unigene38677_T43 JR314733
 Unigene38678_T43 JR314734
 Unigene38679_T43 JR314735
 Unigene38680_T43 JR314736
 Unigene38681_T43 JR314737
 Unigene38682_T43 JR314738
 Unigene38683_T43 JR314739
 Unigene38684_T43 JR314740
 Unigene38685_T43 JR314741
 Unigene38686_T43 JR314742
 Unigene38687_T43 JR314743
 Unigene38688_T43 JR314744
 Unigene38689_T43 JR314745
 Unigene38690_T43 JR314746
 Unigene38691_T43 JR314747
 Unigene38692_T43 JR314748
 Unigene38693_T43 JR314749
 Unigene38694_T43 JR314750
 Unigene38695_T43 JR314751
 Unigene38696_T43 JR314752
 Unigene38697_T43 JR314753
 Unigene38698_T43 JR314754
 Unigene38699_T43 JR314755
 Unigene38700_T43 JR314756
 Unigene38701_T43 JR314757
 Unigene38702_T43 JR314758
 Unigene38703_T43 JR314759
 Unigene38704_T43 JR314760
 Unigene38705_T43 JR314761
 Unigene38706_T43 JR314762
 Unigene38707_T43 JR314763
 Unigene38708_T43 JR314764
 Unigene38709_T43 JR314765
 Unigene38710_T43 JR314766
 Unigene38711_T43 JR314767
 Unigene38712_T43 JR314768
 Unigene38713_T43 JR314769
 Unigene38714_T43 JR314770
 Unigene38715_T43 JR314771
 Unigene38716_T43 JR314772
 Unigene38717_T43 JR314773
 Unigene38718_T43 JR314774
 Unigene38719_T43 JR314775
 Unigene38720_T43 JR314776
 Unigene38721_T43 JR314777
 Unigene38722_T43 JR314778
 Unigene38723_T43 JR314779
 Unigene38724_T43 JR314780
 Unigene38725_T43 JR314781
 Unigene38726_T43 JR314782
 Unigene38727_T43 JR314783
 Unigene38728_T43 JR314784
 Unigene38729_T43 JR314785
 Unigene38730_T43 JR314786
 Unigene38731_T43 JR314787
 Unigene38732_T43 JR314788
 Unigene38733_T43 JR314789
 Unigene38734_T43 JR314790
 Unigene38735_T43 JR314791
 Unigene38736_T43 JR314792
 Unigene38737_T43 JR314793
 Unigene38738_T43 JR314794
 Unigene38739_T43 JR314795
 Unigene38740_T43 JR314796
 Unigene38741_T43 JR314797
 Unigene38742_T43 JR314798
 Unigene38743_T43 JR314799
 Unigene38744_T43 JR314800
 Unigene38745_T43 JR314801
 Unigene38746_T43 JR314802
 Unigene38747_T43 JR314803
 Unigene38748_T43 JR314804
 Unigene38749_T43 JR314805
 Unigene38750_T43 JR314806
 Unigene38751_T43 JR314807
 Unigene38752_T43 JR314808
 Unigene38753_T43 JR314809
 Unigene38754_T43 JR314810
 Unigene38755_T43 JR314811
 Unigene38756_T43 JR314812
 Unigene38757_T43 JR314813
 Unigene38758_T43 JR314814
 Unigene38759_T43 JR314815
 Unigene38760_T43 JR314816
 Unigene38761_T43 JR314817
 Unigene38762_T43 JR314818
 Unigene38763_T43 JR314819
 Unigene38764_T43 JR314820
 Unigene38765_T43 JR314821
 Unigene38766_T43 JR314822
 Unigene38767_T43 JR314823
 Unigene38768_T43 JR314824
 Unigene38769_T43 JR314825
 Unigene38770_T43 JR314826
 Unigene38771_T43 JR314827
 Unigene38772_T43 JR314828
 Unigene38773_T43 JR314829
 Unigene38774_T43 JR314830
 Unigene38775_T43 JR314831
 Unigene38776_T43 JR314832
 Unigene38777_T43 JR314833
 Unigene38778_T43 JR314834
 Unigene38779_T43 JR314835
 Unigene38780_T43 JR314836
 Unigene38781_T43 JR314837
 Unigene38782_T43 JR314838
 Unigene38783_T43 JR314839
 Unigene38784_T43 JR314840
 Unigene38785_T43 JR314841
 Unigene38786_T43 JR314842
 Unigene38787_T43 JR314843
 Unigene38788_T43 JR314844
 Unigene38789_T43 JR314845
 Unigene38790_T43 JR314846
 Unigene38791_T43 JR314847
 Unigene38792_T43 JR314848
 Unigene38793_T43 JR314849
 Unigene38794_T43 JR314850
 Unigene38795_T43 JR314851
 Unigene38796_T43 JR314852
 Unigene38797_T43 JR314853
 Unigene38798_T43 JR314854
 Unigene38799_T43 JR314855
 Unigene38800_T43 JR314856
 Unigene38801_T43 JR314857
 Unigene38802_T43 JR314858
 Unigene38803_T43 JR314859
 Unigene38804_T43 JR314860
 Unigene38805_T43 JR314861
 Unigene38806_T43 JR314862
 Unigene38807_T43 JR314863
 Unigene38808_T43 JR314864
 Unigene38809_T43 JR314865
 Unigene38810_T43 JR314866
 Unigene38811_T43 JR314867
 Unigene38812_T43 JR314868
 Unigene38813_T43 JR314869
 Unigene38814_T43 JR314870
 Unigene38815_T43 JR314871
 Unigene38816_T43 JR314872
 Unigene38817_T43 JR314873
 Unigene38818_T43 JR314874
 Unigene38819_T43 JR314875
 Unigene38820_T43 JR314876
 Unigene38821_T43 JR314877
 Unigene38822_T43 JR314878
 Unigene38823_T43 JR314879
 Unigene38824_T43 JR314880
 Unigene38825_T43 JR314881
 Unigene38826_T43 JR314882
 Unigene38827_T43 JR314883
 Unigene38828_T43 JR314884
 Unigene38829_T43 JR314885
 Unigene38830_T43 JR314886
 Unigene38831_T43 JR314887
 Unigene38832_T43 JR314888
 Unigene38833_T43 JR314889
 Unigene38834_T43 JR314890
 Unigene38835_T43 JR314891
 Unigene38836_T43 JR314892
 Unigene38837_T43 JR314893
 Unigene38838_T43 JR314894
 Unigene38839_T43 JR314895
 Unigene38840_T43 JR314896
 Unigene38841_T43 JR314897
 Unigene38842_T43 JR314898
 Unigene38843_T43 JR314899
 Unigene38844_T43 JR314900
 Unigene38845_T43 JR314901
 Unigene38846_T43 JR314902
 Unigene38847_T43 JR314903
 Unigene38848_T43 JR314904
 Unigene38849_T43 JR314905
 Unigene38850_T43 JR314906
 Unigene38851_T43 JR314907
 Unigene38852_T43 JR314908
 Unigene38853_T43 JR314909
 Unigene38854_T43 JR314910
 Unigene38855_T43 JR314911
 Unigene38856_T43 JR314912
 Unigene38857_T43 JR314913
 Unigene38858_T43 JR314914
 Unigene38859_T43 JR314915
 Unigene38860_T43 JR314916
 Unigene38861_T43 JR314917
 Unigene38862_T43 JR314918
 Unigene38863_T43 JR314919
 Unigene38864_T43 JR314920
 Unigene38865_T43 JR314921
 Unigene38866_T43 JR314922
 Unigene38867_T43 JR314923
 Unigene38868_T43 JR314924
 Unigene38869_T43 JR314925
 Unigene38870_T43 JR314926
 Unigene38871_T43 JR314927
 Unigene38872_T43 JR314928
 Unigene38873_T43 JR314929
 Unigene38874_T43 JR314930
 Unigene38875_T43 JR314931
 Unigene38876_T43 JR314932
 Unigene38877_T43 JR314933
 Unigene38878_T43 JR314934
 Unigene38879_T43 JR314935
 Unigene38880_T43 JR314936
 Unigene38881_T43 JR314937
 Unigene38882_T43 JR314938
 Unigene38883_T43 JR314939
 Unigene38884_T43 JR314940
 Unigene38885_T43 JR314941
 Unigene38886_T43 JR314942
 Unigene38887_T43 JR314943
 Unigene38888_T43 JR314944
 Unigene38889_T43 JR314945
 Unigene38890_T43 JR314946
 Unigene38891_T43 JR314947
 Unigene38892_T43 JR314948
 Unigene38893_T43 JR314949
 Unigene38894_T43 JR314950
 Unigene38895_T43 JR314951
 Unigene38896_T43 JR314952
 Unigene38897_T43 JR314953
 Unigene38898_T43 JR314954
 Unigene38899_T43 JR314955
 Unigene38900_T43 JR314956
 Unigene38901_T43 JR314957
 Unigene38902_T43 JR314958
 Unigene38903_T43 JR314959
 Unigene38904_T43 JR314960
 Unigene38905_T43 JR314961
 Unigene38906_T43 JR314962
 Unigene38907_T43 JR314963
 Unigene38908_T43 JR314964
 Unigene38909_T43 JR314965
 Unigene38910_T43 JR314966
 Unigene38911_T43 JR314967
 Unigene38912_T43 JR314968
 Unigene38913_T43 JR314969
 Unigene38914_T43 JR314970
 Unigene38915_T43 JR314971
 Unigene38916_T43 JR314972
 Unigene38917_T43 JR314973
 Unigene38918_T43 JR314974
 Unigene38919_T43 JR314975
 Unigene38920_T43 JR314976
 Unigene38921_T43 JR314977
 Unigene38922_T43 JR314978
 Unigene38923_T43 JR314979
 Unigene38924_T43 JR314980
 Unigene38925_T43 JR314981
 Unigene38926_T43 JR314982
 Unigene38927_T43 JR314983
 Unigene38928_T43 JR314984
 Unigene38929_T43 JR314985
 Unigene38930_T43 JR314986
 Unigene38931_T43 JR314987
 Unigene38932_T43 JR314988
 Unigene38933_T43 JR314989
 Unigene38934_T43 JR314990
 Unigene38935_T43 JR314991
 Unigene38936_T43 JR314992
 Unigene38937_T43 JR314993
 Unigene38938_T43 JR314994
 Unigene38939_T43 JR314995
 Unigene38940_T43 JR314996
 Unigene38941_T43 JR314997
 Unigene38942_T43 JR314998
 Unigene38943_T43 JR314999
 Unigene38944_T43 JR315000
 Unigene38945_T43 JR315001
 Unigene38946_T43 JR315002
 Unigene38947_T43 JR315003
 Unigene38948_T43 JR315004
 Unigene38949_T43 JR315005
 Unigene38950_T43 JR315006
 Unigene38951_T43 JR315007
 Unigene38952_T43 JR315008
 Unigene38953_T43 JR315009
 Unigene38954_T43 JR315010
 Unigene38955_T43 JR315011
 Unigene38956_T43 JR315012
 Unigene38957_T43 JR315013
 Unigene38958_T43 JR315014
 Unigene38959_T43 JR315015
 Unigene38960_T43 JR315016
 Unigene38961_T43 JR315017
 Unigene38962_T43 JR315018
 Unigene38963_T43 JR315019
 Unigene38964_T43 JR315020
 Unigene38965_T43 JR315021
 Unigene38966_T43 JR315022
 Unigene38967_T43 JR315023
 Unigene38968_T43 JR315024
 Unigene38969_T43 JR315025
 Unigene38970_T43 JR315026
 Unigene38971_T43 JR315027
 Unigene38972_T43 JR315028
 Unigene38973_T43 JR315029
 Unigene38974_T43 JR315030
 Unigene38975_T43 JR315031
 Unigene38976_T43 JR315032
 Unigene38977_T43 JR315033
 Unigene38978_T43 JR315034
 Unigene38979_T43 JR315035
 Unigene38980_T43 JR315036
 Unigene38981_T43 JR315037
 Unigene38982_T43 JR315038
 Unigene38983_T43 JR315039
 Unigene38984_T43 JR315040
 Unigene38985_T43 JR315041
 Unigene38986_T43 JR315042
 Unigene38987_T43 JR315043
 Unigene38988_T43 JR315044
 Unigene38989_T43 JR315045
 Unigene38990_T43 JR315046
 Unigene38991_T43 JR315047
 Unigene38992_T43 JR315048
 Unigene38993_T43 JR315049
 Unigene38994_T43 JR315050
 Unigene38995_T43 JR315051
 Unigene38996_T43 JR315052
 Unigene38997_T43 JR315053
 Unigene38998_T43 JR315054
 Unigene38999_T43 JR315055
 Unigene39000_T43 JR315056
 Unigene39001_T43 JR315057
 Unigene39002_T43 JR315058
 Unigene39003_T43 JR315059
 Unigene39004_T43 JR315060
 Unigene39005_T43 JR315061
 Unigene39006_T43 JR315062
 Unigene39007_T43 JR315063
 Unigene39008_T43 JR315064
 Unigene39009_T43 JR315065
 Unigene39010_T43 JR315066
 Unigene39011_T43 JR315067
 Unigene39012_T43 JR315068
 Unigene39013_T43 JR315069
 Unigene39014_T43 JR315070
 Unigene39015_T43 JR315071
 Unigene39016_T43 JR315072
 Unigene39017_T43 JR315073
 Unigene39018_T43 JR315074
 Unigene39019_T43 JR315075
 Unigene39020_T43 JR315076
 Unigene39021_T43 JR315077
 Unigene39022_T43 JR315078
 Unigene39023_T43 JR315079
 Unigene39024_T43 JR315080
 Unigene39025_T43 JR315081
 Unigene39026_T43 JR315082
 Unigene39027_T43 JR315083
 Unigene39028_T43 JR315084
 Unigene39029_T43 JR315085
 Unigene39030_T43 JR315086
 Unigene39031_T43 JR315087
 Unigene39032_T43 JR315088
 Unigene39033_T43 JR315089
 Unigene39034_T43 JR315090
 Unigene39035_T43 JR315091
 Unigene39036_T43 JR315092
 Unigene39037_T43 JR315093
 Unigene39038_T43 JR315094
 Unigene39039_T43 JR315095
 Unigene39040_T43 JR315096
 Unigene39041_T43 JR315097
 Unigene39042_T43 JR315098
 Unigene39043_T43 JR315099
 Unigene39044_T43 JR315100
 Unigene39045_T43 JR315101
 Unigene39046_T43 JR315102
 Unigene39047_T43 JR315103
 Unigene39048_T43 JR315104
 Unigene39049_T43 JR315105
 Unigene39050_T43 JR315106
[truncated: 867,895 more chars]
