# Supplementary material for: Transcriptomic profiling of the salt-stress response in the wild recretohalophyte Reaumuria trigyna
Source: BMC Genomics. 2013 Jan 16;14:29. doi: 10.1186/1471-2164-14-29 (PMC3562145; doi:10.1186/1471-2164-14-29)
Supplement: Additional file 3 — Functional annotation of all assembled unigenes, including GO, COG, and KEGG analyses. All-unigene sequences were searched against protein databases (nr, KEGG, COG) using BLASTX (E-value ≤ 10-5). [file 1471-2164-14-29-S3.xls]

## Sheet: GO
All unigene GO analysis
Ontology	Class	number_of_All-Unigene	genes_of_All-Unigene
biological_process	anatomical structure formation	138	Unigene34427_All;Unigene39478_All;Unigene18513_All;Unigene28652_All;Unigene19104_All;Unigene25560_All;Unigene41195_All;Unigene46449_All;Unigene48599_All;Unigene9636_All;Unigene9708_All;Unigene1008_All;Unigene11827_All;Unigene11905_All;Unigene14999_All;Unigene19106_All;Unigene25516_All;Unigene2770_All;Unigene48721_All;Unigene6665_All;Unigene12776_All;Unigene42110_All;Unigene60772_All;Unigene51822_…
biological_process	biological adhesion	2	Unigene57013_All;Unigene9877_All
biological_process	biological regulation	1378	Unigene38706_All;Unigene1927_All;Unigene20499_All;Unigene20671_All;Unigene23259_All;Unigene23519_All;Unigene25577_All;Unigene26480_All;Unigene28524_All;Unigene33172_All;Unigene36789_All;Unigene39271_All;Unigene40766_All;Unigene41159_All;Unigene48931_All;Unigene51693_All;Unigene56207_All;Unigene56443_All;Unigene57136_All;Unigene65138_All;Unigene851_All;Unigene9313_All;Unigene40925_All;Unigene5173_…
biological_process	cell killing	1	Unigene33687_All
biological_process	cellular component biogenesis	216	Unigene34427_All;Unigene1164_All;Unigene12630_All;Unigene19061_All;Unigene11876_All;Unigene15119_All;Unigene20398_All;Unigene39478_All;Unigene18513_All;Unigene28652_All;Unigene19104_All;Unigene25560_All;Unigene41195_All;Unigene46449_All;Unigene48599_All;Unigene9636_All;Unigene9708_All;Unigene1008_All;Unigene11827_All;Unigene11905_All;Unigene14999_All;Unigene19106_All;Unigene25516_All;Unigene2770_…
biological_process	cellular component organization	754	Unigene9765_All;Unigene39920_All;Unigene25050_All;Unigene26760_All;Unigene36972_All;Unigene40500_All;Unigene45790_All;Unigene48166_All;Unigene48677_All;Unigene48702_All;Unigene56242_All;Unigene56555_All;Unigene34427_All;Unigene40925_All;Unigene5173_All;Unigene56365_All;Unigene39478_All;Unigene17234_All;Unigene28776_All;Unigene45739_All;Unigene47641_All;Unigene49930_All;Unigene1106_All;Unigene1188…
biological_process	cellular process	5425	Unigene9765_All;Unigene13672_All;Unigene48765_All;Unigene62637_All;Unigene909_All;Unigene32835_All;Unigene38706_All;Unigene46312_All;Unigene11813_All;Unigene13689_All;Unigene19440_All;Unigene19719_All;Unigene23972_All;Unigene24221_All;Unigene26781_All;Unigene26838_All;Unigene27196_All;Unigene33326_All;Unigene37104_All;Unigene39643_All;Unigene44025_All;Unigene46011_All;Unigene46547_All;Unigene4796…
16969_All;Unigene17413_All;Unigene17415_All;Unigene17515_All;Unigene1754_All;Unigene17602_All;Unigene17636_All;Unigene1764_All;Unigene17661_All;Unigene17697_All;Unigene17733_All;Unigene18289_All;Unigene18297_All;Unigene18321_All;Unigene18365_All;Unigene18409_All;Unigene18423_All;Unigene18495_All;Unigene18562_All;Unigene18571_All;Unigene18590_All;Unigene1862_All;Unigene18742_All;Unigene18795_All;U…
2737_All;Unigene23656_All;Unigene23799_All;Unigene23941_All;Unigene25034_All;Unigene25244_All;Unigene2576_All;Unigene2608_All;Unigene26387_All;Unigene26797_All;Unigene28705_All;Unigene28716_All;Unigene32789_All;Unigene33243_All;Unigene33432_All;Unigene33444_All;Unigene33674_All;Unigene33980_All;Unigene36512_All;Unigene36854_All;Unigene37663_All;Unigene37897_All;Unigene4002_All;Unigene4258_All;Uni…
biological_process	death	50	Unigene19672_All;Unigene37956_All;Unigene44240_All;Unigene9055_All;Unigene20292_All;Unigene26480_All;Unigene13114_All;Unigene18871_All;Unigene45669_All;Unigene60917_All;Unigene12491_All;Unigene12633_All;Unigene13170_All;Unigene13887_All;Unigene14811_All;Unigene15150_All;Unigene18448_All;Unigene19557_All;Unigene22686_All;Unigene23730_All;Unigene2600_All;Unigene28748_All;Unigene3125_All;Unigene3440…
biological_process	developmental process	1267	Unigene13099_All;Unigene2617_All;Unigene26678_All;Unigene2668_All;Unigene33328_All;Unigene3411_All;Unigene34722_All;Unigene37129_All;Unigene39504_All;Unigene41087_All;Unigene41148_All;Unigene41360_All;Unigene46125_All;Unigene49959_All;Unigene53732_All;Unigene1106_All;Unigene1188_All;Unigene12973_All;Unigene13002_All;Unigene14831_All;Unigene17597_All;Unigene17729_All;Unigene18848_All;Unigene19135_…
biological_process	establishment of localization	1468	Unigene10070_All;Unigene11710_All;Unigene12956_All;Unigene14877_All;Unigene18541_All;Unigene19116_All;Unigene19119_All;Unigene22622_All;Unigene22788_All;Unigene24848_All;Unigene27193_All;Unigene28620_All;Unigene2954_All;Unigene32837_All;Unigene33249_All;Unigene33682_All;Unigene34092_All;Unigene37330_All;Unigene37416_All;Unigene41449_All;Unigene42006_All;Unigene4310_All;Unigene4349_All;Unigene4627…
biological_process	growth	144	Unigene12491_All;Unigene13449_All;Unigene17236_All;Unigene18448_All;Unigene18848_All;Unigene22978_All;Unigene23207_All;Unigene2600_All;Unigene37917_All;Unigene45606_All;Unigene4643_All;Unigene47570_All;Unigene47596_All;Unigene56359_All;Unigene13728_All;Unigene17177_All;Unigene1743_All;Unigene1855_All;Unigene22818_All;Unigene23956_All;Unigene26838_All;Unigene38845_All;Unigene56239_All;Unigene61423…
biological_process	immune system process	86	Unigene12743_All;Unigene13248_All;Unigene15025_All;Unigene15100_All;Unigene15202_All;Unigene17144_All;Unigene18532_All;Unigene22353_All;Unigene23635_All;Unigene24943_All;Unigene3148_All;Unigene3223_All;Unigene3246_All;Unigene33577_All;Unigene33925_All;Unigene34130_All;Unigene36069_All;Unigene36669_All;Unigene37122_All;Unigene41434_All;Unigene46534_All;Unigene65005_All;Unigene65255_All;Unigene8971…
biological_process	localization	1486	Unigene10070_All;Unigene11710_All;Unigene12956_All;Unigene14877_All;Unigene18541_All;Unigene19116_All;Unigene19119_All;Unigene22622_All;Unigene22788_All;Unigene24848_All;Unigene27193_All;Unigene28620_All;Unigene2954_All;Unigene32837_All;Unigene33249_All;Unigene33682_All;Unigene34092_All;Unigene37330_All;Unigene37416_All;Unigene41449_All;Unigene42006_All;Unigene4310_All;Unigene4349_All;Unigene4627…
biological_process	locomotion	5	Unigene13792_All;Unigene19265_All;Unigene34584_All;Unigene34590_All;Unigene5049_All
biological_process	metabolic process	6057	Unigene13672_All;Unigene48765_All;Unigene62637_All;Unigene909_All;Unigene32835_All;Unigene38706_All;Unigene24486_All;Unigene4372_All;Unigene13376_All;Unigene13704_All;Unigene14893_All;Unigene19448_All;Unigene23691_All;Unigene24748_All;Unigene24966_All;Unigene26915_All;Unigene3105_All;Unigene32864_All;Unigene3430_All;Unigene34786_All;Unigene4106_All;Unigene42109_All;Unigene42169_All;Unigene43904_A…
507_All;Unigene23590_All;Unigene23782_All;Unigene24084_All;Unigene24191_All;Unigene24194_All;Unigene24279_All;Unigene24428_All;Unigene24490_All;Unigene24522_All;Unigene24654_All;Unigene24660_All;Unigene24697_All;Unigene2469_All;Unigene24814_All;Unigene24922_All;Unigene25003_All;Unigene25050_All;Unigene25075_All;Unigene25114_All;Unigene25138_All;Unigene25171_All;Unigene25196_All;Unigene25208_All;U…
l;Unigene18753_All;Unigene22563_All;Unigene26603_All;Unigene33554_All;Unigene34597_All;Unigene37267_All;Unigene38590_All;Unigene39154_All;Unigene41252_All;Unigene43751_All;Unigene45226_All;Unigene49626_All;Unigene5269_All;Unigene63628_All;Unigene44410_All;Unigene1916_All;Unigene56255_All;Unigene22712_All;Unigene34567_All;Unigene37340_All;Unigene48903_All;Unigene22558_All;Unigene35299_All;Unigene3…
ll;Unigene23947_All;Unigene24446_All;Unigene24634_All;Unigene25274_All;Unigene25448_All;Unigene25698_All;Unigene25705_All;Unigene2639_All;Unigene26419_All;Unigene27033_All;Unigene27145_All;Unigene28284_All;Unigene28334_All;Unigene3052_All;Unigene3128_All;Unigene32649_All;Unigene32724_All;Unigene32963_All;Unigene33620_All;Unigene33658_All;Unigene33827_All;Unigene33942_All;Unigene34033_All;Unigene3…
biological_process	multi-organism process	268	Unigene47116_All;Unigene56929_All;Unigene11787_All;Unigene4248_All;Unigene4996_All;Unigene58694_All;Unigene10148_All;Unigene10195_All;Unigene12754_All;Unigene13390_All;Unigene13634_All;Unigene19160_All;Unigene19255_All;Unigene19713_All;Unigene20692_All;Unigene22315_All;Unigene22921_All;Unigene23046_All;Unigene23995_All;Unigene24382_All;Unigene25406_All;Unigene25414_All;Unigene2597_All;Unigene2662…
biological_process	multicellular organismal process	947	Unigene13099_All;Unigene2617_All;Unigene26678_All;Unigene2668_All;Unigene33328_All;Unigene3411_All;Unigene34722_All;Unigene37129_All;Unigene39504_All;Unigene41087_All;Unigene41148_All;Unigene41360_All;Unigene46125_All;Unigene49959_All;Unigene53732_All;Unigene2990_All;Unigene5404_All;Unigene58583_All;Unigene22538_All;Unigene15025_All;Unigene23635_All;Unigene3148_All;Unigene61219_All;Unigene1150_Al…
biological_process	pigmentation	1080	Unigene38706_All;Unigene1927_All;Unigene20499_All;Unigene20671_All;Unigene23259_All;Unigene23519_All;Unigene25577_All;Unigene26480_All;Unigene28524_All;Unigene33172_All;Unigene36789_All;Unigene39271_All;Unigene40766_All;Unigene41159_All;Unigene48931_All;Unigene51693_All;Unigene56207_All;Unigene56443_All;Unigene57136_All;Unigene65138_All;Unigene851_All;Unigene9313_All;Unigene12491_All;Unigene13449…
biological_process	reproduction	618	Unigene10163_All;Unigene12824_All;Unigene14831_All;Unigene23002_All;Unigene37906_All;Unigene44221_All;Unigene52326_All;Unigene9346_All;Unigene9682_All;Unigene1002_All;Unigene10119_All;Unigene10265_All;Unigene10340_All;Unigene1090_All;Unigene1150_All;Unigene11526_All;Unigene11527_All;Unigene11635_All;Unigene11641_All;Unigene11654_All;Unigene11715_All;Unigene11810_All;Unigene12540_All;Unigene12774_…
biological_process	reproductive process	605	Unigene1002_All;Unigene10119_All;Unigene10265_All;Unigene10340_All;Unigene1090_All;Unigene1150_All;Unigene11526_All;Unigene11527_All;Unigene11635_All;Unigene11641_All;Unigene11654_All;Unigene11715_All;Unigene11810_All;Unigene12540_All;Unigene12774_All;Unigene12785_All;Unigene12962_All;Unigene13095_All;Unigene13099_All;Unigene13103_All;Unigene13111_All;Unigene13244_All;Unigene13390_All;Unigene1342…
biological_process	response to stimulus	2125	Unigene12776_All;Unigene23957_All;Unigene28433_All;Unigene28450_All;Unigene32561_All;Unigene44044_All;Unigene4522_All;Unigene45898_All;Unigene48290_All;Unigene49930_All;Unigene5146_All;Unigene5164_All;Unigene6461_All;Unigene26480_All;Unigene58694_All;Unigene17189_All;Unigene23629_All;Unigene2536_All;Unigene26347_All;Unigene2987_All;Unigene32691_All;Unigene36024_All;Unigene40599_All;Unigene40727_A…
All;Unigene37673_All;Unigene46610_All;Unigene62373_All;Unigene62461_All;Unigene978_All;Unigene1174_All;Unigene13506_All;Unigene1163_All;Unigene56552_All;Unigene41431_All;Unigene1000_All;Unigene13737_All;Unigene18675_All;Unigene19170_All;Unigene19684_All;Unigene22379_All;Unigene3365_All;Unigene3965_All;Unigene42200_All;Unigene4232_All;Unigene44115_All;Unigene47255_All;Unigene50496_All;Unigene62579…
biological_process	rhythmic process	20	Unigene12491_All;Unigene18448_All;Unigene2600_All;Unigene56600_All;Unigene13888_All;Unigene14944_All;Unigene18289_All;Unigene19486_All;Unigene20662_All;Unigene26413_All;Unigene33368_All;Unigene48016_All;Unigene5146_All;Unigene53519_All;Unigene55138_All;Unigene55349_All;Unigene64867_All;Unigene6628_All;Unigene810_All;Unigene9282_All
biological_process	viral reproduction	9	Unigene14955_All;Unigene22736_All;Unigene23992_All;Unigene43637_All;Unigene13792_All;Unigene19265_All;Unigene34584_All;Unigene34590_All;Unigene5049_All
cellular_component	cell	9533	Unigene24080_All;Unigene26798_All;Unigene35147_All;Unigene48242_All;Unigene64857_All;Unigene14892_All;Unigene56354_All;Unigene18877_All;Unigene24710_All;Unigene39372_All;Unigene5012_All;Unigene5038_All;Unigene13104_All;Unigene17236_All;Unigene22978_All;Unigene23207_All;Unigene37917_All;Unigene4643_All;Unigene47570_All;Unigene56359_All;Unigene40678_All;Unigene50055_All;Unigene56445_All;Unigene2318…
nigene3943_All;Unigene39548_All;Unigene39558_All;Unigene3956_All;Unigene3959_All;Unigene39637_All;Unigene39675_All;Unigene39759_All;Unigene39829_All;Unigene3994_All;Unigene4049_All;Unigene40543_All;Unigene40557_All;Unigene40591_All;Unigene40594_All;Unigene4061_All;Unigene40651_All;Unigene40683_All;Unigene40809_All;Unigene40823_All;Unigene4086_All;Unigene40893_All;Unigene4089_All;Unigene40915_All;…
2802_All;Unigene23265_All;Unigene23413_All;Unigene23870_All;Unigene24216_All;Unigene24365_All;Unigene24510_All;Unigene25351_All;Unigene25733_All;Unigene2578_All;Unigene26703_All;Unigene26766_All;Unigene27269_All;Unigene2762_All;Unigene2924_All;Unigene3080_All;Unigene3087_All;Unigene3146_All;Unigene32849_All;Unigene33044_All;Unigene33080_All;Unigene33109_All;Unigene33261_All;Unigene33718_All;Unige…
049_All;Unigene36247_All;Unigene36693_All;Unigene47369_All;Unigene48636_All;Unigene22351_All;Unigene28638_All;Unigene42112_All;Unigene4986_All;Unigene52393_All;Unigene1005_All;Unigene13302_All;Unigene13908_All;Unigene17448_All;Unigene18296_All;Unigene19024_All;Unigene23760_All;Unigene25765_All;Unigene26981_All;Unigene27232_All;Unigene28505_All;Unigene33175_All;Unigene40757_All;Unigene42561_All;Un…
ene4952_All;Unigene49543_All;Unigene4954_All;Unigene49557_All;Unigene4955_All;Unigene49589_All;Unigene49616_All;Unigene49635_All;Unigene49640_All;Unigene49649_All;Unigene49665_All;Unigene4967_All;Unigene49697_All;Unigene49710_All;Unigene49720_All;Unigene49729_All;Unigene49751_All;Unigene49769_All;Unigene49837_All;Unigene49857_All;Unigene4990_All;Unigene4992_All;Unigene49937_All;Unigene49953_All;U…
ne57703_All;Unigene57707_All;Unigene57767_All;Unigene57845_All;Unigene57912_All;Unigene58531_All;Unigene58612_All;Unigene58638_All;Unigene58682_All;Unigene58841_All;Unigene59239_All;Unigene59344_All;Unigene59478_All;Unigene59615_All;Unigene59731_All;Unigene59909_All;Unigene59950_All;Unigene60096_All;Unigene60122_All;Unigene60149_All;Unigene60269_All;Unigene60306_All;Unigene60427_All;Unigene60478_…
cellular_component	cell part	9533	Unigene24080_All;Unigene26798_All;Unigene35147_All;Unigene48242_All;Unigene64857_All;Unigene14892_All;Unigene56354_All;Unigene18877_All;Unigene24710_All;Unigene39372_All;Unigene5012_All;Unigene5038_All;Unigene13104_All;Unigene17236_All;Unigene22978_All;Unigene23207_All;Unigene37917_All;Unigene4643_All;Unigene47570_All;Unigene56359_All;Unigene40678_All;Unigene50055_All;Unigene56445_All;Unigene2318…
nigene3943_All;Unigene39548_All;Unigene39558_All;Unigene3956_All;Unigene3959_All;Unigene39637_All;Unigene39675_All;Unigene39759_All;Unigene39829_All;Unigene3994_All;Unigene4049_All;Unigene40543_All;Unigene40557_All;Unigene40591_All;Unigene40594_All;Unigene4061_All;Unigene40651_All;Unigene40683_All;Unigene40809_All;Unigene40823_All;Unigene4086_All;Unigene40893_All;Unigene4089_All;Unigene40915_All;…
2802_All;Unigene23265_All;Unigene23413_All;Unigene23870_All;Unigene24216_All;Unigene24365_All;Unigene24510_All;Unigene25351_All;Unigene25733_All;Unigene2578_All;Unigene26703_All;Unigene26766_All;Unigene27269_All;Unigene2762_All;Unigene2924_All;Unigene3080_All;Unigene3087_All;Unigene3146_All;Unigene32849_All;Unigene33044_All;Unigene33080_All;Unigene33109_All;Unigene33261_All;Unigene33718_All;Unige…
049_All;Unigene36247_All;Unigene36693_All;Unigene47369_All;Unigene48636_All;Unigene22351_All;Unigene28638_All;Unigene42112_All;Unigene4986_All;Unigene52393_All;Unigene1005_All;Unigene13302_All;Unigene13908_All;Unigene17448_All;Unigene18296_All;Unigene19024_All;Unigene23760_All;Unigene25765_All;Unigene26981_All;Unigene27232_All;Unigene28505_All;Unigene33175_All;Unigene40757_All;Unigene42561_All;Un…
ene4952_All;Unigene49543_All;Unigene4954_All;Unigene49557_All;Unigene4955_All;Unigene49589_All;Unigene49616_All;Unigene49635_All;Unigene49640_All;Unigene49649_All;Unigene49665_All;Unigene4967_All;Unigene49697_All;Unigene49710_All;Unigene49720_All;Unigene49729_All;Unigene49751_All;Unigene49769_All;Unigene49837_All;Unigene49857_All;Unigene4990_All;Unigene4992_All;Unigene49937_All;Unigene49953_All;U…
ne57703_All;Unigene57707_All;Unigene57767_All;Unigene57845_All;Unigene57912_All;Unigene58531_All;Unigene58612_All;Unigene58638_All;Unigene58682_All;Unigene58841_All;Unigene59239_All;Unigene59344_All;Unigene59478_All;Unigene59615_All;Unigene59731_All;Unigene59909_All;Unigene59950_All;Unigene60096_All;Unigene60122_All;Unigene60149_All;Unigene60269_All;Unigene60306_All;Unigene60427_All;Unigene60478_…
cellular_component	envelope	552	Unigene17020_All;Unigene9178_All;Unigene13094_All;Unigene13411_All;Unigene13592_All;Unigene18739_All;Unigene19013_All;Unigene20366_All;Unigene20688_All;Unigene22425_All;Unigene22476_All;Unigene23694_All;Unigene24485_All;Unigene25438_All;Unigene25523_All;Unigene26719_All;Unigene2844_All;Unigene3012_All;Unigene33450_All;Unigene33458_All;Unigene33819_All;Unigene34116_All;Unigene34378_All;Unigene3437…
cellular_component	extracellular region	213	Unigene10186_All;Unigene10248_All;Unigene10288_All;Unigene1089_All;Unigene1161_All;Unigene11661_All;Unigene12633_All;Unigene12749_All;Unigene12821_All;Unigene12824_All;Unigene12997_All;Unigene13181_All;Unigene13391_All;Unigene13452_All;Unigene13743_All;Unigene13924_All;Unigene14830_All;Unigene14924_All;Unigene15008_All;Unigene16908_All;Unigene16986_All;Unigene17007_All;Unigene17142_All;Unigene171…
cellular_component	extracellular region part	16	Unigene19121_All;Unigene65077_All;Unigene10313_All;Unigene15060_All;Unigene2529_All;Unigene33429_All;Unigene33905_All;Unigene36092_All;Unigene39573_All;Unigene40726_All;Unigene49598_All;Unigene65180_All;Unigene65247_All;Unigene65255_All;Unigene6756_All;Unigene9108_All
cellular_component	macromolecular complex	1055	Unigene24080_All;Unigene26798_All;Unigene35147_All;Unigene48242_All;Unigene64857_All;Unigene14892_All;Unigene18877_All;Unigene24710_All;Unigene39372_All;Unigene5012_All;Unigene5038_All;Unigene13104_All;Unigene17236_All;Unigene22978_All;Unigene23207_All;Unigene37917_All;Unigene4643_All;Unigene47570_All;Unigene56359_All;Unigene40678_All;Unigene50055_All;Unigene56445_All;Unigene17020_All;Unigene9178…
cellular_component	membrane-enclosed lumen	260	Unigene14892_All;Unigene13520_All;Unigene1008_All;Unigene13634_All;Unigene14999_All;Unigene19106_All;Unigene25516_All;Unigene25616_All;Unigene2770_All;Unigene40991_All;Unigene48721_All;Unigene6665_All;Unigene33763_All;Unigene26469_All;Unigene32681_All;Unigene37954_All;Unigene5145_All;Unigene13737_All;Unigene13049_All;Unigene15154_All;Unigene25083_All;Unigene32512_All;Unigene34200_All;Unigene4346_…
cellular_component	organelle	6855	Unigene24080_All;Unigene26798_All;Unigene35147_All;Unigene48242_All;Unigene64857_All;Unigene14892_All;Unigene56354_All;Unigene13104_All;Unigene17236_All;Unigene22978_All;Unigene23207_All;Unigene37917_All;Unigene4643_All;Unigene47570_All;Unigene56359_All;Unigene23186_All;Unigene33786_All;Unigene37104_All;Unigene56926_All;Unigene57173_All;Unigene1125_All;Unigene11821_All;Unigene15102_All;Unigene185…
;Unigene65121_All;Unigene65124_All;Unigene65190_All;Unigene65197_All;Unigene65230_All;Unigene65249_All;Unigene65252_All;Unigene6569_All;Unigene6583_All;Unigene6616_All;Unigene6630_All;Unigene6649_All;Unigene6723_All;Unigene6753_All;Unigene6760_All;Unigene6820_All;Unigene6851_All;Unigene6881_All;Unigene6912_All;Unigene6923_All;Unigene6924_All;Unigene797_All;Unigene800_All;Unigene804_All;Unigene806…
ene13380_All;Unigene13395_All;Unigene13409_All;Unigene13425_All;Unigene13428_All;Unigene13429_All;Unigene13438_All;Unigene13442_All;Unigene13444_All;Unigene13448_All;Unigene13456_All;Unigene13475_All;Unigene13489_All;Unigene13501_All;Unigene13503_All;Unigene13506_All;Unigene13510_All;Unigene13534_All;Unigene13548_All;Unigene13553_All;Unigene13570_All;Unigene13579_All;Unigene13582_All;Unigene13583…
nigene4649_All;Unigene46507_All;Unigene46522_All;Unigene4652_All;Unigene46534_All;Unigene46547_All;Unigene46569_All;Unigene46603_All;Unigene46611_All;Unigene46640_All;Unigene46643_All;Unigene46669_All;Unigene46691_All;Unigene46709_All;Unigene4672_All;Unigene46783_All;Unigene46790_All;Unigene46791_All;Unigene46795_All;Unigene46796_All;Unigene46808_All;Unigene4681_All;Unigene46824_All;Unigene46827_…
cellular_component	organelle part	1553	Unigene24080_All;Unigene26798_All;Unigene35147_All;Unigene48242_All;Unigene64857_All;Unigene14892_All;Unigene56354_All;Unigene13104_All;Unigene17236_All;Unigene22978_All;Unigene23207_All;Unigene37917_All;Unigene4643_All;Unigene47570_All;Unigene56359_All;Unigene23186_All;Unigene33786_All;Unigene37104_All;Unigene56926_All;Unigene57173_All;Unigene17020_All;Unigene9178_All;Unigene13905_All;Unigene194…
cellular_component	virion	3	Unigene14960_All;Unigene15213_All;Unigene25678_All
cellular_component	virion part	3	Unigene14960_All;Unigene15213_All;Unigene25678_All
molecular_function	antioxidant activity	71	Unigene13095_All;Unigene13743_All;Unigene18386_All;Unigene18650_All;Unigene2484_All;Unigene26707_All;Unigene2895_All;Unigene3267_All;Unigene33933_All;Unigene34362_All;Unigene39685_All;Unigene44406_All;Unigene46803_All;Unigene47495_All;Unigene57082_All;Unigene57465_All;Unigene6710_All;Unigene10395_All;Unigene1089_All;Unigene12813_All;Unigene12904_All;Unigene13312_All;Unigene14936_All;Unigene15083_…
molecular_function	binding	7148	Unigene10002_All;Unigene10026_All;Unigene1017_All;Unigene10411_All;Unigene11528_All;Unigene1168_All;Unigene11725_All;Unigene11784_All;Unigene1178_All;Unigene11811_All;Unigene12474_All;Unigene12556_All;Unigene12576_All;Unigene12582_All;Unigene12630_All;Unigene12763_All;Unigene12778_All;Unigene12815_All;Unigene12925_All;Unigene13170_All;Unigene13245_All;Unigene13326_All;Unigene13421_All;Unigene1342…
_All;Unigene11470_All;Unigene11496_All;Unigene11503_All;Unigene1150_All;Unigene11513_All;Unigene1154_All;Unigene11571_All;Unigene1161_All;Unigene11620_All;Unigene11634_All;Unigene11641_All;Unigene11696_All;Unigene1170_All;Unigene11733_All;Unigene11764_All;Unigene11766_All;Unigene11777_All;Unigene11779_All;Unigene11787_All;Unigene11790_All;Unigene11791_All;Unigene11853_All;Unigene11879_All;Unigene…
nigene4314_All;Unigene4361_All;Unigene43681_All;Unigene4396_All;Unigene4420_All;Unigene4423_All;Unigene44308_All;Unigene4449_All;Unigene4506_All;Unigene4537_All;Unigene45492_All;Unigene45933_All;Unigene46217_All;Unigene4626_All;Unigene46623_All;Unigene46635_All;Unigene46683_All;Unigene46707_All;Unigene46790_All;Unigene46808_All;Unigene46935_All;Unigene4704_All;Unigene47262_All;Unigene47405_All;Un…
;Unigene6912_All;Unigene6936_All;Unigene788_All;Unigene791_All;Unigene804_All;Unigene834_All;Unigene842_All;Unigene852_All;Unigene856_All;Unigene873_All;Unigene884_All;Unigene886_All;Unigene8950_All;Unigene9003_All;Unigene9019_All;Unigene903_All;Unigene9056_All;Unigene9073_All;Unigene9097_All;Unigene9111_All;Unigene9112_All;Unigene913_All;Unigene9147_All;Unigene9156_All;Unigene9178_All;Unigene918…
molecular_function	catalytic activity	6723	Unigene12437_All;Unigene19397_All;Unigene65202_All;Unigene6567_All;Unigene11719_All;Unigene16811_All;Unigene5129_All;Unigene62551_All;Unigene13734_All;Unigene17268_All;Unigene47059_All;Unigene53941_All;Unigene63734_All;Unigene22604_All;Unigene41341_All;Unigene13752_All;Unigene17656_All;Unigene22509_All;Unigene22688_All;Unigene32795_All;Unigene34423_All;Unigene37797_All;Unigene39687_All;Unigene427…
_All;Unigene12578_All;Unigene12582_All;Unigene12664_All;Unigene12763_All;Unigene13048_All;Unigene13265_All;Unigene13822_All;Unigene13882_All;Unigene13888_All;Unigene15211_All;Unigene1754_All;Unigene17602_All;Unigene18803_All;Unigene18991_All;Unigene19036_All;Unigene19144_All;Unigene1939_All;Unigene19534_All;Unigene1971_All;Unigene19767_All;Unigene20432_All;Unigene20502_All;Unigene20738_All;Unigen…
7_All;Unigene9209_All;Unigene932_All;Unigene9421_All;Unigene9687_All;Unigene975_All;Unigene9926_All;Unigene9944_All;Unigene12924_All;Unigene16797_All;Unigene20401_All;Unigene2877_All;Unigene3103_All;Unigene41201_All;Unigene42052_All;Unigene45737_All;Unigene53751_All;Unigene56211_All;Unigene65156_All;Unigene13114_All;Unigene45669_All;Unigene60917_All;Unigene41267_All;Unigene41310_All;Unigene56634_…
4_All;Unigene2924_All;Unigene3060_All;Unigene3080_All;Unigene3095_All;Unigene3134_All;Unigene32514_All;Unigene32848_All;Unigene32855_All;Unigene32981_All;Unigene33061_All;Unigene33119_All;Unigene33175_All;Unigene33261_All;Unigene3330_All;Unigene33626_All;Unigene33767_All;Unigene33858_All;Unigene33930_All;Unigene34108_All;Unigene34177_All;Unigene34346_All;Unigene34385_All;Unigene34463_All;Unigene3…
molecular_function	electron carrier activity	15	Unigene10312_All;Unigene1081_All;Unigene11576_All;Unigene12744_All;Unigene13158_All;Unigene14860_All;Unigene19617_All;Unigene22793_All;Unigene25476_All;Unigene26550_All;Unigene27271_All;Unigene3224_All;Unigene34221_All;Unigene45617_All;Unigene46337_All
molecular_function	enzyme regulator activity	161	Unigene12670_All;Unigene33873_All;Unigene39855_All;Unigene45020_All;Unigene50564_All;Unigene51938_All;Unigene13270_All;Unigene17493_All;Unigene17534_All;Unigene28343_All;Unigene3425_All;Unigene51214_All;Unigene1144_All;Unigene12785_All;Unigene13099_All;Unigene13752_All;Unigene15076_All;Unigene1771_All;Unigene18620_All;Unigene18651_All;Unigene1907_All;Unigene19093_All;Unigene19123_All;Unigene19284…
molecular_function	molecular transducer activity	399	Unigene10112_All;Unigene10263_All;Unigene11925_All;Unigene13011_All;Unigene13391_All;Unigene14921_All;Unigene15197_All;Unigene17697_All;Unigene1862_All;Unigene20679_All;Unigene20714_All;Unigene20762_All;Unigene22460_All;Unigene23385_All;Unigene24279_All;Unigene24522_All;Unigene25050_All;Unigene25232_All;Unigene25239_All;Unigene25247_All;Unigene25645_All;Unigene26416_All;Unigene26937_All;Unigene27…
molecular_function	structural molecule activity	191	Unigene10100_All;Unigene10213_All;Unigene10242_All;Unigene1149_All;Unigene11520_All;Unigene11540_All;Unigene11714_All;Unigene12702_All;Unigene12706_All;Unigene13022_All;Unigene13128_All;Unigene13211_All;Unigene13288_All;Unigene13385_All;Unigene13505_All;Unigene13905_All;Unigene14929_All;Unigene14990_All;Unigene16917_All;Unigene16918_All;Unigene17302_All;Unigene17309_All;Unigene17361_All;Unigene17…
molecular_function	transcription regulator activity	162	Unigene25516_All;Unigene48721_All;Unigene12589_All;Unigene22790_All;Unigene25227_All;Unigene26808_All;Unigene39866_All;Unigene44214_All;Unigene23430_All;Unigene23751_All;Unigene25692_All;Unigene3153_All;Unigene46895_All;Unigene48399_All;Unigene62074_All;Unigene22772_All;Unigene37035_All;Unigene39551_All;Unigene45411_All;Unigene4941_All;Unigene57140_All;Unigene57313_All;Unigene9774_All;Unigene3664…
molecular_function	translation regulator activity	133	Unigene12678_All;Unigene13230_All;Unigene26880_All;Unigene43556_All;Unigene47980_All;Unigene50582_All;Unigene61231_All;Unigene18697_All;Unigene34274_All;Unigene34736_All;Unigene10050_All;Unigene10088_All;Unigene10108_All;Unigene1032_All;Unigene11561_All;Unigene11715_All;Unigene11752_All;Unigene1189_All;Unigene12589_All;Unigene13491_All;Unigene13582_All;Unigene13764_All;Unigene13797_All;Unigene149…
molecular_function	transporter activity	894	Unigene41080_All;Unigene13150_All;Unigene13373_All;Unigene13487_All;Unigene24854_All;Unigene26294_All;Unigene26367_All;Unigene3087_All;Unigene34119_All;Unigene38531_All;Unigene39118_All;Unigene39821_All;Unigene40797_All;Unigene45244_All;Unigene46158_All;Unigene48870_All;Unigene50917_All;Unigene51412_All;Unigene51871_All;Unigene52976_All;Unigene55032_All;Unigene55436_All;Unigene55460_All;Unigene62…

## Sheet: COG
All unigene COG analysis
Code	Functional-Categories	Gene-Number	Genes
A	RNA processing and modification	162	Unigene14297_All,COG5183	Unigene14669_All,COG5147	Unigene14821_All,COG2136	Unigene14868_All,COG5147	Unigene14926_All,COG5183	Unigene15225_All,COG5104	Unigene15429_All,COG5176	Unigene15466_All,COG5147	Unigene16646_All,COG5178	Unigene17268_All,COG5228	Unigene18332_All,COG5178	Unigene18526_All,COG5183	Unigene18731_All,COG5176	Unigene18899_All,COG5147	Unigene18963_All,COG5186	Unigene19126_All,COG5188	Unigene19943_All,COG5178	Unigene20782_All,COG5239	Unigene21099_All,COG5178	Unigene21139_All,COG5183	Unigene21177_All,COG5147	Unigene21219_All,COG1949	Unigene21260_All,COG5104	Unigene21284_All,COG5226	Unigene21313_All,COG5213	Unigene21376_All,COG5238	Unigene21778_All,COG5183	Unigene21854_All,COG5228	Unigene22184_All,COG5178	Unigene22268_All,COG5623	Unigene22508_All,COG5186	Unigene22666_All,COG5228	Unigene22772_All,COG5147	Unigene23259_All,COG5049	Unigene24658_All,COG5226	Unigene24921_All,COG5186	Unigene25545_All,COG2136	Unigene25654_All,COG5183	Unigene25790_All,COG5183	Unigene25984_All,COG5183	Unigene26106_All,COG5228	Unigene27204_All,COG5178	Unigene27399_All,COG5147	Unigene27483_All,COG5188	Unigene27484_All,COG5188	Unigene27524_All,COG5200	Unigene27777_All,COG5147
B	Chromatin structure and dynamics	201	Unigene14322_All,COG5137	Unigene14385_All,COG5648	Unigene14403_All,COG5137	Unigene14506_All,COG5259	Unigene14542_All,COG5032	Unigene14566_All,COG5137	Unigene14619_All,COG5032	Unigene14671_All,COG5531	Unigene14870_All,COG5032	Unigene14962_All,COG5262	Unigene15424_All,COG5032	Unigene15775_All,COG0123	Unigene15818_All,COG5648	Unigene15980_All,COG5034	Unigene16228_All,COG5032	Unigene16918_All,COG5648	Unigene17720_All,COG5531	Unigene17985_All,COG5137	Unigene18826_All,COG0123	Unigene18912_All,COG5259	Unigene19204_All,COG5648	Unigene19713_All,COG0123	Unigene19948_All,COG5076	Unigene19984_All,COG5137	Unigene20235_All,COG5032	Unigene20885_All,COG5076	Unigene20933_All,COG5076	Unigene21214_All,COG5076	Unigene21880_All,COG2036	Unigene21918_All,COG1243	Unigene21952_All,COG5406	Unigene22225_All,COG5114	Unigene22225_All,COG5259	Unigene22315_All,COG0123	Unigene22503_All,COG5137	Unigene22509_All,COG5032	Unigene22537_All,COG5076	Unigene22666_All,COG5648	Unigene22688_All,COG5032	Unigene22755_All,COG0123	Unigene23478_All,COG5262	Unigene23567_All,COG5032	Unigene24382_All,COG5262	Unigene24732_All,COG5262	Unigene24752_All,COG2036	Unigene24839_All,COG5137	Unigene25252_All,COG5032
C	Energy production and conversion	662	Unigene14408_All,COG1156	Unigene14426_All,COG1012	Unigene14484_All,COG0526	Unigene14495_All,COG3808	Unigene14501_All,COG0526	Unigene14517_All,COG5127	Unigene14545_All,COG0567	Unigene14607_All,COG0644	Unigene14666_All,COG0356	Unigene14778_All,COG1894	Unigene14811_All,COG0526	Unigene14823_All,COG0644	Unigene14842_All,COG1252	Unigene14864_All,COG1773	Unigene14939_All,COG1269	Unigene15108_All,COG1048	Unigene15110_All,COG1905	Unigene15251_All,COG0372	Unigene15304_All,COG3761	Unigene15311_All,COG1012	Unigene15391_All,COG0045	Unigene15503_All,COG0543	Unigene15503_All,COG2871	Unigene15503_All,COG1018	Unigene15515_All,COG1252	Unigene15533_All,COG0022	Unigene15551_All,COG0716	Unigene15600_All,COG1012	Unigene15606_All,COG0224	Unigene15648_All,COG0022	Unigene15670_All,COG0526	Unigene15697_All,COG1012	Unigene15700_All,COG3808	Unigene15715_All,COG1052	Unigene15764_All,COG1269	Unigene15792_All,COG1249	Unigene15798_All,COG1035	Unigene15833_All,COG0778	Unigene15841_All,COG0554	Unigene16020_All,COG0224	Unigene16132_All,COG0543	Unigene16315_All,COG3808	Unigene16325_All,COG0822	Unigene16515_All,COG0543	Unigene16795_All,COG0526	Unigene16811_All,COG1053	Unigene16859_All,COG1009
D	Cell cycle control, cell division, chromosome partitioning	650	Unigene14283_All,COG1674	Unigene14283_All,COG0455	Unigene14283_All,COG3115	Unigene14283_All,COG0206	Unigene14397_All,COG1196	Unigene14487_All,COG1196	Unigene14542_All,COG5032	Unigene14619_All,COG5032	Unigene14669_All,COG5147	Unigene14713_All,COG5126	Unigene14868_All,COG5147	Unigene14870_All,COG5032	Unigene15103_All,COG0455	Unigene15250_All,COG5126	Unigene15366_All,COG1196	Unigene15424_All,COG5032	Unigene15446_All,COG5333	Unigene15466_All,COG5147	Unigene15488_All,COG0455	Unigene15488_All,COG3115	Unigene15494_All,COG0455	Unigene15496_All,COG1196	Unigene15518_All,COG5024	Unigene15707_All,COG1196	Unigene15708_All,COG0455	Unigene15786_All,COG0455	Unigene15846_All,COG1196	Unigene15848_All,COG5333	Unigene15859_All,COG5126	Unigene15863_All,COG0455	Unigene15917_All,COG5024	Unigene15927_All,COG1196	Unigene16024_All,COG1196	Unigene16028_All,COG1196	Unigene16162_All,COG1196	Unigene16228_All,COG5032	Unigene16483_All,COG1674	Unigene16483_All,COG0455	Unigene16536_All,COG1674	Unigene16536_All,COG3115	Unigene16586_All,COG0455	Unigene16620_All,COG5024	Unigene16646_All,COG0455	Unigene16776_All,COG0489	Unigene16826_All,COG5126	Unigene16876_All,COG0424	Unigene17096_All,COG0455
E	Amino acid transport and metabolism	883	Unigene14293_All,COG0135	Unigene14296_All,COG0697	Unigene14346_All,COG2008	Unigene14346_All,COG4992	Unigene14368_All,COG0498	Unigene14437_All,COG0111	Unigene14437_All,COG1760	Unigene14508_All,COG1505	Unigene14508_All,COG1770	Unigene14511_All,COG0477	Unigene14526_All,COG0477	Unigene14550_All,COG3104	Unigene14566_All,COG2939	Unigene14584_All,COG0367	Unigene14617_All,COG0697	Unigene14698_All,COG0147	Unigene14752_All,COG3643	Unigene14789_All,COG4992	Unigene14813_All,COG0345	Unigene14815_All,COG0347	Unigene14830_All,COG0308	Unigene14893_All,COG0031	Unigene15012_All,COG0477	Unigene15058_All,COG0014	Unigene15066_All,COG0115	Unigene15142_All,COG0345	Unigene15256_All,COG0477	Unigene15267_All,COG0346	Unigene15279_All,COG0147	Unigene15377_All,COG0697	Unigene15380_All,COG0462	Unigene15381_All,COG0665	Unigene15457_All,COG0814	Unigene15459_All,COG1045	Unigene15493_All,COG0010	Unigene15540_All,COG0462	Unigene15574_All,COG0367	Unigene15590_All,COG2939	Unigene15591_All,COG0077	Unigene15603_All,COG3104	Unigene15655_All,COG0814	Unigene15715_All,COG0111	Unigene15772_All,COG1171	Unigene15804_All,COG0019	Unigene15858_All,COG3104	Unigene15982_All,COG0477	Unigene16032_All,COG1748
F	Nucleotide transport and metabolism	181	Unigene14314_All,COG0151	Unigene14606_All,COG1428	Unigene14994_All,COG0105	Unigene15056_All,COG0503	Unigene15077_All,COG0208	Unigene15103_All,COG0737	Unigene15380_All,COG0462	Unigene15540_All,COG0462	Unigene15632_All,COG2233	Unigene15639_All,COG0537	Unigene15778_All,COG0540	Unigene15853_All,COG0563	Unigene16586_All,COG0737	Unigene17518_All,COG0737	Unigene17529_All,COG0537	Unigene17965_All,COG0295	Unigene18156_All,COG0167	Unigene18253_All,COG0563	Unigene18699_All,COG0590	Unigene18821_All,COG0152	Unigene19523_All,COG0044	Unigene19938_All,COG0402	Unigene20093_All,COG0041	Unigene20505_All,COG2233	Unigene20653_All,COG0209	Unigene20675_All,COG0458	Unigene20728_All,COG0504	Unigene20887_All,COG0563	Unigene21066_All,COG1957	Unigene21152_All,COG0563	Unigene21216_All,COG0590	Unigene21303_All,COG0572	Unigene21311_All,COG0194	Unigene21317_All,COG0015	Unigene21869_All,COG0516	Unigene22027_All,COG0563	Unigene22242_All,COG0167	Unigene22399_All,COG0104	Unigene22558_All,COG1816	Unigene22603_All,COG4630	Unigene22603_All,COG4631	Unigene22712_All,COG0462	Unigene22890_All,COG0563	Unigene24076_All,COG0503	Unigene24272_All,COG0284	Unigene24924_All,COG0572	Unigene24924_All,COG0035
G	Carbohydrate transport and metabolism	1089	Unigene14294_All,COG0647	Unigene14296_All,COG0697	Unigene14322_All,COG5297	Unigene14322_All,COG2273	Unigene14322_All,COG5309	Unigene14325_All,COG0451	Unigene14400_All,COG3866	Unigene14403_All,COG5297	Unigene14403_All,COG2273	Unigene14469_All,COG2074	Unigene14474_All,COG0448	Unigene14478_All,COG1874	Unigene14511_All,COG0477	Unigene14512_All,COG4284	Unigene14526_All,COG0477	Unigene14526_All,COG2814	Unigene14539_All,COG0153	Unigene14571_All,COG0205	Unigene14617_All,COG0697	Unigene14635_All,COG0702	Unigene14637_All,COG2971	Unigene14706_All,COG0297	Unigene14822_All,COG0448	Unigene14843_All,COG4677	Unigene14848_All,COG5070	Unigene14880_All,COG0469	Unigene14913_All,COG0149	Unigene15012_All,COG0477	Unigene15019_All,COG5309	Unigene15091_All,COG0580	Unigene15155_All,COG0451	Unigene15193_All,COG0297	Unigene15214_All,COG3325	Unigene15256_All,COG0477	Unigene15256_All,COG2211	Unigene15289_All,COG0451	Unigene15342_All,COG0297	Unigene15361_All,COG0451	Unigene15377_All,COG0697	Unigene15389_All,COG2723	Unigene15516_All,COG0524	Unigene15629_All,COG5297	Unigene15629_All,COG2273	Unigene15633_All,COG0297	Unigene15639_All,COG0537	Unigene15647_All,COG2723	Unigene15671_All,COG1640
H	Coenzyme transport and metabolism	374	Unigene14336_All,COG2226	Unigene14378_All,COG0285	Unigene14427_All,COG0452	Unigene14437_All,COG0111	Unigene14440_All,COG2226	Unigene14557_All,COG0476	Unigene14566_All,COG0452	Unigene14698_All,COG0147	Unigene15009_All,COG1539	Unigene15066_All,COG0115	Unigene15092_All,COG0407	Unigene15279_All,COG0147	Unigene15388_All,COG2227	Unigene15407_All,COG0382	Unigene15503_All,COG0543	Unigene15575_All,COG0452	Unigene15661_All,COG0142	Unigene15673_All,COG0294	Unigene15693_All,COG0452	Unigene15715_All,COG1052	Unigene15715_All,COG0111	Unigene15797_All,COG5146	Unigene15830_All,COG0476	Unigene15850_All,COG0452	Unigene15869_All,COG0476	Unigene15961_All,COG0452	Unigene15962_All,COG0276	Unigene16004_All,COG0502	Unigene16132_All,COG0543	Unigene16172_All,COG1239	Unigene16515_All,COG0543	Unigene16526_All,COG0315	Unigene16598_All,COG0192	Unigene16605_All,COG0452	Unigene16833_All,COG0502	Unigene17436_All,COG0192	Unigene17611_All,COG0512	Unigene17635_All,COG0476	Unigene17997_All,COG0142	Unigene18028_All,COG0654	Unigene18088_All,COG0113	Unigene18094_All,COG0161	Unigene18209_All,COG1932	Unigene18319_All,COG0190	Unigene18504_All,COG1587	Unigene18783_All,COG0452	Unigene18797_All,COG1169
I	Lipid transport and metabolism	493	Unigene14329_All,COG2084	Unigene14417_All,COG3675	Unigene14567_All,COG5050	Unigene14580_All,COG3240	Unigene14588_All,COG0688	Unigene14599_All,COG0671	Unigene14605_All,COG1022	Unigene14688_All,COG3240	Unigene14732_All,COG0318	Unigene14761_All,COG3000	Unigene14876_All,COG2030	Unigene14895_All,COG1502	Unigene14901_All,COG1028	Unigene14958_All,COG2084	Unigene15103_All,COG2267	Unigene15363_All,COG3240	Unigene15470_All,COG0777	Unigene15486_All,COG3239	Unigene15527_All,COG3240	Unigene15555_All,COG1028	Unigene15587_All,COG0318	Unigene15651_All,COG0318	Unigene15708_All,COG2267	Unigene15955_All,COG0764	Unigene16543_All,COG2084	Unigene16586_All,COG2267	Unigene16635_All,COG0204	Unigene17518_All,COG2267	Unigene17756_All,COG1028	Unigene17989_All,COG3000	Unigene18148_All,COG2267	Unigene18575_All,COG0318	Unigene18575_All,COG1022	Unigene18690_All,COG0318	Unigene18728_All,COG0657	Unigene18728_All,COG2272	Unigene18762_All,COG0575	Unigene18820_All,COG0204	Unigene18830_All,COG0671	Unigene18869_All,COG0365	Unigene18874_All,COG4770	Unigene18874_All,COG0439	Unigene18960_All,COG0318	Unigene18960_All,COG0365	Unigene19012_All,COG0318	Unigene19014_All,COG0511	Unigene19196_All,COG3239
J	Translation, ribosomal structure and biogenesis	1077	Unigene14312_All,COG0199	Unigene14313_All,COG0090	Unigene14322_All,COG0532	Unigene14342_All,COG0013	Unigene14349_All,COG0522	Unigene14403_All,COG0532	Unigene14432_All,COG0513	Unigene14435_All,COG0012	Unigene14438_All,COG1236	Unigene14440_All,COG2519	Unigene14488_All,COG1186	Unigene14562_All,COG2265	Unigene14731_All,COG0359	Unigene14736_All,COG0292	Unigene14740_All,COG1825	Unigene14796_All,COG0480	Unigene14797_All,COG0349	Unigene14817_All,COG0513	Unigene14821_All,COG2136	Unigene14890_All,COG0154	Unigene14915_All,COG1736	Unigene14929_All,COG0267	Unigene14988_All,COG0480	Unigene14990_All,COG0186	Unigene15082_All,COG0244	Unigene15103_All,COG0532	Unigene15119_All,COG1187	Unigene15282_All,COG1601	Unigene15287_All,COG1186	Unigene15296_All,COG0222	Unigene15343_All,COG0230	Unigene15379_All,COG0532	Unigene15397_All,COG4352	Unigene15414_All,COG2123	Unigene15427_All,COG0513	Unigene15489_All,COG1258	Unigene15496_All,COG0532	Unigene15520_All,COG0008	Unigene15528_All,COG0513	Unigene15563_All,COG0233	Unigene15617_All,COG0539	Unigene15617_All,COG1098	Unigene15620_All,COG0180	Unigene15620_All,COG0162	Unigene15630_All,COG0539	Unigene15668_All,COG0513	Unigene15683_All,COG5192
K	Transcription	1621	Unigene14282_All,COG5224	Unigene14283_All,COG5068	Unigene14295_All,COG5576	Unigene14299_All,COG0515	Unigene14305_All,COG0515	Unigene14322_All,COG5137	Unigene14339_All,COG0515	Unigene14364_All,COG0515	Unigene14366_All,COG5576	Unigene14370_All,COG0515	Unigene14375_All,COG0515	Unigene14382_All,COG0515	Unigene14394_All,COG0515	Unigene14403_All,COG5137	Unigene14406_All,COG1224	Unigene14412_All,COG0515	Unigene14421_All,COG0515	Unigene14430_All,COG0515	Unigene14431_All,COG0515	Unigene14432_All,COG0513	Unigene14434_All,COG5162	Unigene14436_All,COG0515	Unigene14444_All,COG0515	Unigene14449_All,COG0515	Unigene14470_All,COG5149	Unigene14476_All,COG0515	Unigene14506_All,COG5259	Unigene14521_All,COG0553	Unigene14533_All,COG0515	Unigene14566_All,COG5164	Unigene14566_All,COG5137	Unigene14568_All,COG0515	Unigene14600_All,COG0557	Unigene14615_All,COG0515	Unigene14630_All,COG5068	Unigene14661_All,COG0515	Unigene14669_All,COG5147	Unigene14720_All,COG0553	Unigene14738_All,COG0515	Unigene14779_All,COG0515	Unigene14817_All,COG0513	Unigene14868_All,COG5147	Unigene14883_All,COG1199	Unigene14894_All,COG0515	Unigene14903_All,COG5290	Unigene14934_All,COG0515	Unigene14969_All,COG5576
L	Replication, recombination and repair	1681	Unigene14283_All,COG2812	Unigene14299_All,COG0515	Unigene14305_All,COG0515	Unigene14339_All,COG0515	Unigene14364_All,COG0515	Unigene14370_All,COG0515	Unigene14375_All,COG0515	Unigene14382_All,COG0515	Unigene14394_All,COG0515	Unigene14397_All,COG0419	Unigene14402_All,COG1193	Unigene14402_All,COG0249	Unigene14404_All,COG0249	Unigene14405_All,COG0494	Unigene14412_All,COG0515	Unigene14421_All,COG0515	Unigene14430_All,COG0515	Unigene14431_All,COG0515	Unigene14432_All,COG0513	Unigene14436_All,COG0515	Unigene14444_All,COG0515	Unigene14449_All,COG0515	Unigene14476_All,COG0515	Unigene14486_All,COG0468	Unigene14487_All,COG0419	Unigene14487_All,COG0497	Unigene14521_All,COG0553	Unigene14533_All,COG0515	Unigene14538_All,COG0249	Unigene14542_All,COG5032	Unigene14568_All,COG0515	Unigene14615_All,COG0515	Unigene14619_All,COG5032	Unigene14625_All,COG0266	Unigene14661_All,COG0515	Unigene14720_All,COG0553	Unigene14738_All,COG0515	Unigene14779_All,COG0515	Unigene14817_All,COG0513	Unigene14870_All,COG5032	Unigene14883_All,COG1199	Unigene14894_All,COG0515	Unigene14914_All,COG0514	Unigene14934_All,COG0515	Unigene15007_All,COG0515	Unigene15015_All,COG0515	Unigene15055_All,COG0389
M	Cell wall/membrane/envelope biogenesis	658	Unigene14283_All,COG0810	Unigene14283_All,COG2335	Unigene14325_All,COG0451	Unigene14335_All,COG2335	Unigene14393_All,COG0438	Unigene14419_All,COG5597	Unigene14427_All,COG0744	Unigene14489_All,COG1215	Unigene14528_All,COG2230	Unigene14558_All,COG0438	Unigene14569_All,COG0668	Unigene14635_All,COG0702	Unigene14643_All,COG3064	Unigene14746_All,COG3637	Unigene14923_All,COG0438	Unigene14980_All,COG3064	Unigene15103_All,COG3409	Unigene15103_All,COG0797	Unigene15155_All,COG0451	Unigene15289_All,COG0451	Unigene15289_All,COG1087	Unigene15361_All,COG0451	Unigene15366_All,COG3064	Unigene15366_All,COG0739	Unigene15366_All,COG3468	Unigene15494_All,COG0810	Unigene15708_All,COG0810	Unigene15727_All,COG1087	Unigene15743_All,COG5597	Unigene15863_All,COG0810	Unigene15863_All,COG3637	Unigene15927_All,COG3468	Unigene15966_All,COG0702	Unigene15966_All,COG0451	Unigene15969_All,COG4775	Unigene15983_All,COG1208	Unigene16007_All,COG5434	Unigene16028_All,COG3064	Unigene16536_All,COG0810	Unigene16578_All,COG1004	Unigene16586_All,COG0810	Unigene16646_All,COG0810	Unigene16646_All,COG3637	Unigene17007_All,COG0451	Unigene17096_All,COG3637	Unigene17096_All,COG0810	Unigene17280_All,COG1215
N	Cell motility	99	Unigene14322_All,COG1705	Unigene14322_All,COG3351	Unigene15366_All,COG0840	Unigene15366_All,COG3351	Unigene15708_All,COG5651	Unigene15850_All,COG1317	Unigene16028_All,COG3351	Unigene16605_All,COG1705	Unigene17518_All,COG3170	Unigene18542_All,COG3351	Unigene18885_All,COG3351	Unigene20063_All,COG0840	Unigene20637_All,COG5651	Unigene20688_All,COG5651	Unigene20688_All,COG1345	Unigene20688_All,COG1705	Unigene20688_All,COG3419	Unigene20976_All,COG3351	Unigene22184_All,COG2805	Unigene22279_All,COG5491	Unigene25527_All,COG5651	Unigene25641_All,COG3351	Unigene26076_All,COG5491	Unigene26369_All,COG5651	Unigene27204_All,COG5651	Unigene27458_All,COG3351	Unigene28099_All,COG5651	Unigene28110_All,COG3351	Unigene28261_All,COG0840	Unigene28374_All,COG5651	Unigene28641_All,COG3170	Unigene28826_All,COG3351	Unigene28827_All,COG3351	Unigene138_All,COG0643	Unigene218_All,COG1705	Unigene256_All,COG0840	Unigene395_All,COG1705	Unigene556_All,COG3351	Unigene758_All,COG5651	Unigene30318_All,COG1705	Unigene31808_All,COG0840	Unigene31873_All,COG3351	Unigene31940_All,COG5491	Unigene32405_All,COG3225	Unigene32437_All,COG1705	Unigene32682_All,COG1705	Unigene33394_All,COG3351
O	Posttranslational modification, protein turnover, chaperones	1529	Unigene14277_All,COG1222	Unigene14283_All,COG0652	Unigene14333_All,COG0278	Unigene14429_All,COG5029	Unigene14475_All,COG0464	Unigene14484_All,COG0526	Unigene14501_All,COG0526	Unigene14505_All,COG0652	Unigene14510_All,COG0464	Unigene14525_All,COG5021	Unigene14531_All,COG0719	Unigene14551_All,COG2935	Unigene14563_All,COG1404	Unigene14590_All,COG0484	Unigene14590_All,COG2214	Unigene14620_All,COG0386	Unigene14642_All,COG5207	Unigene14649_All,COG5265	Unigene14652_All,COG0740	Unigene14656_All,COG0459	Unigene14676_All,COG4870	Unigene14715_All,COG0625	Unigene14733_All,COG0501	Unigene14781_All,COG5540	Unigene14795_All,COG0464	Unigene14795_All,COG0465	Unigene14795_All,COG1222	Unigene14808_All,COG5647	Unigene14811_All,COG0526	Unigene14848_All,COG5070	Unigene14857_All,COG5540	Unigene14871_All,COG0652	Unigene14875_All,COG0465	Unigene14878_All,COG0464	Unigene14878_All,COG1222	Unigene14953_All,COG0326	Unigene14989_All,COG0545	Unigene14997_All,COG1404	Unigene15060_All,COG1404	Unigene15062_All,COG5021	Unigene15063_All,COG0443	Unigene15087_All,COG0492	Unigene15188_All,COG0694	Unigene15233_All,COG5082	Unigene15245_All,COG0542	Unigene15320_All,COG5272	Unigene15321_All,COG5160
P	Inorganic ion transport and metabolism	669	Unigene14348_All,COG3158	Unigene14357_All,COG0748	Unigene14372_All,COG0607	Unigene14416_All,COG1230	Unigene14477_All,COG0619	Unigene14511_All,COG0477	Unigene14526_All,COG0477	Unigene14553_All,COG0529	Unigene14586_All,COG0474	Unigene14728_All,COG0474	Unigene14744_All,COG0659	Unigene14877_All,COG2217	Unigene15012_All,COG0477	Unigene15166_All,COG0471	Unigene15170_All,COG0474	Unigene15256_All,COG0477	Unigene15551_All,COG0369	Unigene15580_All,COG0004	Unigene15650_All,COG0474	Unigene15713_All,COG4097	Unigene15806_All,COG1914	Unigene15843_All,COG2217	Unigene15982_All,COG0477	Unigene15982_All,COG2223	Unigene16132_All,COG4097	Unigene16310_All,COG0155	Unigene16623_All,COG1914	Unigene16712_All,COG0474	Unigene16849_All,COG1218	Unigene16859_All,COG1009	Unigene17100_All,COG4531	Unigene17118_All,COG0474	Unigene17326_All,COG0477	Unigene17432_All,COG0474	Unigene17786_All,COG0376	Unigene17854_All,COG0474	Unigene18009_All,COG0369	Unigene18073_All,COG0477	Unigene18163_All,COG0477	Unigene18171_All,COG2608	Unigene18174_All,COG1226	Unigene18176_All,COG0605	Unigene18200_All,COG0474	Unigene18220_All,COG0471	Unigene18352_All,COG2032	Unigene18386_All,COG0376	Unigene18532_All,COG2072
Q	Secondary metabolites biosynthesis, transport and catabolism	548	Unigene14283_All,COG2931	Unigene14330_All,COG0500	Unigene14336_All,COG0500	Unigene14468_All,COG1463	Unigene14528_All,COG0500	Unigene14673_All,COG5285	Unigene14732_All,COG0318	Unigene14901_All,COG1028	Unigene15046_All,COG2124	Unigene15331_All,COG2124	Unigene15360_All,COG2124	Unigene15451_All,COG0500	Unigene15542_All,COG2124	Unigene15555_All,COG1028	Unigene15587_All,COG0318	Unigene15651_All,COG0318	Unigene15708_All,COG2931	Unigene15739_All,COG3320	Unigene15775_All,COG0123	Unigene15863_All,COG2931	Unigene15863_All,COG1463	Unigene16459_All,COG2124	Unigene16491_All,COG3670	Unigene16646_All,COG2931	Unigene16646_All,COG1463	Unigene16735_All,COG0500	Unigene16797_All,COG2124	Unigene17096_All,COG2931	Unigene17105_All,COG3733	Unigene17701_All,COG3670	Unigene17724_All,COG3733	Unigene17756_All,COG1028	Unigene18575_All,COG0318	Unigene18690_All,COG0318	Unigene18708_All,COG2931	Unigene18741_All,COG2124	Unigene18797_All,COG1169	Unigene18826_All,COG0123	Unigene18913_All,COG3321	Unigene18960_All,COG0318	Unigene18960_All,COG1020	Unigene19012_All,COG0318	Unigene19022_All,COG2124	Unigene19177_All,COG2124	Unigene19221_All,COG2132	Unigene19242_All,COG2132	Unigene19320_All,COG2132
R	General function prediction only	3179	Unigene14283_All,COG0457	Unigene14296_All,COG0697	Unigene14299_All,COG0515	Unigene14302_All,COG2319	Unigene14305_All,COG0515	Unigene14317_All,COG0622	Unigene14322_All,COG5271	Unigene14330_All,COG0500	Unigene14336_All,COG0500	Unigene14337_All,COG0596	Unigene14339_All,COG0515	Unigene14342_All,COG2872	Unigene14344_All,COG0536	Unigene14364_All,COG0515	Unigene14370_All,COG0515	Unigene14375_All,COG0515	Unigene14382_All,COG0515	Unigene14391_All,COG2319	Unigene14394_All,COG0515	Unigene14403_All,COG5271	Unigene14403_All,COG0724	Unigene14405_All,COG0494	Unigene14409_All,COG2319	Unigene14410_All,COG0661	Unigene14412_All,COG0515	Unigene14421_All,COG0515	Unigene14427_All,COG5307	Unigene14430_All,COG0515	Unigene14431_All,COG0515	Unigene14436_All,COG0515	Unigene14438_All,COG1782	Unigene14441_All,COG5273	Unigene14443_All,COG5109	Unigene14444_All,COG0515	Unigene14449_All,COG0515	Unigene14456_All,COG0820	Unigene14476_All,COG0515	Unigene14497_All,COG0724	Unigene14501_All,COG0457	Unigene14503_All,COG1272	Unigene14511_All,COG0477	Unigene14526_All,COG0477	Unigene14528_All,COG0500	Unigene14533_All,COG0515	Unigene14568_All,COG0515	Unigene14570_All,COG5307	Unigene14572_All,COG1100
S	Function unknown	764	Unigene14281_All,COG4886	Unigene14283_All,COG2340	Unigene14283_All,COG3501	Unigene14359_All,COG4043	Unigene14370_All,COG4886	Unigene14459_All,COG4886	Unigene14487_All,COG4372	Unigene14487_All,COG1340	Unigene14491_All,COG3016	Unigene14507_All,COG4642	Unigene14509_All,COG5604	Unigene14554_All,COG2833	Unigene14567_All,COG4241	Unigene14576_All,COG1916	Unigene14704_All,COG4886	Unigene14859_All,COG0397	Unigene14865_All,COG0398	Unigene14918_All,COG1963	Unigene14919_All,COG2363	Unigene14980_All,COG5283	Unigene15103_All,COG4223	Unigene15103_All,COG3266	Unigene15120_All,COG5542	Unigene15163_All,COG3752	Unigene15196_All,COG0762	Unigene15217_All,COG0762	Unigene15319_All,COG4886	Unigene15366_All,COG3883	Unigene15366_All,COG1652	Unigene15408_All,COG4886	Unigene15443_All,COG2042	Unigene15455_All,COG4886	Unigene15463_All,COG4886	Unigene15472_All,COG4886	Unigene15494_All,COG1714	Unigene15499_All,COG1963	Unigene15507_All,COG4886	Unigene15567_All,COG3028	Unigene15577_All,COG5590	Unigene15646_All,COG3349	Unigene15683_All,COG5177	Unigene15707_All,COG1340	Unigene15733_All,COG4886	Unigene15753_All,COG5237	Unigene15760_All,COG4886	Unigene15780_All,COG0401	Unigene15790_All,COG4243
T	Signal transduction mechanisms	1257	Unigene14299_All,COG0515	Unigene14305_All,COG0515	Unigene14339_All,COG0515	Unigene14341_All,COG0631	Unigene14364_All,COG0515	Unigene14370_All,COG0515	Unigene14375_All,COG0515	Unigene14382_All,COG0515	Unigene14394_All,COG0515	Unigene14398_All,COG0639	Unigene14412_All,COG0515	Unigene14421_All,COG0515	Unigene14430_All,COG0515	Unigene14431_All,COG0515	Unigene14436_All,COG0515	Unigene14444_All,COG0515	Unigene14448_All,COG2453	Unigene14449_All,COG0515	Unigene14453_All,COG0631	Unigene14476_All,COG0515	Unigene14507_All,COG5253	Unigene14533_All,COG0515	Unigene14535_All,COG0631	Unigene14542_All,COG5032	Unigene14568_All,COG0515	Unigene14615_All,COG0515	Unigene14619_All,COG5032	Unigene14661_All,COG0515	Unigene14713_All,COG5126	Unigene14738_All,COG0515	Unigene14779_All,COG0515	Unigene14839_All,COG3448	Unigene14870_All,COG5032	Unigene14894_All,COG0515	Unigene14934_All,COG0515	Unigene15007_All,COG0515	Unigene15015_All,COG0515	Unigene15072_All,COG0631	Unigene15103_All,COG0515	Unigene15141_All,COG2453	Unigene15227_All,COG0631	Unigene15250_All,COG5126	Unigene15284_All,COG0515	Unigene15366_All,COG1842	Unigene15366_All,COG0840	Unigene15370_All,COG0631	Unigene15390_All,COG0515
U	Intracellular trafficking, secretion, and vesicular transport	486	Unigene14321_All,COG5047	Unigene14322_All,COG1705	Unigene14379_All,COG5120	Unigene14386_All,COG5080	Unigene14494_All,COG5158	Unigene14542_All,COG5032	Unigene14619_All,COG5032	Unigene14652_All,COG0740	Unigene14668_All,COG5064	Unigene14848_All,COG5070	Unigene14870_All,COG5032	Unigene14941_All,COG5028	Unigene15099_All,COG0201	Unigene15103_All,COG4796	Unigene15233_All,COG5082	Unigene15273_All,COG5120	Unigene15366_All,COG3468	Unigene15376_All,COG5196	Unigene15424_All,COG5032	Unigene15474_All,COG0541	Unigene15532_All,COG5082	Unigene15708_All,COG4796	Unigene15708_All,COG5295	Unigene15748_All,COG5167	Unigene15834_All,COG5325	Unigene15850_All,COG1317	Unigene15856_All,COG5066	Unigene15899_All,COG5240	Unigene15927_All,COG3468	Unigene16066_All,COG5325	Unigene16228_All,COG5032	Unigene16247_All,COG5240	Unigene16530_All,COG5143	Unigene16593_All,COG5325	Unigene16605_All,COG1705	Unigene17518_All,COG3170	Unigene17819_All,COG5047	Unigene18136_All,COG5082	Unigene18182_All,COG5028	Unigene18259_All,COG5215	Unigene18273_All,COG5030	Unigene18340_All,COG5325	Unigene18340_All,COG5074	Unigene18611_All,COG5171	Unigene18701_All,COG3210	Unigene18838_All,COG3468	Unigene18993_All,COG5028
V	Defense mechanisms	275	Unigene14365_All,COG1132	Unigene14365_All,COG2274	Unigene14465_All,COG1132	Unigene14649_All,COG1132	Unigene14897_All,COG1132	Unigene15445_All,COG4403	Unigene15545_All,COG4403	Unigene16013_All,COG1132	Unigene16534_All,COG1132	Unigene16549_All,COG1132	Unigene16632_All,COG3440	Unigene17230_All,COG1131	Unigene17518_All,COG1401	Unigene17573_All,COG1131	Unigene17573_All,COG1132	Unigene17573_All,COG1136	Unigene18183_All,COG1132	Unigene18550_All,COG1132	Unigene18602_All,COG0534	Unigene18805_All,COG1131	Unigene19026_All,COG1132	Unigene19282_All,COG1131	Unigene20171_All,COG0842	Unigene20616_All,COG0534	Unigene20768_All,COG1132	Unigene20768_All,COG2274	Unigene20808_All,COG1132	Unigene20819_All,COG1131	Unigene20819_All,COG0842	Unigene20945_All,COG0534	Unigene20953_All,COG1132	Unigene21013_All,COG0534	Unigene21093_All,COG0842	Unigene21423_All,COG3440	Unigene21477_All,COG1132	Unigene21643_All,COG1132	Unigene22414_All,COG1132	Unigene22452_All,COG1132	Unigene22479_All,COG0534	Unigene23078_All,COG1131	Unigene23078_All,COG1136	Unigene23489_All,COG1132	Unigene23489_All,COG2274	Unigene23708_All,COG1132	Unigene24103_All,COG1131	Unigene24103_All,COG1136	Unigene24961_All,COG1132
W	Extracellular structures	7	Unigene15708_All,COG5295	Unigene20688_All,COG5295	Unigene758_All,COG5295	Unigene49448_All,COG5295	Unigene5776_All,COG5295	Unigene7155_All,COG5295	Unigene13983_All,COG5295
Y	Nuclear structure	8	Unigene23694_All,COG5101	Unigene29717_All,COG5101	Unigene32014_All,COG5101	Unigene34435_All,COG5101	Unigene41042_All,COG5101	Unigene2274_All,COG5101	Unigene2844_All,COG5101	Unigene7190_All,COG5101
Z	Cytoskeleton	323	Unigene14309_All,COG5059	Unigene14487_All,COG5022	Unigene14713_All,COG5126	Unigene14741_All,COG5023	Unigene14847_All,COG5059	Unigene15031_All,COG5022	Unigene15250_All,COG5126	Unigene15707_All,COG5022	Unigene15859_All,COG5126	Unigene15927_All,COG5022	Unigene16028_All,COG5022	Unigene16431_All,COG5059	Unigene16826_All,COG5126	Unigene17302_All,COG5277	Unigene17602_All,COG5126	Unigene17999_All,COG5023	Unigene18223_All,COG5126	Unigene18567_All,COG5059	Unigene18568_All,COG5126	Unigene18609_All,COG5277	Unigene18612_All,COG5126	Unigene18639_All,COG5126	Unigene18803_All,COG5126	Unigene18832_All,COG5277	Unigene18838_All,COG5022	Unigene18885_All,COG5022	Unigene19199_All,COG5184	Unigene19258_All,COG5126	Unigene19975_All,COG5184	Unigene20063_All,COG5059	Unigene20524_All,COG5184	Unigene20621_All,COG5059	Unigene20641_All,COG5022	Unigene20779_All,COG5022	Unigene20828_All,COG5184	Unigene20846_All,COG5022	Unigene20914_All,COG5022	Unigene20960_All,COG5184	Unigene21028_All,COG5022	Unigene21048_All,COG5059	Unigene21157_All,COG5059	Unigene21158_All,COG5059	Unigene21269_All,COG5022	Unigene21304_All,COG5022	Unigene21421_All,COG5184	Unigene21510_All,COG5059	Unigene21514_All,COG5126
[truncated: 206 more columns]

## Sheet: KEGG
All unigene KEGG analysis
Pathway ID	Pathway	count	genes
ko01100	Metabolic pathways	3459 (21.63%)	Unigene1002_All, Unigene10041_All, Unigene10047_All, Unigene10056_All, Unigene1005_All, Unigene10072_All, Unigene10114_All, Unigene10172_All, Unigene10185_All, Unigene10186_All, Unigene1019_All, Unigene10211_All, Unigene10235_All, Unigene1025_All, Unigene10277_All, Unigene10296_All, Unigene102_All, Unigene10301_All, Unigene10312_All, Unigene10337_All, Unigene10344_All, Unigene10358_All, Unigene10…
ko01110	Biosynthesis of secondary metabolites	1920 (12%)	Unigene1002_All, Unigene10042_All, Unigene10047_All, Unigene10056_All, Unigene10072_All, Unigene10076_All, Unigene10114_All, Unigene10172_All, Unigene10185_All, Unigene10211_All, Unigene10235_All, Unigene10283_All, Unigene10289_All, Unigene1028_All, Unigene10296_All, Unigene10337_All, Unigene10395_All, Unigene10418_All, Unigene10502_All, Unigene10609_All, Unigene1060_All, Unigene10634_All, Unigen…
ko04626	Plant-pathogen interaction	1110 (6.94%)	Unigene10055_All, Unigene10104_All, Unigene1017_All, Unigene10308_All, Unigene1032_All, Unigene10406_All, Unigene10411_All, Unigene10531_All, Unigene10551_All, Unigene10718_All, Unigene10742_All, Unigene10818_All, Unigene10858_All, Unigene108_All, Unigene10907_All, Unigene1090_All, Unigene11044_All, Unigene11130_All, Unigene11250_All, Unigene11252_All, Unigene11317_All, Unigene11353_All, Unigene1…
ko03040	Spliceosome	953 (5.96%)	Unigene10206_All, Unigene1021_All, Unigene10228_All, Unigene10598_All, Unigene105_All, Unigene10630_All, Unigene10689_All, Unigene10704_All, Unigene10765_All, Unigene11039_All, Unigene11167_All, Unigene11204_All, Unigene11236_All, Unigene11244_All, Unigene11298_All, Unigene11304_All, Unigene11315_All, Unigene1131_All, Unigene11387_All, Unigene1140_All, Unigene11418_All, Unigene11459_All, Unigene1…
ko00500	Starch and sucrose metabolism	404 (2.53%)	Unigene10186_All, Unigene1028_All, Unigene10358_All, Unigene10982_All, Unigene11158_All, Unigene11296_All, Unigene11466_All, Unigene1161_All, Unigene11760_All, Unigene11973_All, Unigene11974_All, Unigene12044_All, Unigene12115_All, Unigene12225_All, Unigene1225_All, Unigene12286_All, Unigene12374_All, Unigene12471_All, Unigene12571_All, Unigene12656_All, Unigene12730_All, Unigene12737_All, Unigen…
ko04141	Protein processing in endoplasmic reticulum	400 (2.5%)	Unigene10228_All, Unigene1066_All, Unigene10791_All, Unigene10794_All, Unigene1107_All, Unigene11203_All, Unigene11326_All, Unigene11328_All, Unigene11352_All, Unigene11477_All, Unigene11539_All, Unigene11625_All, Unigene1188_All, Unigene12028_All, Unigene12166_All, Unigene12200_All, Unigene12281_All, Unigene12721_All, Unigene12992_All, Unigene13086_All, Unigene1312_All, Unigene13184_All, Unigene…
ko00940	Phenylpropanoid biosynthesis	386 (2.41%)	Unigene10042_All, Unigene1028_All, Unigene10395_All, Unigene10418_All, Unigene10495_All, Unigene10745_All, Unigene10885_All, Unigene11086_All, Unigene11178_All, Unigene11296_All, Unigene11466_All, Unigene11490_All, Unigene11652_All, Unigene11762_All, Unigene11798_All, Unigene11934_All, Unigene1197_All, Unigene12403_All, Unigene12587_All, Unigene12886_All, Unigene12904_All, Unigene13267_All, Unige…
ko00230	Purine metabolism	383 (2.39%)	Unigene10337_All, Unigene10616_All, Unigene107_All, Unigene10965_All, Unigene11084_All, Unigene11332_All, Unigene11346_All, Unigene1141_All, Unigene11609_All, Unigene11809_All, Unigene11847_All, Unigene1196_All, Unigene12073_All, Unigene12128_All, Unigene121_All, Unigene12267_All, Unigene12332_All, Unigene12352_All, Unigene12369_All, Unigene12445_All, Unigene12539_All, Unigene12899_All, Unigene13…
ko04120	Ubiquitin mediated proteolysis	360 (2.25%)	Unigene10177_All, Unigene10518_All, Unigene1066_All, Unigene10678_All, Unigene10948_All, Unigene11153_All, Unigene11204_All, Unigene11352_All, Unigene11418_All, Unigene11527_All, Unigene11771_All, Unigene11881_All, Unigene12011_All, Unigene12028_All, Unigene12424_All, Unigene12812_All, Unigene13104_All, Unigene13184_All, Unigene13874_All, Unigene13891_All, Unigene13920_All, Unigene14132_All, Unig…
ko00240	Pyrimidine metabolism	316 (1.98%)	Unigene10965_All, Unigene11084_All, Unigene11346_All, Unigene11458_All, Unigene11609_All, Unigene11669_All, Unigene11847_All, Unigene1196_All, Unigene12073_All, Unigene12232_All, Unigene12237_All, Unigene12267_All, Unigene12332_All, Unigene12352_All, Unigene12369_All, Unigene12445_All, Unigene12539_All, Unigene12603_All, Unigene13049_All, Unigene133_All, Unigene1362_All, Unigene13635_All, Unigene…
ko04144	Endocytosis	307 (1.92%)	Unigene10152_All, Unigene10193_All, Unigene10228_All, Unigene1049_All, Unigene10709_All, Unigene10741_All, Unigene11050_All, Unigene11184_All, Unigene11518_All, Unigene11612_All, Unigene11634_All, Unigene11915_All, Unigene1192_All, Unigene11932_All, Unigene12117_All, Unigene126_All, Unigene12785_All, Unigene13483_All, Unigene13979_All, Unigene14162_All, Unigene14232_All, Unigene14507_All, Unigene…
ko03010	Ribosome	291 (1.82%)	Unigene10100_All, Unigene10213_All, Unigene10242_All, Unigene10490_All, Unigene10515_All, Unigene10722_All, Unigene11020_All, Unigene11077_All, Unigene1149_All, Unigene11520_All, Unigene11540_All, Unigene11577_All, Unigene11714_All, Unigene11872_All, Unigene1242_All, Unigene12558_All, Unigene12706_All, Unigene13022_All, Unigene13128_All, Unigene13211_All, Unigene13288_All, Unigene13385_All, Unige…
ko00945	Stilbenoid, diarylheptanoid and gingerol biosynthesis	278 (1.74%)	Unigene10745_All, Unigene10885_All, Unigene11542_All, Unigene11643_All, Unigene11822_All, Unigene11934_All, Unigene12008_All, Unigene1216_All, Unigene12331_All, Unigene12587_All, Unigene12804_All, Unigene14034_All, Unigene14053_All, Unigene14095_All, Unigene14263_All, Unigene14467_All, Unigene14547_All, Unigene14792_All, Unigene1480_All, Unigene15046_All, Unigene15260_All, Unigene1526_All, Unigen…
ko00190	Oxidative phosphorylation	277 (1.73%)	Unigene10074_All, Unigene10277_All, Unigene10687_All, Unigene1087_All, Unigene11202_All, Unigene11258_All, Unigene11273_All, Unigene11347_All, Unigene11576_All, Unigene11686_All, Unigene11719_All, Unigene11854_All, Unigene12019_All, Unigene1235_All, Unigene12515_All, Unigene12631_All, Unigene13002_All, Unigene13111_All, Unigene13141_All, Unigene13158_All, Unigene13159_All, Unigene13788_All, Unige…
ko03018	RNA degradation	258 (1.61%)	Unigene1041_All, Unigene1051_All, Unigene11215_All, Unigene11857_All, Unigene11999_All, Unigene12000_All, Unigene120_All, Unigene12162_All, Unigene12608_All, Unigene12663_All, Unigene12740_All, Unigene13603_All, Unigene136_All, Unigene13715_All, Unigene13734_All, Unigene13739_All, Unigene13740_All, Unigene13841_All, Unigene13983_All, Unigene14000_All, Unigene14063_All, Unigene14097_All, Unigene14…
ko00903	Limonene and pinene degradation	245 (1.53%)	Unigene10172_All, Unigene10885_All, Unigene10929_All, Unigene11100_All, Unigene11156_All, Unigene11391_All, Unigene11542_All, Unigene11643_All, Unigene11822_All, Unigene12008_All, Unigene12078_All, Unigene1216_All, Unigene12331_All, Unigene12542_All, Unigene12587_All, Unigene12804_All, Unigene13713_All, Unigene13805_All, Unigene14034_All, Unigene14053_All, Unigene14056_All, Unigene14095_All, Unig…
ko00941	Flavonoid biosynthesis	230 (1.44%)	Unigene10289_All, Unigene10296_All, Unigene10609_All, Unigene10745_All, Unigene10759_All, Unigene10885_All, Unigene11542_All, Unigene11643_All, Unigene11934_All, Unigene12587_All, Unigene1322_All, Unigene13978_All, Unigene14053_All, Unigene14263_All, Unigene14384_All, Unigene14547_All, Unigene1466_All, Unigene14792_All, Unigene15046_All, Unigene15049_All, Unigene15155_All, Unigene15260_All, Unige…
ko00010	Glycolysis / Gluconeogenesis	226 (1.41%)	Unigene10172_All, Unigene10337_All, Unigene1060_All, Unigene10634_All, Unigene10832_All, Unigene10988_All, Unigene11085_All, Unigene11100_All, Unigene11157_All, Unigene1141_All, Unigene11514_All, Unigene12136_All, Unigene12268_All, Unigene12542_All, Unigene12556_All, Unigene12749_All, Unigene12824_All, Unigene13604_All, Unigene1379_All, Unigene13805_All, Unigene13852_All, Unigene13956_All, Unigen…
ko04145	Phagosome	207 (1.29%)	Unigene10275_All, Unigene10277_All, Unigene10400_All, Unigene10791_All, Unigene11506_All, Unigene11612_All, Unigene11670_All, Unigene11854_All, Unigene11891_All, Unigene11932_All, Unigene12019_All, Unigene12117_All, Unigene1235_All, Unigene13002_All, Unigene13111_All, Unigene13141_All, Unigene13147_All, Unigene13159_All, Unigene13483_All, Unigene13769_All, Unigene13774_All, Unigene13856_All, Unig…
ko04146	Peroxisome	205 (1.28%)	Unigene10948_All, Unigene10975_All, Unigene11109_All, Unigene11373_All, Unigene11860_All, Unigene11935_All, Unigene11944_All, Unigene11972_All, Unigene11995_All, Unigene13524_All, Unigene13723_All, Unigene13883_All, Unigene14130_All, Unigene14145_All, Unigene14287_All, Unigene14450_All, Unigene14605_All, Unigene14665_All, Unigene14685_All, Unigene15555_All, Unigene15568_All, Unigene155_All, Unige…
ko00380	Tryptophan metabolism	205 (1.28%)	Unigene10076_All, Unigene10172_All, Unigene10283_All, Unigene10929_All, Unigene11029_All, Unigene11086_All, Unigene11100_All, Unigene11156_All, Unigene11178_All, Unigene11240_All, Unigene12078_All, Unigene12119_All, Unigene12194_All, Unigene12403_All, Unigene12542_All, Unigene12550_All, Unigene12950_All, Unigene12960_All, Unigene1299_All, Unigene13438_All, Unigene1346_All, Unigene13564_All, Unige…
ko04712	Circadian rhythm - plant	202 (1.26%)	Unigene1018_All, Unigene10341_All, Unigene10371_All, Unigene10609_All, Unigene10759_All, Unigene10964_All, Unigene11107_All, Unigene11145_All, Unigene11818_All, Unigene12013_All, Unigene12090_All, Unigene12325_All, Unigene12491_All, Unigene124_All, Unigene13633_All, Unigene13649_All, Unigene13760_All, Unigene13888_All, Unigene14263_All, Unigene15384_All, Unigene15512_All, Unigene15519_All, Unigen…
ko00520	Amino sugar and nucleotide sugar metabolism	199 (1.24%)	Unigene10358_All, Unigene10982_All, Unigene11859_All, Unigene12737_All, Unigene13422_All, Unigene13612_All, Unigene13650_All, Unigene13761_All, Unigene13807_All, Unigene13838_All, Unigene13839_All, Unigene14052_All, Unigene14325_All, Unigene14474_All, Unigene14512_All, Unigene14539_All, Unigene1466_All, Unigene1472_All, Unigene14822_All, Unigene15036_All, Unigene15503_All, Unigene15516_All, Unige…
ko00620	Pyruvate metabolism	191 (1.19%)	Unigene10114_All, Unigene10172_All, Unigene10337_All, Unigene10504_All, Unigene11100_All, Unigene1141_All, Unigene11782_All, Unigene12136_All, Unigene12542_All, Unigene12749_All, Unigene12819_All, Unigene13354_All, Unigene13805_All, Unigene139_All, Unigene14093_All, Unigene14880_All, Unigene15267_All, Unigene1527_All, Unigene15311_All, Unigene15533_All, Unigene15600_All, Unigene15648_All, Unigene…
ko00270	Cysteine and methionine metabolism	187 (1.17%)	Unigene1005_All, Unigene10185_All, Unigene10296_All, Unigene11037_All, Unigene11080_All, Unigene11409_All, Unigene11704_All, Unigene11725_All, Unigene12474_All, Unigene13302_All, Unigene13350_All, Unigene13376_All, Unigene133_All, Unigene13575_All, Unigene1384_All, Unigene13900_All, Unigene13916_All, Unigene13955_All, Unigene14062_All, Unigene14661_All, Unigene14893_All, Unigene15459_All, Unigene…
ko03420	Nucleotide excision repair	185 (1.16%)	Unigene10794_All, Unigene11477_All, Unigene11637_All, Unigene12045_All, Unigene12062_All, Unigene12445_All, Unigene13338_All, Unigene13825_All, Unigene13971_All, Unigene14394_All, Unigene14720_All, Unigene14851_All, Unigene14883_All, Unigene1496_All, Unigene15446_All, Unigene15572_All, Unigene15645_All, Unigene15961_All, Unigene16041_All, Unigene16366_All, Unigene16619_All, Unigene17800_All, Unig…
ko00564	Glycerophospholipid metabolism	185 (1.16%)	Unigene1049_All, Unigene11040_All, Unigene112_All, Unigene11722_All, Unigene1181_All, Unigene11842_All, Unigene11863_All, Unigene12218_All, Unigene12419_All, Unigene12652_All, Unigene126_All, Unigene13345_All, Unigene14149_All, Unigene14528_All, Unigene14567_All, Unigene14588_All, Unigene14599_All, Unigene14895_All, Unigene15232_All, Unigene15488_All, Unigene1569_All, Unigene15862_All, Unigene161…
ko00360	Phenylalanine metabolism	172 (1.08%)	Unigene10395_All, Unigene10418_All, Unigene10885_All, Unigene11339_All, Unigene11490_All, Unigene11762_All, Unigene11798_All, Unigene11934_All, Unigene1197_All, Unigene12587_All, Unigene12904_All, Unigene12960_All, Unigene1311_All, Unigene13312_All, Unigene13804_All, Unigene13854_All, Unigene13900_All, Unigene13929_All, Unigene14062_All, Unigene14130_All, Unigene14732_All, Unigene14792_All, Unige…
ko02010	ABC transporters	166 (1.04%)	Unigene11971_All, Unigene12277_All, Unigene12905_All, Unigene12940_All, Unigene12989_All, Unigene12998_All, Unigene13319_All, Unigene13773_All, Unigene13921_All, Unigene13969_All, Unigene14365_All, Unigene14465_All, Unigene14649_All, Unigene14897_All, Unigene1547_All, Unigene16013_All, Unigene16534_All, Unigene16549_All, Unigene1689_All, Unigene17230_All, Unigene17573_All, Unigene17771_All, Unige…
ko04070	Phosphatidylinositol signaling system	157 (0.98%)	Unigene11188_All, Unigene11353_All, Unigene11612_All, Unigene11655_All, Unigene11722_All, Unigene1181_All, Unigene11842_All, Unigene11891_All, Unigene11899_All, Unigene11932_All, Unigene12016_All, Unigene12117_All, Unigene12283_All, Unigene12419_All, Unigene12652_All, Unigene13752_All, Unigene13767_All, Unigene13774_All, Unigene13983_All, Unigene14046_All, Unigene14225_All, Unigene1440_All, Unige…
ko03020	RNA polymerase	150 (0.94%)	Unigene11084_All, Unigene11847_All, Unigene1196_All, Unigene12073_All, Unigene12332_All, Unigene12352_All, Unigene12369_All, Unigene12539_All, Unigene13049_All, Unigene133_All, Unigene13635_All, Unigene13738_All, Unigene13925_All, Unigene13939_All, Unigene13983_All, Unigene1399_All, Unigene14189_All, Unigene14413_All, Unigene15103_All, Unigene15154_All, Unigene15550_All, Unigene1566_All, Unigene1…
ko00710	Carbon fixation in photosynthetic organisms	149 (0.93%)	Unigene10114_All, Unigene10337_All, Unigene10493_All, Unigene10822_All, Unigene10988_All, Unigene1141_All, Unigene11782_All, Unigene12136_All, Unigene12227_All, Unigene12614_All, Unigene12676_All, Unigene12824_All, Unigene13343_All, Unigene13354_All, Unigene13604_All, Unigene14062_All, Unigene14723_All, Unigene14880_All, Unigene14913_All, Unigene15935_All, Unigene1641_All, Unigene1653_All, Unigen…
ko00562	Inositol phosphate metabolism	143 (0.89%)	Unigene10301_All, Unigene11188_All, Unigene112_All, Unigene11612_All, Unigene11891_All, Unigene11932_All, Unigene12117_All, Unigene12283_All, Unigene12824_All, Unigene13752_All, Unigene13767_All, Unigene13774_All, Unigene13983_All, Unigene14046_All, Unigene14149_All, Unigene14225_All, Unigene1440_All, Unigene14426_All, Unigene14507_All, Unigene14656_All, Unigene14723_All, Unigene14766_All, Unigen…
ko00480	Glutathione metabolism	140 (0.88%)	Unigene10954_All, Unigene11460_All, Unigene1151_All, Unigene12267_All, Unigene12337_All, Unigene12484_All, Unigene1303_All, Unigene13095_All, Unigene1327_All, Unigene13452_All, Unigene13656_All, Unigene13676_All, Unigene14620_All, Unigene14715_All, Unigene14830_All, Unigene15077_All, Unigene15792_All, Unigene15933_All, Unigene16385_All, Unigene16759_All, Unigene17093_All, Unigene17786_All, Unigen…
ko00020	Citrate cycle (TCA cycle)	134 (0.84%)	Unigene10114_All, Unigene10784_All, Unigene11274_All, Unigene11347_All, Unigene11719_All, Unigene12123_All, Unigene12136_All, Unigene12319_All, Unigene12399_All, Unigene12749_All, Unigene13438_All, Unigene13662_All, Unigene13684_All, Unigene14093_All, Unigene14266_All, Unigene14545_All, Unigene15108_All, Unigene15251_All, Unigene1527_All, Unigene15391_All, Unigene1540_All, Unigene1548_All, Unigen…
ko00592	alpha-Linolenic acid metabolism	133 (0.83%)	Unigene10344_All, Unigene10975_All, Unigene11074_All, Unigene11373_All, Unigene11729_All, Unigene11762_All, Unigene1197_All, Unigene13345_All, Unigene13804_All, Unigene13854_All, Unigene14130_All, Unigene14732_All, Unigene15587_All, Unigene15651_All, Unigene16797_All, Unigene16875_All, Unigene16897_All, Unigene1692_All, Unigene17221_All, Unigene18458_All, Unigene18575_All, Unigene18690_All, Unige…
ko03050	Proteasome	133 (0.83%)	Unigene10744_All, Unigene11006_All, Unigene11081_All, Unigene11224_All, Unigene11759_All, Unigene12521_All, Unigene12597_All, Unigene12707_All, Unigene13668_All, Unigene13669_All, Unigene14036_All, Unigene14277_All, Unigene1432_All, Unigene15349_All, Unigene15438_All, Unigene15541_All, Unigene15866_All, Unigene15880_All, Unigene16339_All, Unigene16642_All, Unigene1685_All, Unigene17089_All, Unige…
ko03022	Basal transcription factors	130 (0.81%)	Unigene10147_All, Unigene11320_All, Unigene11355_All, Unigene11637_All, Unigene11827_All, Unigene11851_All, Unigene1189_All, Unigene11905_All, Unigene11998_All, Unigene12219_All, Unigene12222_All, Unigene12266_All, Unigene1260_All, Unigene13634_All, Unigene13754_All, Unigene13764_All, Unigene13925_All, Unigene13971_All, Unigene14302_All, Unigene14434_All, Unigene14470_All, Unigene14473_All, Unige…
ko03030	DNA replication	128 (0.8%)	Unigene10965_All, Unigene12045_All, Unigene12062_All, Unigene12097_All, Unigene12240_All, Unigene12445_All, Unigene12808_All, Unigene12925_All, Unigene13709_All, Unigene13825_All, Unigene1496_All, Unigene15114_All, Unigene15572_All, Unigene15701_All, Unigene15961_All, Unigene16041_All, Unigene16058_All, Unigene16366_All, Unigene16645_All, Unigene17850_All, Unigene18545_All, Unigene18573_All, Unig…
ko00561	Glycerolipid metabolism	128 (0.8%)	Unigene10172_All, Unigene10634_All, Unigene11040_All, Unigene11100_All, Unigene11514_All, Unigene11661_All, Unigene11722_All, Unigene1181_All, Unigene11842_All, Unigene12249_All, Unigene12419_All, Unigene12542_All, Unigene13586_All, Unigene13805_All, Unigene13956_All, Unigene14043_All, Unigene14202_All, Unigene14558_All, Unigene14579_All, Unigene14599_All, Unigene15311_All, Unigene15600_All, Unig…
ko00051	Fructose and mannose metabolism	128 (0.8%)	Unigene1060_All, Unigene10669_All, Unigene10799_All, Unigene10982_All, Unigene10988_All, Unigene11085_All, Unigene11514_All, Unigene11647_All, Unigene11814_All, Unigene11935_All, Unigene12142_All, Unigene12824_All, Unigene13612_All, Unigene13807_All, Unigene14043_All, Unigene14120_All, Unigene1425_All, Unigene14571_All, Unigene14579_All, Unigene14723_All, Unigene14913_All, Unigene15516_All, Unige…
ko00908	Zeatin biosynthesis	127 (0.79%)	Unigene10396_All, Unigene10974_All, Unigene10975_All, Unigene10991_All, Unigene11927_All, Unigene12534_All, Unigene1281_All, Unigene13341_All, Unigene14212_All, Unigene14636_All, Unigene15881_All, Unigene16351_All, Unigene16797_All, Unigene174_All, Unigene17799_All, Unigene18938_All, Unigene19022_All, Unigene19107_All, Unigene20183_All, Unigene20344_All, Unigene20764_All, Unigene2091_All, Unigene…
ko00053	Ascorbate and aldarate metabolism	123 (0.77%)	Unigene10172_All, Unigene10954_All, Unigene11100_All, Unigene11294_All, Unigene1151_All, Unigene11940_All, Unigene12542_All, Unigene12674_All, Unigene13095_All, Unigene13181_All, Unigene13422_All, Unigene13805_All, Unigene13898_All, Unigene14183_All, Unigene1479_All, Unigene15311_All, Unigene15600_All, Unigene16479_All, Unigene16578_All, Unigene16994_All, Unigene17786_All, Unigene18322_All, Unige…
ko00460	Cyanoamino acid metabolism	123 (0.77%)	Unigene1028_All, Unigene11037_All, Unigene11178_All, Unigene11296_All, Unigene11466_All, Unigene12164_All, Unigene12214_All, Unigene12403_All, Unigene12734_All, Unigene13267_All, Unigene13405_All, Unigene13654_All, Unigene13968_All, Unigene14209_All, Unigene15389_All, Unigene15590_All, Unigene15647_All, Unigene15695_All, Unigene16053_All, Unigene17454_All, Unigene18411_All, Unigene18425_All, Unig…
ko00966	Glucosinolate biosynthesis	122 (0.76%)	Unigene10076_All, Unigene10283_All, Unigene11029_All, Unigene11086_All, Unigene11178_All, Unigene11240_All, Unigene12194_All, Unigene12403_All, Unigene12550_All, Unigene12819_All, Unigene12950_All, Unigene1299_All, Unigene1346_All, Unigene13564_All, Unigene14749_All, Unigene14755_All, Unigene14916_All, Unigene14995_All, Unigene15066_All, Unigene153_All, Unigene17110_All, Unigene17148_All, Unigene…
ko00910	Nitrogen metabolism	121 (0.76%)	Unigene10248_All, Unigene10267_All, Unigene10418_All, Unigene10502_All, Unigene10521_All, Unigene11798_All, Unigene11940_All, Unigene12674_All, Unigene12821_All, Unigene13181_All, Unigene13898_All, Unigene13929_All, Unigene14584_All, Unigene15574_All, Unigene16336_All, Unigene16515_All, Unigene16577_All, Unigene1723_All, Unigene19221_All, Unigene19242_All, Unigene19320_All, Unigene19643_All, Unig…
ko00970	Aminoacyl-tRNA biosynthesis	117 (0.73%)	Unigene11509_All, Unigene11581_All, Unigene11874_All, Unigene11953_All, Unigene11997_All, Unigene12138_All, Unigene1223_All, Unigene13593_All, Unigene13677_All, Unigene13729_All, Unigene13816_All, Unigene14159_All, Unigene14342_All, Unigene14890_All, Unigene15520_All, Unigene15620_All, Unigene15912_All, Unigene16272_All, Unigene1828_All, Unigene18501_All, Unigene18581_All, Unigene18662_All, Unige…
ko00330	Arginine and proline metabolism	116 (0.73%)	Unigene10172_All, Unigene10994_All, Unigene11019_All, Unigene11100_All, Unigene11564_All, Unigene11779_All, Unigene11826_All, Unigene12278_All, Unigene12542_All, Unigene12821_All, Unigene1327_All, Unigene13805_All, Unigene13985_All, Unigene13986_All, Unigene14062_All, Unigene14221_All, Unigene1477_All, Unigene14789_All, Unigene14813_All, Unigene15058_All, Unigene15142_All, Unigene15311_All, Unige…
ko03410	Base excision repair	116 (0.73%)	Unigene10871_All, Unigene1142_All, Unigene11900_All, Unigene12445_All, Unigene12875_All, Unigene128_All, Unigene13224_All, Unigene13624_All, Unigene1381_All, Unigene14243_All, Unigene14625_All, Unigene1496_All, Unigene15961_All, Unigene16366_All, Unigene1663_All, Unigene16918_All, Unigene17104_All, Unigene17862_All, Unigene18545_All, Unigene18573_All, Unigene18675_All, Unigene20536_All, Unigene20…
ko03440	Homologous recombination	114 (0.71%)	Unigene11314_All, Unigene12062_All, Unigene12097_All, Unigene12445_All, Unigene12607_All, Unigene13711_All, Unigene13825_All, Unigene14023_All, Unigene14109_All, Unigene14486_All, Unigene14487_All, Unigene14720_All, Unigene14914_All, Unigene15572_All, Unigene16758_All, Unigene16772_All, Unigene16865_All, Unigene17189_All, Unigene18573_All, Unigene19824_All, Unigene20038_All, Unigene20341_All, Uni…
ko00071	Fatty acid metabolism	114 (0.71%)	Unigene10172_All, Unigene10929_All, Unigene10975_All, Unigene11100_All, Unigene11156_All, Unigene11373_All, Unigene11995_All, Unigene12078_All, Unigene12542_All, Unigene13805_All, Unigene14056_All, Unigene14130_All, Unigene14145_All, Unigene14152_All, Unigene14605_All, Unigene15311_All, Unigene155_All, Unigene15600_All, Unigene16797_All, Unigene1692_All, Unigene16994_All, Unigene1845_All, Unigene…
ko00944	Flavone and flavonol biosynthesis	114 (0.71%)	Unigene10042_All, Unigene11178_All, Unigene11542_All, Unigene11643_All, Unigene11652_All, Unigene12587_All, Unigene13298_All, Unigene13453_All, Unigene13978_All, Unigene14053_All, Unigene14481_All, Unigene14891_All, Unigene15046_All, Unigene1526_All, Unigene15542_All, Unigene15824_All, Unigene16891_All, Unigene1702_All, Unigene17939_All, Unigene1807_All, Unigene19628_All, Unigene20177_All, Unigen…
ko00250	Alanine, aspartate and glutamate metabolism	111 (0.69%)	Unigene10493_All, Unigene10502_All, Unigene10832_All, Unigene11019_All, Unigene11332_All, Unigene11820_All, Unigene12232_All, Unigene12821_All, Unigene13113_All, Unigene13756_All, Unigene13805_All, Unigene14062_All, Unigene14261_All, Unigene14584_All, Unigene1477_All, Unigene15574_All, Unigene15778_All, Unigene16577_All, Unigene17811_All, Unigene18228_All, Unigene1928_All, Unigene1967_All, Unigen…
ko00052	Galactose metabolism	111 (0.69%)	Unigene10186_All, Unigene1019_All, Unigene1060_All, Unigene11085_All, Unigene11417_All, Unigene1161_All, Unigene11661_All, Unigene11859_All, Unigene12469_All, Unigene13223_All, Unigene14067_All, Unigene14120_All, Unigene14478_All, Unigene15727_All, Unigene16159_All, Unigene16908_All, Unigene16957_All, Unigene1729_All, Unigene17966_All, Unigene18031_All, Unigene18070_All, Unigene18198_All, Unigene…
ko00040	Pentose and glucuronate interconversions	103 (0.64%)	Unigene1014_All, Unigene10799_All, Unigene12227_All, Unigene12571_All, Unigene12614_All, Unigene12730_All, Unigene1278_All, Unigene14165_All, Unigene1430_All, Unigene14400_All, Unigene14843_All, Unigene15524_All, Unigene16159_All, Unigene16536_All, Unigene16578_All, Unigene17933_All, Unigene18773_All, Unigene19208_All, Unigene19_All, Unigene20273_All, Unigene20558_All, Unigene20600_All, Unigene20…
ko00650	Butanoate metabolism	100 (0.63%)	Unigene10832_All, Unigene10929_All, Unigene11002_All, Unigene11156_All, Unigene11514_All, Unigene11647_All, Unigene11814_All, Unigene11935_All, Unigene12078_All, Unigene12139_All, Unigene12142_All, Unigene13113_All, Unigene13805_All, Unigene14043_All, Unigene14056_All, Unigene14152_All, Unigene1425_All, Unigene14261_All, Unigene14579_All, Unigene15533_All, Unigene15648_All, Unigene16257_All, Unig…
ko00310	Lysine degradation	98 (0.61%)	Unigene10172_All, Unigene1054_All, Unigene10647_All, Unigene10929_All, Unigene11100_All, Unigene11156_All, Unigene11956_All, Unigene12003_All, Unigene12078_All, Unigene12123_All, Unigene12542_All, Unigene13438_All, Unigene13662_All, Unigene13684_All, Unigene13805_All, Unigene14056_All, Unigene14152_All, Unigene14316_All, Unigene14545_All, Unigene15311_All, Unigene15600_All, Unigene16032_All, Unig…
ko00640	Propanoate metabolism	97 (0.61%)	Unigene10172_All, Unigene10289_All, Unigene10301_All, Unigene10504_All, Unigene10929_All, Unigene11100_All, Unigene11156_All, Unigene12078_All, Unigene12399_All, Unigene12542_All, Unigene13805_All, Unigene14056_All, Unigene14152_All, Unigene14384_All, Unigene14426_All, Unigene15311_All, Unigene15470_All, Unigene15600_All, Unigene15697_All, Unigene16699_All, Unigene16994_All, Unigene17620_All, Uni…
ko00030	Pentose phosphate pathway	94 (0.59%)	Unigene1060_All, Unigene10988_All, Unigene11085_All, Unigene11460_All, Unigene12227_All, Unigene12337_All, Unigene12614_All, Unigene12676_All, Unigene13343_All, Unigene14116_All, Unigene14120_All, Unigene15380_All, Unigene15540_All, Unigene16385_All, Unigene16957_All, Unigene17810_All, Unigene17966_All, Unigene18070_All, Unigene18169_All, Unigene1914_All, Unigene19150_All, Unigene19524_All, Unige…
ko03430	Mismatch repair	94 (0.59%)	Unigene1177_All, Unigene12045_All, Unigene12062_All, Unigene12097_All, Unigene12445_All, Unigene13714_All, Unigene13825_All, Unigene14402_All, Unigene14404_All, Unigene14538_All, Unigene15406_All, Unigene15572_All, Unigene16041_All, Unigene18013_All, Unigene18395_All, Unigene18545_All, Unigene18675_All, Unigene18900_All, Unigene19724_All, Unigene20448_All, Unigene21265_All, Unigene21480_All, Unig…
ko00510	N-Glycan biosynthesis	94 (0.59%)	Unigene1188_All, Unigene11945_All, Unigene12015_All, Unigene12071_All, Unigene12281_All, Unigene1269_All, Unigene13283_All, Unigene13824_All, Unigene13996_All, Unigene14021_All, Unigene14451_All, Unigene14784_All, Unigene15241_All, Unigene15831_All, Unigene15908_All, Unigene19214_All, Unigene19330_All, Unigene19568_All, Unigene19657_All, Unigene20490_All, Unigene20638_All, Unigene20665_All, Unige…
ko00350	Tyrosine metabolism	93 (0.58%)	Unigene1025_All, Unigene10832_All, Unigene11339_All, Unigene11845_All, Unigene12960_All, Unigene1311_All, Unigene13151_All, Unigene13757_All, Unigene13805_All, Unigene13900_All, Unigene14062_All, Unigene14562_All, Unigene15586_All, Unigene16487_All, Unigene17105_All, Unigene17724_All, Unigene18181_All, Unigene18228_All, Unigene1845_All, Unigene18959_All, Unigene18987_All, Unigene19090_All, Unigen…
ko03060	Protein export	92 (0.58%)	Unigene10262_All, Unigene10791_All, Unigene11122_All, Unigene11700_All, Unigene11903_All, Unigene1312_All, Unigene13579_All, Unigene13847_All, Unigene13957_All, Unigene14267_All, Unigene14773_All, Unigene15063_All, Unigene15099_All, Unigene15474_All, Unigene15925_All, Unigene19103_All, Unigene1994_All, Unigene20889_All, Unigene20952_All, Unigene20988_All, Unigene21886_All, Unigene22586_All, Unige…
ko01040	Biosynthesis of unsaturated fatty acids	92 (0.58%)	Unigene10975_All, Unigene11373_All, Unigene11391_All, Unigene11434_All, Unigene11814_All, Unigene11896_All, Unigene11930_All, Unigene12026_All, Unigene12759_All, Unigene12873_All, Unigene13021_All, Unigene16797_All, Unigene1692_All, Unigene17393_All, Unigene17797_All, Unigene19022_All, Unigene19196_All, Unigene195_All, Unigene19835_All, Unigene2026_All, Unigene21180_All, Unigene21228_All, Unigene…
ko00860	Porphyrin and chlorophyll metabolism	90 (0.56%)	Unigene10983_All, Unigene11262_All, Unigene1148_All, Unigene11647_All, Unigene1180_All, Unigene11935_All, Unigene12142_All, Unigene12669_All, Unigene13884_All, Unigene14003_All, Unigene1425_All, Unigene14823_All, Unigene15092_All, Unigene15520_All, Unigene15962_All, Unigene16172_All, Unigene16327_All, Unigene17756_All, Unigene18088_All, Unigene18504_All, Unigene19663_All, Unigene1966_All, Unigene…
ko00280	Valine, leucine and isoleucine degradation	87 (0.54%)	Unigene10172_All, Unigene10301_All, Unigene10646_All, Unigene10929_All, Unigene11100_All, Unigene11156_All, Unigene12078_All, Unigene12139_All, Unigene12542_All, Unigene12749_All, Unigene13636_All, Unigene13713_All, Unigene13805_All, Unigene14056_All, Unigene14152_All, Unigene14329_All, Unigene14426_All, Unigene14958_All, Unigene15066_All, Unigene15311_All, Unigene153_All, Unigene15470_All, Unige…
ko04650	Natural killer cell mediated cytotoxicity	84 (0.53%)	Unigene12102_All, Unigene1244_All, Unigene14226_All, Unigene14305_All, Unigene14382_All, Unigene14568_All, Unigene14675_All, Unigene14713_All, Unigene14921_All, Unigene15064_All, Unigene15250_All, Unigene15859_All, Unigene15904_All, Unigene15906_All, Unigene16826_All, Unigene1862_All, Unigene18639_All, Unigene18812_All, Unigene19258_All, Unigene19676_All, Unigene20996_All, Unigene21197_All, Unige…
ko00906	Carotenoid biosynthesis	83 (0.52%)	Unigene10056_All, Unigene10072_All, Unigene11533_All, Unigene11808_All, Unigene11814_All, Unigene12223_All, Unigene12361_All, Unigene13378_All, Unigene13723_All, Unigene14901_All, Unigene15360_All, Unigene15646_All, Unigene19022_All, Unigene20307_All, Unigene20666_All, Unigene20700_All, Unigene20906_All, Unigene21419_All, Unigene21697_All, Unigene21761_All, Unigene22178_All, Unigene22323_All, Uni…
ko00260	Glycine, serine and threonine metabolism	83 (0.52%)	Unigene10047_All, Unigene10669_All, Unigene11080_All, Unigene11602_All, Unigene11820_All, Unigene12749_All, Unigene1311_All, Unigene13350_All, Unigene13756_All, Unigene13955_All, Unigene13968_All, Unigene14346_All, Unigene14368_All, Unigene14437_All, Unigene15715_All, Unigene15772_All, Unigene16053_All, Unigene17105_All, Unigene17724_All, Unigene18209_All, Unigene18774_All, Unigene19443_All, Unig…
ko00591	Linoleic acid metabolism	82 (0.51%)	Unigene10344_All, Unigene10975_All, Unigene11514_All, Unigene11647_All, Unigene11814_All, Unigene11935_All, Unigene12142_All, Unigene13345_All, Unigene14043_All, Unigene1425_All, Unigene14579_All, Unigene16257_All, Unigene16273_All, Unigene16351_All, Unigene16797_All, Unigene1702_All, Unigene19022_All, Unigene20142_All, Unigene202_All, Unigene20758_All, Unigene21458_All, Unigene21707_All, Unigene…
ko00290	Valine, leucine and isoleucine biosynthesis	82 (0.51%)	Unigene11002_All, Unigene11997_All, Unigene125_All, Unigene12750_All, Unigene12819_All, Unigene13816_All, Unigene14159_All, Unigene15066_All, Unigene153_All, Unigene15533_All, Unigene15648_All, Unigene15772_All, Unigene1924_All, Unigene20056_All, Unigene20917_All, Unigene21142_All, Unigene21708_All, Unigene21823_All, Unigene22747_All, Unigene23043_All, Unigene2345_All, Unigene23602_All, Unigene24…
ko00450	Selenoamino acid metabolism	80 (0.5%)	Unigene10185_All, Unigene11037_All, Unigene11845_All, Unigene13151_All, Unigene13376_All, Unigene13677_All, Unigene14553_All, Unigene14562_All, Unigene14893_All, Unigene16310_All, Unigene16598_All, Unigene17436_All, Unigene18181_All, Unigene18959_All, Unigene18992_All, Unigene19328_All, Unigene1935_All, Unigene20101_All, Unigene20540_All, Unigene20890_All, Unigene20974_All, Unigene21572_All, Unig…
ko00565	Ether lipid metabolism	80 (0.5%)	Unigene1049_All, Unigene112_All, Unigene12218_All, Unigene126_All, Unigene13345_All, Unigene14149_All, Unigene14567_All, Unigene14895_All, Unigene15232_All, Unigene15488_All, Unigene16878_All, Unigene18067_All, Unigene1847_All, Unigene1873_All, Unigene18842_All, Unigene19600_All, Unigene20192_All, Unigene2023_All, Unigene20637_All, Unigene20793_All, Unigene21721_All, Unigene21839_All, Unigene2219…
ko04140	Regulation of autophagy	79 (0.49%)	Unigene11855_All, Unigene12010_All, Unigene1245_All, Unigene13330_All, Unigene13774_All, Unigene14204_All, Unigene14268_All, Unigene14444_All, Unigene144_All, Unigene14597_All, Unigene14836_All, Unigene16701_All, Unigene1748_All, Unigene18441_All, Unigene18590_All, Unigene18708_All, Unigene18795_All, Unigene20244_All, Unigene2074_All, Unigene21234_All, Unigene21295_All, Unigene21548_All, Unigene2…
ko00061	Fatty acid biosynthesis	74 (0.46%)	Unigene10504_All, Unigene11391_All, Unigene11434_All, Unigene11814_All, Unigene11896_All, Unigene12201_All, Unigene14987_All, Unigene15104_All, Unigene15955_All, Unigene17393_All, Unigene19014_All, Unigene19722_All, Unigene20242_All, Unigene2026_All, Unigene20686_All, Unigene20976_All, Unigene20989_All, Unigene21438_All, Unigene21737_All, Unigene21839_All, Unigene21930_All, Unigene23034_All, Unig…
ko00400	Phenylalanine, tyrosine and tryptophan biosynthesis	73 (0.46%)	Unigene1002_All, Unigene10047_All, Unigene1112_All, Unigene11602_All, Unigene1178_All, Unigene12288_All, Unigene13900_All, Unigene13902_All, Unigene13981_All, Unigene14062_All, Unigene14215_All, Unigene1423_All, Unigene14293_All, Unigene14698_All, Unigene15145_All, Unigene15279_All, Unigene15591_All, Unigene1649_All, Unigene1721_All, Unigene17580_All, Unigene17611_All, Unigene17782_All, Unigene17…
ko00130	Ubiquinone and other terpenoid-quinone biosynthesis	73 (0.46%)	Unigene10235_All, Unigene10665_All, Unigene11339_All, Unigene11762_All, Unigene1197_All, Unigene13804_All, Unigene13854_All, Unigene13900_All, Unigene14051_All, Unigene14065_All, Unigene14130_All, Unigene14528_All, Unigene14732_All, Unigene151_All, Unigene15388_All, Unigene15407_All, Unigene15587_All, Unigene15651_All, Unigene16487_All, Unigene16630_All, Unigene18575_All, Unigene18690_All, Unigen…
ko00410	beta-Alanine metabolism	73 (0.46%)	Unigene10172_All, Unigene10929_All, Unigene11100_All, Unigene11156_All, Unigene11212_All, Unigene12078_All, Unigene12542_All, Unigene13113_All, Unigene1311_All, Unigene13805_All, Unigene14056_All, Unigene14152_All, Unigene14261_All, Unigene15311_All, Unigene15600_All, Unigene16759_All, Unigene16994_All, Unigene17105_All, Unigene17620_All, Unigene17724_All, Unigene18156_All, Unigene19443_All, Unig…
ko04130	SNARE interactions in vesicular transport	69 (0.43%)	Unigene10420_All, Unigene11389_All, Unigene12061_All, Unigene12234_All, Unigene12261_All, Unigene13147_All, Unigene13380_All, Unigene13597_All, Unigene13893_All, Unigene14256_All, Unigene14377_All, Unigene1529_All, Unigene15562_All, Unigene15834_All, Unigene16066_All, Unigene16530_All, Unigene16593_All, Unigene18045_All, Unigene18340_All, Unigene18863_All, Unigene18925_All, Unigene19256_All, Unig…
ko00195	Photosynthesis	68 (0.43%)	Unigene10312_All, Unigene1081_All, Unigene11103_All, Unigene11258_All, Unigene11656_All, Unigene12602_All, Unigene12647_All, Unigene12744_All, Unigene13798_All, Unigene13948_All, Unigene13998_All, Unigene14666_All, Unigene1475_All, Unigene15405_All, Unigene15606_All, Unigene15936_All, Unigene17703_All, Unigene18000_All, Unigene19149_All, Unigene19239_All, Unigene19617_All, Unigene20727_All, Unige…
ko00900	Terpenoid backbone biosynthesis	68 (0.43%)	Unigene11193_All, Unigene11512_All, Unigene12139_All, Unigene12313_All, Unigene12599_All, Unigene13404_All, Unigene13730_All, Unigene14176_All, Unigene14235_All, Unigene14823_All, Unigene15661_All, Unigene15885_All, Unigene1707_All, Unigene17997_All, Unigene18265_All, Unigene1910_All, Unigene1966_All, Unigene19869_All, Unigene20612_All, Unigene20650_All, Unigene2072_All, Unigene20859_All, Unigene…
ko00600	Sphingolipid metabolism	65 (0.41%)	Unigene1019_All, Unigene11417_All, Unigene11661_All, Unigene12469_All, Unigene13223_All, Unigene13289_All, Unigene13706_All, Unigene13949_All, Unigene14478_All, Unigene14599_All, Unigene1729_All, Unigene17500_All, Unigene17935_All, Unigene18031_All, Unigene18053_All, Unigene18198_All, Unigene18792_All, Unigene198_All, Unigene20659_All, Unigene20715_All, Unigene20757_All, Unigene20931_All, Unigene…
ko00100	Steroid biosynthesis	65 (0.41%)	Unigene1106_All, Unigene11264_All, Unigene11859_All, Unigene11977_All, Unigene12339_All, Unigene12534_All, Unigene12973_All, Unigene13280_All, Unigene13835_All, Unigene13960_All, Unigene14528_All, Unigene1466_All, Unigene14761_All, Unigene17989_All, Unigene19485_All, Unigene19872_All, Unigene20344_All, Unigene20958_All, Unigene21263_All, Unigene21820_All, Unigene2217_All, Unigene22429_All, Unigen…
ko00340	Histidine metabolism	58 (0.36%)	Unigene10172_All, Unigene11100_All, Unigene11845_All, Unigene12542_All, Unigene12960_All, Unigene13151_All, Unigene13588_All, Unigene13805_All, Unigene14562_All, Unigene15311_All, Unigene15600_All, Unigene16994_All, Unigene18181_All, Unigene18959_All, Unigene19090_All, Unigene1972_All, Unigene20611_All, Unigene20975_All, Unigene21720_All, Unigene24315_All, Unigene24883_All, Unigene25820_All, Unig…
ko00920	Sulfur metabolism	58 (0.36%)	Unigene10185_All, Unigene11037_All, Unigene11409_All, Unigene13376_All, Unigene13767_All, Unigene1384_All, Unigene14553_All, Unigene14893_All, Unigene15459_All, Unigene16310_All, Unigene16849_All, Unigene20101_All, Unigene20540_All, Unigene21572_All, Unigene21633_All, Unigene21648_All, Unigene21864_All, Unigene22467_All, Unigene22825_All, Unigene23488_All, Unigene25695_All, Unigene25830_All, Unig…
ko00904	Diterpenoid biosynthesis	57 (0.36%)	Unigene10072_All, Unigene10296_All, Unigene11643_All, Unigene13404_All, Unigene13601_All, Unigene15049_All, Unigene15360_All, Unigene15885_All, Unigene1667_All, Unigene17984_All, Unigene20427_All, Unigene20710_All, Unigene23792_All, Unigene23795_All, Unigene25179_All, Unigene25792_All, Unigene26449_All, Unigene26831_All, Unigene28435_All, Unigene28680_All, Unigene29286_All, Unigene306_All, Unigen…
ko00630	Glyoxylate and dicarboxylate metabolism	52 (0.33%)	Unigene10114_All, Unigene10784_All, Unigene11109_All, Unigene15108_All, Unigene1540_All, Unigene15715_All, Unigene15935_All, Unigene1709_All, Unigene18818_All, Unigene19509_All, Unigene20552_All, Unigene21236_All, Unigene22547_All, Unigene2317_All, Unigene2353_All, Unigene24394_All, Unigene25132_All, Unigene25507_All, Unigene26032_All, Unigene26037_All, Unigene26324_All, Unigene26842_All, Unigene…
ko00511	Other glycan degradation	51 (0.32%)	Unigene1019_All, Unigene1121_All, Unigene11417_All, Unigene12469_All, Unigene13223_All, Unigene13789_All, Unigene13838_All, Unigene13839_All, Unigene14052_All, Unigene14478_All, Unigene1729_All, Unigene18031_All, Unigene18198_All, Unigene18792_All, Unigene198_All, Unigene2031_All, Unigene20659_All, Unigene20715_All, Unigene20757_All, Unigene21392_All, Unigene21394_All, Unigene21482_All, Unigene23…
ko00402	Benzoxazinoid biosynthesis	51 (0.32%)	Unigene10296_All, Unigene10720_All, Unigene11652_All, Unigene12886_All, Unigene13298_All, Unigene14636_All, Unigene14891_All, Unigene15881_All, Unigene19107_All, Unigene20839_All, Unigene22419_All, Unigene22608_All, Unigene22869_All, Unigene22950_All, Unigene23229_All, Unigene2436_All, Unigene24667_All, Unigene26025_All, Unigene26831_All, Unigene28517_All, Unigene28661_All, Unigene29063_All, Unig…
ko00770	Pantothenate and CoA biosynthesis	49 (0.31%)	Unigene11002_All, Unigene11212_All, Unigene15066_All, Unigene153_All, Unigene15797_All, Unigene1659_All, Unigene18156_All, Unigene20056_All, Unigene21142_All, Unigene21359_All, Unigene22242_All, Unigene23043_All, Unigene2345_All, Unigene24399_All, Unigene24488_All, Unigene25059_All, Unigene25666_All, Unigene25677_All, Unigene25693_All, Unigene26603_All, Unigene27402_All, Unigene28053_All, Unigene…
ko00960	Tropane, piperidine and pyridine alkaloid biosynthesis	36 (0.23%)	Unigene11606_All, Unigene12659_All, Unigene12782_All, Unigene1311_All, Unigene13255_All, Unigene13900_All, Unigene14062_All, Unigene17105_All, Unigene17724_All, Unigene18228_All, Unigene19443_All, Unigene22741_All, Unigene22817_All, Unigene24806_All, Unigene25820_All, Unigene25829_All, Unigene27601_All, Unigene27914_All, Unigene28303_All, Unigene29089_All, Unigene35184_All, Unigene35898_All, Unig…
ko00760	Nicotinate and nicotinamide metabolism	35 (0.22%)	Unigene109_All, Unigene11375_All, Unigene12418_All, Unigene13625_All, Unigene14665_All, Unigene17011_All, Unigene1833_All, Unigene21066_All, Unigene21383_All, Unigene21668_All, Unigene2441_All, Unigene24923_All, Unigene27886_All, Unigene28132_All, Unigene28133_All, Unigene29095_All, Unigene29189_All, Unigene29263_All, Unigene32367_All, Unigene32809_All, Unigene35387_All, Unigene38341_All, Unigene…
ko03450	Non-homologous end-joining	34 (0.21%)	Unigene12607_All, Unigene14109_All, Unigene14487_All, Unigene1648_All, Unigene17053_All, Unigene21052_All, Unigene21725_All, Unigene21938_All, Unigene22642_All, Unigene247_All, Unigene2553_All, Unigene27713_All, Unigene29154_All, Unigene293_All, Unigene31171_All, Unigene31725_All, Unigene33928_All, Unigene38292_All, Unigene39125_All, Unigene40540_All, Unigene41468_All, Unigene46185_All, Unigene49…
ko00950	Isoquinoline alkaloid biosynthesis	32 (0.2%)	Unigene12960_All, Unigene1311_All, Unigene13900_All, Unigene14062_All, Unigene17105_All, Unigene17724_All, Unigene18228_All, Unigene19090_All, Unigene19443_All, Unigene20975_All, Unigene22741_All, Unigene22817_All, Unigene25829_All, Unigene27601_All, Unigene27914_All, Unigene28303_All, Unigene35510_All, Unigene3586_All, Unigene38199_All, Unigene382_All, Unigene40799_All, Unigene40887_All, Unigene…
ko00670	One carbon pool by folate	32 (0.2%)	Unigene11151_All, Unigene13968_All, Unigene16053_All, Unigene2084_All, Unigene21462_All, Unigene22264_All, Unigene2248_All, Unigene24486_All, Unigene24804_All, Unigene25732_All, Unigene27384_All, Unigene29303_All, Unigene29646_All, Unigene29997_All, Unigene30410_All, Unigene30517_All, Unigene31358_All, Unigene32542_All, Unigene32774_All, Unigene40145_All, Unigene40611_All, Unigene4372_All, Unigen…
ko00563	Glycosylphosphatidylinositol(GPI)-anchor biosynthesis	30 (0.19%)	Unigene12335_All, Unigene12342_All, Unigene13234_All, Unigene1376_All, Unigene1385_All, Unigene14923_All, Unigene15120_All, Unigene15173_All, Unigene18506_All, Unigene19397_All, Unigene1940_All, Unigene2017_All, Unigene21155_All, Unigene22296_All, Unigene24974_All, Unigene27248_All, Unigene28456_All, Unigene32055_All, Unigene32471_All, Unigene32757_All, Unigene37223_All, Unigene39710_All, Unigene…
ko00740	Riboflavin metabolism	29 (0.18%)	Unigene11524_All, Unigene11569_All, Unigene11624_All, Unigene12031_All, Unigene12260_All, Unigene13866_All, Unigene15860_All, Unigene1823_All, Unigene19276_All, Unigene1951_All, Unigene20845_All, Unigene20994_All, Unigene22274_All, Unigene2275_All, Unigene25366_All, Unigene40433_All, Unigene45898_All, Unigene5156_All, Unigene55149_All, Unigene5553_All, Unigene58363_All, Unigene599_All, Unigene626…
ko00300	Lysine biosynthesis	28 (0.18%)	Unigene11080_All, Unigene13350_All, Unigene13955_All, Unigene15804_All, Unigene16032_All, Unigene18774_All, Unigene21027_All, Unigene24206_All, Unigene24397_All, Unigene25118_All, Unigene2682_All, Unigene27435_All, Unigene28274_All, Unigene2873_All, Unigene29136_All, Unigene31998_All, Unigene32465_All, Unigene33940_All, Unigene39514_All, Unigene49224_All, Unigene5211_All, Unigene600_All, Unigene6…
ko00942	Anthocyanin biosynthesis	26 (0.16%)	Unigene11086_All, Unigene12550_All, Unigene13453_All, Unigene14481_All, Unigene20177_All, Unigene20183_All, Unigene27791_All, Unigene29390_All, Unigene3054_All, Unigene32251_All, Unigene33348_All, Unigene41195_All, Unigene41771_All, Unigene42484_All, Unigene43071_All, Unigene47350_All, Unigene48711_All, Unigene5311_All, Unigene5375_All, Unigene5678_All, Unigene61640_All, Unigene63589_All, Unigene…
ko00901	Indole alkaloid biosynthesis	26 (0.16%)	Unigene10644_All, Unigene12960_All, Unigene14264_All, Unigene19090_All, Unigene20651_All, Unigene20975_All, Unigene22658_All, Unigene23045_All, Unigene23409_All, Unigene29442_All, Unigene32733_All, Unigene35510_All, Unigene3586_All, Unigene38526_All, Unigene40887_All, Unigene45387_All, Unigene46620_All, Unigene5032_All, Unigene51277_All, Unigene52425_All, Unigene53580_All, Unigene53604_All, Unige…
ko00590	Arachidonic acid metabolism	24 (0.15%)	Unigene102_All, Unigene13345_All, Unigene14620_All, Unigene15933_All, Unigene18992_All, Unigene20666_All, Unigene20974_All, Unigene21419_All, Unigene21899_All, Unigene28200_All, Unigene28706_All, Unigene29375_All, Unigene29428_All, Unigene29650_All, Unigene33933_All, Unigene40543_All, Unigene4569_All, Unigene49390_All, Unigene52188_All, Unigene6710_All, Unigene7703_All, Unigene7903_All, Unigene88…
ko00902	Monoterpenoid biosynthesis	24 (0.15%)	Unigene11193_All, Unigene13404_All, Unigene13601_All, Unigene15885_All, Unigene18265_All, Unigene20427_All, Unigene23792_All, Unigene25179_All, Unigene26449_All, Unigene306_All, Unigene3471_All, Unigene37858_All, Unigene43221_All, Unigene43367_All, Unigene48257_All, Unigene53907_All, Unigene53962_All, Unigene55977_All, Unigene5800_All, Unigene5818_All, Unigene61032_All, Unigene61077_All, Unigene6…
ko00531	Glycosaminoglycan degradation	21 (0.13%)	Unigene13838_All, Unigene13839_All, Unigene14052_All, Unigene14478_All, Unigene2025_All, Unigene2031_All, Unigene20659_All, Unigene20715_All, Unigene21390_All, Unigene21482_All, Unigene24014_All, Unigene28232_All, Unigene29075_All, Unigene32649_All, Unigene48284_All, Unigene49238_All, Unigene5324_All, Unigene63233_All, Unigene63362_All, Unigene771_All, Unigene8839_All
ko00523	Polyketide sugar unit biosynthesis	19 (0.12%)	Unigene10211_All, Unigene1466_All, Unigene15289_All, Unigene15361_All, Unigene18627_All, Unigene21244_All, Unigene24696_All, Unigene25541_All, Unigene27007_All, Unigene27276_All, Unigene28169_All, Unigene28737_All, Unigene28909_All, Unigene30070_All, Unigene31807_All, Unigene32259_All, Unigene34705_All, Unigene3935_All, Unigene9252_All
ko00604	Glycosphingolipid biosynthesis - ganglio series	18 (0.11%)	Unigene13838_All, Unigene13839_All, Unigene14052_All, Unigene14478_All, Unigene2031_All, Unigene20659_All, Unigene20715_All, Unigene21482_All, Unigene24014_All, Unigene29075_All, Unigene32649_All, Unigene48284_All, Unigene49238_All, Unigene5324_All, Unigene63233_All, Unigene63362_All, Unigene771_All, Unigene8839_All
ko00660	C5-Branched dibasic acid metabolism	18 (0.11%)	Unigene11002_All, Unigene12750_All, Unigene2345_All, Unigene24776_All, Unigene25161_All, Unigene25693_All, Unigene27572_All, Unigene29791_All, Unigene3142_All, Unigene33937_All, Unigene34747_All, Unigene42148_All, Unigene4484_All, Unigene57384_All, Unigene5797_All, Unigene6557_All, Unigene6949_All, Unigene992_All
ko00790	Folate biosynthesis	17 (0.11%)	Unigene11523_All, Unigene12291_All, Unigene14378_All, Unigene15009_All, Unigene15673_All, Unigene15798_All, Unigene189_All, Unigene23524_All, Unigene2693_All, Unigene27887_All, Unigene30410_All, Unigene38162_All, Unigene40611_All, Unigene41572_All, Unigene428_All, Unigene45111_All, Unigene52103_All
ko00430	Taurine and hypotaurine metabolism	16 (0.1%)	Unigene13113_All, Unigene14261_All, Unigene18992_All, Unigene20974_All, Unigene2236_All, Unigene23925_All, Unigene28200_All, Unigene28249_All, Unigene28424_All, Unigene29447_All, Unigene34431_All, Unigene42037_All, Unigene56179_All, Unigene56208_All, Unigene56846_All, Unigene6570_All
ko00730	Thiamine metabolism	15 (0.09%)	Unigene13724_All, Unigene1662_All, Unigene19182_All, Unigene19328_All, Unigene1935_All, Unigene22589_All, Unigene27578_All, Unigene28032_All, Unigene32457_All, Unigene3524_All, Unigene41658_All, Unigene7041_All, Unigene7603_All, Unigene770_All, Unigene881_All
ko00905	Brassinosteroid biosynthesis	14 (0.09%)	Unigene1655_All, Unigene19006_All, Unigene20746_All, Unigene21764_All, Unigene28295_All, Unigene28491_All, Unigene37303_All, Unigene4345_All, Unigene50210_All, Unigene53060_All, Unigene61423_All, Unigene62810_All, Unigene64703_All, Unigene9066_All
ko00780	Biotin metabolism	14 (0.09%)	Unigene16004_All, Unigene16833_All, Unigene18094_All, Unigene18422_All, Unigene19612_All, Unigene19753_All, Unigene26155_All, Unigene26330_All, Unigene39729_All, Unigene41384_All, Unigene42929_All, Unigene48484_All, Unigene48863_All, Unigene63894_All
ko00965	Betalain biosynthesis	13 (0.08%)	Unigene12960_All, Unigene15586_All, Unigene19090_All, Unigene20975_All, Unigene28716_All, Unigene35510_All, Unigene3586_All, Unigene40887_All, Unigene46620_All, Unigene51277_All, Unigene52425_All, Unigene6701_All, Unigene6869_All
ko00750	Vitamin B6 metabolism	13 (0.08%)	Unigene14368_All, Unigene18209_All, Unigene25074_All, Unigene25854_All, Unigene28035_All, Unigene30348_All, Unigene32645_All, Unigene42289_All, Unigene43717_All, Unigene44532_All, Unigene45263_All, Unigene48142_All, Unigene8200_All
ko00603	Glycosphingolipid biosynthesis - globo series	11 (0.07%)	Unigene11661_All, Unigene13838_All, Unigene13839_All, Unigene14052_All, Unigene2031_All, Unigene22837_All, Unigene24014_All, Unigene32447_All, Unigene34839_All, Unigene480_All, Unigene63233_All
ko00785	Lipoic acid metabolism	8 (0.05%)	Unigene25743_All, Unigene25901_All, Unigene29035_All, Unigene29331_All, Unigene29598_All, Unigene40884_All, Unigene546_All, Unigene8948_All
ko00196	Photosynthesis - antenna proteins	7 (0.04%)	Unigene12586_All, Unigene22285_All, Unigene23747_All, Unigene28724_All, Unigene30540_All, Unigene59266_All, Unigene8420_All
ko00072	Synthesis and degradation of ketone bodies	7 (0.04%)	Unigene12139_All, Unigene2032_All, Unigene20759_All, Unigene25604_All, Unigene32322_All, Unigene39958_All, Unigene54465_All
ko00232	Caffeine metabolism	7 (0.04%)	Unigene10616_All, Unigene13723_All, Unigene22187_All, Unigene22603_All, Unigene37616_All, Unigene40959_All, Unigene8798_All
ko00062	Fatty acid elongation in mitochondria	2 (0.01%)	Unigene18913_All, Unigene606_All
