# Supplementary material for: Transcriptomic profiling of the salt-stress response in the wild recretohalophyte Reaumuria trigyna
Source: BMC Genomics. 2013 Jan 16;14:29. doi: 10.1186/1471-2164-14-29 (PMC3562145; doi:10.1186/1471-2164-14-29)
Supplement: Additional file 4 — Summary and functional annotation of identified DEGs. Unigenes with absolute value of |log2Ratio| ≥ 1 and FDR ≤ 0.001 were identified as DEGs. GO and KEGG analysis of DEGs were based on cut-off E-value of ≤ 10-5. [file 1471-2164-14-29-S4.xls]

## Sheet: GO analysis
GO functional enrichment analysis of differentially expressed genes between C21 and T43
Terms from the Ontology with p-value as good or better than 0.05
GOID	Ontology	Cluster frequency	Genome frequency of use	Corrected P-value	gene
GO:0030312	external encapsulating structure	89 out of 859 genes, 10.4%	413 out of 9653 genes, 4.3%	8.98e-14	Unigene26312_All, Unigene64871_All, Unigene36092_All, Unigene24510_All, Unigene39657_All, Unigene18508_All, Unigene22299_All, Unigene33613_All, Unigene14924_All, Unigene36633_All, Unigene18609_All, Unigene15060_All, Unigene11753_All, Unigene51214_All, Unigene13477_All, Unigene6456_All, Unigene32676_All, Unigene49598_All, Unigene48913_All, Unigene13053_All, Unigene47404_All, Unigene44044_All, Unig…
GO:0005618	cell wall	47 out of 859 genes, 5.5%	190 out of 9653 genes, 2.0%	5.59e-09	Unigene26312_All, Unigene36092_All, Unigene12686_All, Unigene22658_All, Unigene22299_All, Unigene33613_All, Unigene14924_All, Unigene36633_All, Unigene48874_All, Unigene55295_All, Unigene33872_All, Unigene17197_All, Unigene32676_All, Unigene49598_All, Unigene48913_All, Unigene13053_All, Unigene9493_All, Unigene32653_All, Unigene65121_All, Unigene16898_All, Unigene34839_All, Unigene13779_All, Unig…
GO:0005576	extracellular region	46 out of 859 genes, 5.4%	213 out of 9653 genes, 2.2%	1.02e-06	Unigene64871_All, Unigene36092_All, Unigene19121_All, Unigene4207_All, Unigene23870_All, Unigene19221_All, Unigene22299_All, Unigene14924_All, Unigene48874_All, Unigene15060_All, Unigene48785_All, Unigene9185_All, Unigene32676_All, Unigene36519_All, Unigene49598_All, Unigene48913_All, Unigene24583_All, Unigene47404_All, Unigene4418_All, Unigene28331_All, Unigene22625_All, Unigene2669_All, Unigene…
GO:0015630	microtubule cytoskeleton	31 out of 859 genes, 3.6%	139 out of 9653 genes, 1.4%	0.00013	Unigene26940_All, Unigene4922_All, Unigene46352_All, Unigene982_All, Unigene9112_All, Unigene1985_All, Unigene2748_All, Unigene930_All, Unigene23091_All, Unigene26795_All, Unigene48702_All, Unigene33948_All, Unigene4850_All, Unigene10275_All, Unigene9052_All, Unigene34544_All, Unigene20438_All, Unigene47967_All, Unigene4958_All, Unigene58696_All, Unigene36088_All, Unigene39197_All, Unigene42911_A…
GO:0005856	cytoskeleton	36 out of 859 genes, 4.2%	179 out of 9653 genes, 1.9%	0.00025	Unigene4922_All, Unigene46352_All, Unigene982_All, Unigene930_All, Unigene23091_All, Unigene28619_All, Unigene26795_All, Unigene48702_All, Unigene4850_All, Unigene10275_All, Unigene9052_All, Unigene34544_All, Unigene47967_All, Unigene58696_All, Unigene36088_All, Unigene1925_All, Unigene3330_All, Unigene24501_All, Unigene801_All, Unigene28548_All, Unigene33719_All, Unigene26940_All, Unigene59567_A…
GO:0000785	chromatin	15 out of 859 genes, 1.7%	44 out of 9653 genes, 0.5%	0.00032	Unigene59567_All, Unigene24732_All, Unigene9528_All, Unigene4236_All, Unigene58677_All, Unigene55039_All, Unigene23478_All, Unigene56815_All, Unigene10168_All, Unigene58684_All, Unigene24752_All, Unigene9244_All, Unigene43833_All, Unigene59748_All, Unigene4758_All
GO:0044427	chromosomal part	23 out of 859 genes, 2.7%	99 out of 9653 genes, 1.0%	0.00151	Unigene59567_All, Unigene35098_All, Unigene41215_All, Unigene9528_All, Unigene25501_All, Unigene58677_All, Unigene55039_All, Unigene23478_All, Unigene56815_All, Unigene58684_All, Unigene24752_All, Unigene5387_All, Unigene4850_All, Unigene59748_All, Unigene24732_All, Unigene24821_All, Unigene4236_All, Unigene18841_All, Unigene10168_All, Unigene9244_All, Unigene43833_All, Unigene4758_All, Unigene11…
GO:0044421	extracellular region part	7 out of 859 genes, 0.8%	16 out of 9653 genes, 0.2%	0.02622	Unigene65255_All, Unigene33429_All, Unigene40726_All, Unigene36092_All, Unigene19121_All, Unigene49598_All, Unigene15060_All
GO:0043228	non-membrane-bounded organelle	69 out of 859 genes, 8.0%	511 out of 9653 genes, 5.3%	0.02777	Unigene46352_All, Unigene982_All, Unigene58677_All, Unigene55039_All, Unigene49703_All, Unigene24752_All, Unigene28619_All, Unigene26795_All, Unigene22990_All, Unigene4850_All, Unigene34977_All, Unigene18609_All, Unigene58696_All, Unigene1925_All, Unigene3330_All, Unigene9244_All, Unigene24501_All, Unigene801_All, Unigene28548_All, Unigene33719_All, Unigene59567_All, Unigene12638_All, Unigene9112…
GO:0043232	intracellular non-membrane-bounded organelle	69 out of 859 genes, 8.0%	511 out of 9653 genes, 5.3%	0.02777	Unigene46352_All, Unigene982_All, Unigene58677_All, Unigene55039_All, Unigene49703_All, Unigene24752_All, Unigene28619_All, Unigene26795_All, Unigene22990_All, Unigene4850_All, Unigene34977_All, Unigene18609_All, Unigene58696_All, Unigene1925_All, Unigene3330_All, Unigene9244_All, Unigene24501_All, Unigene801_All, Unigene28548_All, Unigene33719_All, Unigene59567_All, Unigene12638_All, Unigene9112…
GO:0005506	iron binding	51 out of 1040 genes, 4.9%	221 out of 10367 genes, 2.1%	1.83e-06	Unigene48640_All, Unigene9822_All, Unigene39113_All, Unigene48140_All, Unigene34041_All, Unigene14936_All, Unigene57465_All, Unigene48958_All, Unigene9601_All, Unigene9696_All, Unigene44287_All, Unigene53557_All, Unigene32892_All, Unigene4240_All, Unigene35473_All, Unigene34617_All, Unigene50706_All, Unigene56728_All, Unigene56133_All, Unigene20746_All, Unigene33872_All, Unigene3027_All, Unigene6…
GO:0016491	oxidoreductase activity	171 out of 1040 genes, 16.4%	1157 out of 10367 genes, 11.2%	8.49e-06	Unigene9822_All, Unigene48503_All, Unigene52183_All, Unigene48958_All, Unigene16837_All, Unigene9696_All, Unigene37125_All, Unigene28336_All, Unigene57594_All, Unigene45816_All, Unigene34617_All, Unigene61379_All, Unigene28435_All, Unigene48785_All, Unigene56133_All, Unigene25115_All, Unigene3008_All, Unigene10047_All, Unigene65162_All, Unigene24583_All, Unigene59864_All, Unigene4418_All, Unigene…
GO:0016758	transferase activity, transferring hexosyl groups	50 out of 1040 genes, 4.8%	243 out of 10367 genes, 2.3%	0.00011	Unigene51880_All, Unigene64871_All, Unigene25442_All, Unigene23870_All, Unigene64931_All, Unigene22919_All, Unigene47255_All, Unigene64823_All, Unigene52643_All, Unigene36307_All, Unigene47350_All, Unigene34674_All, Unigene28345_All, Unigene56354_All, Unigene1927_All, Unigene47404_All, Unigene13726_All, Unigene49550_All, Unigene39271_All, Unigene64858_All, Unigene46118_All, Unigene47935_All, Unig…
GO:0046527	glucosyltransferase activity	35 out of 1040 genes, 3.4%	145 out of 10367 genes, 1.4%	0.00013	Unigene51880_All, Unigene64931_All, Unigene64823_All, Unigene52643_All, Unigene36307_All, Unigene47350_All, Unigene34674_All, Unigene28345_All, Unigene1927_All, Unigene49550_All, Unigene39271_All, Unigene64858_All, Unigene46118_All, Unigene47935_All, Unigene18535_All, Unigene34798_All, Unigene4117_All, Unigene23187_All, Unigene46182_All, Unigene39858_All, Unigene17280_All, Unigene41279_All, Unige…
GO:0003824	catalytic activity	742 out of 1040 genes, 71.3%	6723 out of 10367 genes, 64.9%	0.00036	Unigene48503_All, Unigene59469_All, Unigene4792_All, Unigene16837_All, Unigene15262_All, Unigene36456_All, Unigene14924_All, Unigene64823_All, Unigene39716_All, Unigene36633_All, Unigene4409_All, Unigene56133_All, Unigene47350_All, Unigene36307_All, Unigene33467_All, Unigene33570_All, Unigene48761_All, Unigene35036_All, Unigene10047_All, Unigene65162_All, Unigene22539_All, Unigene13376_All, Unige…
GO:0016682	oxidoreductase activity, acting on diphenols and related substances as donors, oxygen as acceptor	14 out of 1040 genes, 1.3%	37 out of 10367 genes, 0.4%	0.00142	Unigene48785_All, Unigene13181_All, Unigene12997_All, Unigene37127_All, Unigene3147_All, Unigene36519_All, Unigene24583_All, Unigene19221_All, Unigene32653_All, Unigene23334_All, Unigene19320_All, Unigene19465_All, Unigene34151_All, Unigene56966_All
GO:0016706	oxidoreductase activity, acting on paired donors, with incorporation or reduction of molecular oxygen, 2-oxoglutarate as one donor, and incorporation of one atom each of oxygen into both donors	11 out of 1040 genes, 1.1%	24 out of 10367 genes, 0.2%	0.00159	Unigene28435_All, Unigene24841_All, Unigene62392_All, Unigene59864_All, Unigene23941_All, Unigene33079_All, Unigene9154_All, Unigene60648_All, Unigene34213_All, Unigene3421_All, Unigene64863_All
GO:0016679	oxidoreductase activity, acting on diphenols and related substances as donors	14 out of 1040 genes, 1.3%	38 out of 10367 genes, 0.4%	0.00205	Unigene48785_All, Unigene13181_All, Unigene12997_All, Unigene37127_All, Unigene3147_All, Unigene36519_All, Unigene24583_All, Unigene19221_All, Unigene32653_All, Unigene23334_All, Unigene19320_All, Unigene19465_All, Unigene34151_All, Unigene56966_All
GO:0016798	hydrolase activity, acting on glycosyl bonds	51 out of 1040 genes, 4.9%	281 out of 10367 genes, 2.7%	0.00411	Unigene64871_All, Unigene26419_All, Unigene57939_All, Unigene23870_All, Unigene36574_All, Unigene45513_All, Unigene15262_All, Unigene39657_All, Unigene22299_All, Unigene14924_All, Unigene1142_All, Unigene36633_All, Unigene17754_All, Unigene11753_All, Unigene23511_All, Unigene6456_All, Unigene47404_All, Unigene24984_All, Unigene9710_All, Unigene41256_All, Unigene1851_All, Unigene33380_All, Unigene…
GO:0016757	transferase activity, transferring glycosyl groups	60 out of 1040 genes, 5.8%	350 out of 10367 genes, 3.4%	0.00474	Unigene51880_All, Unigene64871_All, Unigene25442_All, Unigene23870_All, Unigene64931_All, Unigene22919_All, Unigene47255_All, Unigene4792_All, Unigene64823_All, Unigene41312_All, Unigene52643_All, Unigene36307_All, Unigene47350_All, Unigene34674_All, Unigene28345_All, Unigene56354_All, Unigene1927_All, Unigene47404_All, Unigene13726_All, Unigene49550_All, Unigene39271_All, Unigene64858_All, Unige…
GO:0007017	microtubule-based process	25 out of 870 genes, 2.9%	97 out of 8578 genes, 1.1%	0.00445	Unigene26940_All, Unigene4922_All, Unigene46352_All, Unigene982_All, Unigene1985_All, Unigene930_All, Unigene23091_All, Unigene26795_All, Unigene48702_All, Unigene4943_All, Unigene33948_All, Unigene10275_All, Unigene20438_All, Unigene47967_All, Unigene58696_All, Unigene28278_All, Unigene36088_All, Unigene39197_All, Unigene42911_All, Unigene14847_All, Unigene58558_All, Unigene3330_All, Unigene2450…
GO:0000272	polysaccharide catabolic process	12 out of 870 genes, 1.4%	29 out of 8578 genes, 0.3%	0.00608	Unigene17754_All, Unigene59882_All, Unigene10186_All, Unigene36018_All, Unigene33664_All, Unigene24860_All, Unigene2638_All, Unigene9268_All, Unigene39657_All, Unigene22299_All, Unigene14924_All, Unigene55128_All
GO:0009832	plant-type cell wall biogenesis	11 out of 870 genes, 1.3%	25 out of 8578 genes, 0.3%	0.00701	Unigene36512_All, Unigene34798_All, Unigene13181_All, Unigene28345_All, Unigene36519_All, Unigene4792_All, Unigene1927_All, Unigene39271_All, Unigene47635_All, Unigene41300_All, Unigene24500_All
GO:0042546	cell wall biogenesis	15 out of 870 genes, 1.7%	44 out of 8578 genes, 0.5%	0.00817	Unigene36512_All, Unigene9009_All, Unigene51880_All, Unigene34798_All, Unigene13181_All, Unigene28345_All, Unigene36519_All, Unigene4792_All, Unigene1927_All, Unigene39271_All, Unigene47635_All, Unigene41300_All, Unigene24500_All, Unigene64823_All, Unigene4597_All
GO:0006950	response to stress	155 out of 870 genes, 17.8%	1128 out of 8578 genes, 13.1%	0.01172	Unigene51880_All, Unigene64871_All, Unigene15228_All, Unigene14936_All, Unigene64845_All, Unigene64823_All, Unigene51340_All, Unigene2550_All, Unigene25115_All, Unigene33570_All, Unigene25313_All, Unigene12533_All, Unigene28450_All, Unigene10047_All, Unigene25596_All, Unigene1927_All, Unigene24129_All, Unigene4522_All, Unigene13726_All, Unigene39271_All, Unigene61408_All, Unigene3330_All, Unigene…
GO:0010033	response to organic substance	28 out of 870 genes, 3.2%	123 out of 8578 genes, 1.4%	0.01628	Unigene4382_All, Unigene55204_All, Unigene16805_All, Unigene4741_All, Unigene27016_All, Unigene53514_All, Unigene5088_All, Unigene65005_All, Unigene33772_All, Unigene32969_All, Unigene32896_All, Unigene13710_All, Unigene33450_All, Unigene52541_All, Unigene9776_All, Unigene62153_All, Unigene60636_All, Unigene65255_All, Unigene33570_All, Unigene18624_All, Unigene26643_All, Unigene9127_All, Unigene3…

## Sheet: KEGG analysis
Pathway enrichment analysis of differentially expressed genes between C21 and T43
Pathway with FDR ≤ 0.05
Pathway ID	Pathway	DEGs with pathway annotation (1768)	All genes with pathway annotation (15995)	Pvalue	Qvalue	Differentially expressed genes
ko01110	Biosynthesis of secondary metabolites	351 (19.85%)	1920 (12%)	4.63473e-24	5.28359e-22	Unigene10047_All, Unigene10185_All, Unigene10289_All, Unigene10395_All, Unigene10609_All, Unigene10745_All, Unigene10929_All, Unigene10975_All, Unigene1106_All, Unigene11085_All, Unigene11346_All, Unigene1141_All, Unigene11466_All, Unigene11490_All, Unigene11514_All, Unigene11798_All, Unigene12136_All, Unigene1216_All, Unigene12319_All, Unigene12331_All, Unigene12556_All, Unigene12960_All, Unigen…
ko00940	Phenylpropanoid biosynthesis	113 (6.39%)	386 (2.41%)	3.0072e-23	1.71411e-21	Unigene10395_All, Unigene10745_All, Unigene11466_All, Unigene11490_All, Unigene11798_All, Unigene13312_All, Unigene14636_All, Unigene14936_All, Unigene15260_All, Unigene15389_All, Unigene15695_All, Unigene1573_All, Unigene15881_All, Unigene16198_All, Unigene16495_All, Unigene1716_All, Unigene1723_All, Unigene17264_All, Unigene17454_All, Unigene17939_All, Unigene1813_All, Unigene19083_All, Unigene…
ko00941	Flavonoid biosynthesis	72 (4.07%)	230 (1.44%)	5.77155e-17	2.10339e-15	Unigene10289_All, Unigene10609_All, Unigene10745_All, Unigene13978_All, Unigene14053_All, Unigene14263_All, Unigene15046_All, Unigene15260_All, Unigene1573_All, Unigene15824_All, Unigene17828_All, Unigene17984_All, Unigene1813_All, Unigene19083_All, Unigene19206_All, Unigene21030_All, Unigene2153_All, Unigene21688_All, Unigene21780_All, Unigene22200_All, Unigene22319_All, Unigene22527_All, Unigen…
ko00945	Stilbenoid, diarylheptanoid and gingerol biosynthesis	81 (4.58%)	278 (1.74%)	7.38031e-17	2.10339e-15	Unigene10745_All, Unigene1216_All, Unigene12331_All, Unigene14034_All, Unigene14053_All, Unigene14263_All, Unigene14467_All, Unigene15046_All, Unigene15260_All, Unigene15402_All, Unigene15824_All, Unigene16459_All, Unigene1813_All, Unigene19083_All, Unigene19177_All, Unigene19206_All, Unigene19947_All, Unigene20497_All, Unigene21140_All, Unigene21210_All, Unigene2153_All, Unigene21780_All, Unigen…
ko00944	Flavone and flavonol biosynthesis	47 (2.66%)	114 (0.71%)	9.70034e-17	2.21168e-15	Unigene13453_All, Unigene13978_All, Unigene14053_All, Unigene14481_All, Unigene14891_All, Unigene15046_All, Unigene15824_All, Unigene17939_All, Unigene20183_All, Unigene2153_All, Unigene21780_All, Unigene22319_All, Unigene23229_All, Unigene25113_All, Unigene25799_All, Unigene26665_All, Unigene27527_All, Unigene27770_All, Unigene28321_All, Unigene28478_All, Unigene30263_All, Unigene3027_All, Unige…
ko00908	Zeatin biosynthesis	44 (2.49%)	127 (0.79%)	1.37622e-12	2.61482e-11	Unigene10975_All, Unigene14636_All, Unigene15881_All, Unigene17799_All, Unigene20183_All, Unigene20764_All, Unigene22919_All, Unigene23187_All, Unigene27944_All, Unigene28631_All, Unigene28981_All, Unigene29052_All, Unigene29063_All, Unigene29116_All, Unigene29275_All, Unigene30684_All, Unigene33569_All, Unigene34233_All, Unigene35242_All, Unigene36277_All, Unigene36307_All, Unigene36469_All, Uni…
ko04626	Plant-pathogen interaction	198 (11.2%)	1110 (6.94%)	1.87125e-12	3.04746e-11	Unigene10718_All, Unigene11252_All, Unigene11407_All, Unigene11631_All, Unigene1163_All, Unigene11664_All, Unigene11787_All, Unigene11868_All, Unigene13779_All, Unigene13808_All, Unigene13990_All, Unigene14033_All, Unigene14081_All, Unigene14173_All, Unigene14247_All, Unigene14299_All, Unigene142_All, Unigene14315_All, Unigene14463_All, Unigene14677_All, Unigene15390_All, Unigene15442_All, Unigen…
ko00903	Limonene and pinene degradation	66 (3.73%)	245 (1.53%)	3.02318e-12	4.30803e-11	Unigene10929_All, Unigene1216_All, Unigene12331_All, Unigene14034_All, Unigene14053_All, Unigene14467_All, Unigene15046_All, Unigene15311_All, Unigene15402_All, Unigene15824_All, Unigene16459_All, Unigene16994_All, Unigene19177_All, Unigene19947_All, Unigene20497_All, Unigene21140_All, Unigene21210_All, Unigene2153_All, Unigene21780_All, Unigene25113_All, Unigene25799_All, Unigene27527_All, Unige…
ko00500	Starch and sucrose metabolism	87 (4.92%)	404 (2.53%)	5.55521e-10	7.0366e-09	Unigene10186_All, Unigene11466_All, Unigene11973_All, Unigene12044_All, Unigene1225_All, Unigene12286_All, Unigene12571_All, Unigene1278_All, Unigene13726_All, Unigene13728_All, Unigene1430_All, Unigene14751_All, Unigene14822_All, Unigene15090_All, Unigene15238_All, Unigene15262_All, Unigene15389_All, Unigene15604_All, Unigene15695_All, Unigene16788_All, Unigene17280_All, Unigene17454_All, Unigen…
ko01100	Metabolic pathways	483 (27.32%)	3459 (21.63%)	1.05354e-09	1.20104e-08	Unigene10047_All, Unigene1005_All, Unigene10185_All, Unigene10186_All, Unigene10395_All, Unigene10609_All, Unigene10929_All, Unigene10975_All, Unigene11040_All, Unigene1106_All, Unigene11085_All, Unigene11202_All, Unigene11346_All, Unigene1141_All, Unigene11490_All, Unigene11514_All, Unigene11704_All, Unigene11798_All, Unigene11859_All, Unigene11940_All, Unigene11973_All, Unigene12136_All, Unigen…
ko00360	Phenylalanine metabolism	46 (2.6%)	172 (1.08%)	7.53926e-09	7.81342e-08	Unigene10395_All, Unigene11490_All, Unigene11798_All, Unigene12960_All, Unigene13312_All, Unigene14936_All, Unigene16495_All, Unigene1716_All, Unigene1723_All, Unigene17264_All, Unigene20975_All, Unigene21064_All, Unigene21112_All, Unigene21205_All, Unigene21658_All, Unigene23101_All, Unigene23427_All, Unigene24487_All, Unigene26097_All, Unigene26203_All, Unigene27601_All, Unigene28717_All, Unige…
ko00071	Fatty acid metabolism	35 (1.98%)	114 (0.71%)	1.02541e-09	9.74138e-08	Unigene10929_All, Unigene10975_All, Unigene14605_All, Unigene15311_All, Unigene16994_All, Unigene20633_All, Unigene26688_All, Unigene27711_All, Unigene29001_All, Unigene29052_All, Unigene29295_All, Unigene32322_All, Unigene33599_All, Unigene34233_All, Unigene36132_All, Unigene40314_All, Unigene41896_All, Unigene43225_All, Unigene46400_All, Unigene4710_All, Unigene48140_All, Unigene51831_All, Unig…
ko01040	Biosynthesis of unsaturated fatty acids	29 (1.64%)	92 (0.58%)	9.74041e-08	8.54159e-07	Unigene10975_All, Unigene11930_All, Unigene12026_All, Unigene17797_All, Unigene21228_All, Unigene27517_All, Unigene28828_All, Unigene29052_All, Unigene32075_All, Unigene33599_All, Unigene34233_All, Unigene43225_All, Unigene46400_All, Unigene48140_All, Unigene51831_All, Unigene52183_All, Unigene53751_All, Unigene55417_All, Unigene55556_All, Unigene56616_All, Unigene58583_All, Unigene61568_All, Uni…
ko00270	Cysteine and methionine metabolism	46 (2.6%)	187 (1.17%)	1.19012e-07	9.69101e-07	Unigene1005_All, Unigene10185_All, Unigene11704_All, Unigene13302_All, Unigene13376_All, Unigene21030_All, Unigene21572_All, Unigene21864_All, Unigene22099_All, Unigene24841_All, Unigene25803_All, Unigene27448_All, Unigene27601_All, Unigene27996_All, Unigene28324_All, Unigene28505_All, Unigene29184_All, Unigene29546_All, Unigene32583_All, Unigene33079_All, Unigene338_All, Unigene34129_All, Unigen…
ko00053	Ascorbate and aldarate metabolism	34 (1.92%)	123 (0.77%)	2.83684e-07	2.14763e-06	Unigene11940_All, Unigene13181_All, Unigene15311_All, Unigene16994_All, Unigene19221_All, Unigene19320_All, Unigene19465_All, Unigene19_All, Unigene20607_All, Unigene21129_All, Unigene21531_All, Unigene223_All, Unigene22403_All, Unigene22602_All, Unigene25782_All, Unigene26707_All, Unigene27539_All, Unigene28905_All, Unigene31096_All, Unigene32653_All, Unigene34151_All, Unigene36519_All, Unigene4…
ko00904	Diterpenoid biosynthesis	21 (1.19%)	57 (0.36%)	3.01422e-07	2.14763e-06	Unigene13601_All, Unigene17984_All, Unigene20427_All, Unigene23792_All, Unigene23795_All, Unigene25179_All, Unigene26449_All, Unigene28435_All, Unigene28680_All, Unigene306_All, Unigene34213_All, Unigene34947_All, Unigene4163_All, Unigene44780_All, Unigene53907_All, Unigene55461_All, Unigene61032_All, Unigene63989_All, Unigene64678_All, Unigene8605_All, Unigene9154_All
ko00040	Pentose and glucuronate interconversions	30 (1.7%)	103 (0.64%)	4.10644e-07	2.75373e-06	Unigene1014_All, Unigene12571_All, Unigene1278_All, Unigene14165_All, Unigene1430_All, Unigene14400_All, Unigene19_All, Unigene22873_All, Unigene24510_All, Unigene27649_All, Unigene28371_All, Unigene28837_All, Unigene29050_All, Unigene30416_All, Unigene32291_All, Unigene33380_All, Unigene33411_All, Unigene36498_All, Unigene39980_All, Unigene40244_All, Unigene41452_All, Unigene41893_All, Unigene44…
ko00592	alpha-Linolenic acid metabolism	33 (1.87%)	133 (0.83%)	5.73848e-06	3.63437e-05	Unigene10975_All, Unigene23101_All, Unigene25115_All, Unigene29052_All, Unigene33599_All, Unigene34233_All, Unigene3621_All, Unigene3928_All, Unigene39641_All, Unigene39777_All, Unigene40335_All, Unigene43225_All, Unigene46400_All, Unigene48140_All, Unigene5168_All, Unigene51831_All, Unigene52183_All, Unigene52619_All, Unigene53107_All, Unigene53751_All, Unigene55136_All, Unigene55417_All, Unigen…
ko00402	Benzoxazinoid biosynthesis	17 (0.96%)	51 (0.32%)	1.88584e-05	0.00011315	Unigene14636_All, Unigene14891_All, Unigene15881_All, Unigene23229_All, Unigene29063_All, Unigene33674_All, Unigene38287_All, Unigene410_All, Unigene49335_All, Unigene49559_All, Unigene5719_All, Unigene61061_All, Unigene62137_All, Unigene62392_All, Unigene64567_All, Unigene6779_All, Unigene6874_All
ko00910	Nitrogen metabolism	29 (1.64%)	121 (0.76%)	4.13993e-05	0.000235976	Unigene10521_All, Unigene11798_All, Unigene11940_All, Unigene13181_All, Unigene1723_All, Unigene19221_All, Unigene19320_All, Unigene20607_All, Unigene21129_All, Unigene21531_All, Unigene21572_All, Unigene223_All, Unigene24583_All, Unigene25980_All, Unigene27539_All, Unigene31096_All, Unigene36519_All, Unigene37127_All, Unigene3979_All, Unigene41397_All, Unigene48785_All, Unigene52773_All, Unigene…
ko00591	Linoleic acid metabolism	22 (1.24%)	82 (0.51%)	5.66726e-05	0.000307651	Unigene10975_All, Unigene11514_All, Unigene20142_All, Unigene25115_All, Unigene28241_All, Unigene29052_All, Unigene32270_All, Unigene34233_All, Unigene39641_All, Unigene39777_All, Unigene43225_All, Unigene48140_All, Unigene52183_All, Unigene53751_All, Unigene55417_All, Unigene56616_All, Unigene61568_All, Unigene64299_All, Unigene65156_All, Unigene82_All, Unigene8921_All, Unigene957_All
ko00902	Monoterpenoid biosynthesis	10 (0.57%)	24 (0.15%)	0.000120579	0.000624817	Unigene13601_All, Unigene20427_All, Unigene23792_All, Unigene25179_All, Unigene26449_All, Unigene306_All, Unigene53907_All, Unigene61032_All, Unigene64678_All, Unigene8605_All
ko00966	Glucosinolate biosynthesis	26 (1.47%)	122 (0.76%)	0.000726275	0.0035998	Unigene13564_All, Unigene14916_All, Unigene17148_All, Unigene20183_All, Unigene2153_All, Unigene22105_All, Unigene25059_All, Unigene28872_All, Unigene30224_All, Unigene32122_All, Unigene32246_All, Unigene38261_All, Unigene41771_All, Unigene47350_All, Unigene48339_All, Unigene48803_All, Unigene49078_All, Unigene509_All, Unigene53344_All, Unigene54419_All, Unigene5840_All, Unigene63966_All, Unigene…
ko04146	Peroxisome	38 (2.15%)	205 (1.28%)	0.000951511	0.00451968	Unigene10975_All, Unigene14605_All, Unigene15739_All, Unigene16128_All, Unigene18352_All, Unigene2023_All, Unigene20633_All, Unigene21423_All, Unigene25405_All, Unigene27182_All, Unigene27711_All, Unigene29001_All, Unigene29052_All, Unigene33599_All, Unigene34233_All, Unigene34440_All, Unigene36132_All, Unigene41896_All, Unigene43225_All, Unigene46400_All, Unigene46680_All, Unigene48140_All, Unig…
ko00380	Tryptophan metabolism	37 (2.09%)	205 (1.28%)	0.00180615	0.00823604	Unigene10929_All, Unigene12960_All, Unigene13564_All, Unigene14916_All, Unigene15311_All, Unigene16994_All, Unigene17148_All, Unigene20183_All, Unigene20975_All, Unigene2153_All, Unigene22105_All, Unigene2414_All, Unigene28872_All, Unigene30224_All, Unigene32122_All, Unigene32246_All, Unigene32322_All, Unigene38261_All, Unigene40314_All, Unigene40887_All, Unigene41771_All, Unigene47350_All, Unige…
ko00942	Anthocyanin biosynthesis	8 (0.45%)	26 (0.16%)	0.00550678	0.0241451	Unigene13453_All, Unigene14481_All, Unigene20183_All, Unigene41771_All, Unigene47350_All, Unigene48711_All, Unigene63776_All, Unigene9797_All
ko00010	Glycolysis / Gluconeogenesis	37 (2.09%)	226 (1.41%)	0.00941188	0.0386747	Unigene11085_All, Unigene1141_All, Unigene11514_All, Unigene12136_All, Unigene12556_All, Unigene15311_All, Unigene16994_All, Unigene17128_All, Unigene17780_All, Unigene20023_All, Unigene20142_All, Unigene20211_All, Unigene22749_All, Unigene2341_All, Unigene2414_All, Unigene25782_All, Unigene2653_All, Unigene26622_All, Unigene26688_All, Unigene28182_All, Unigene28459_All, Unigene28511_All, Unigene…
ko00920	Sulfur metabolism	13 (0.74%)	58 (0.36%)	0.00949905	0.0386747	Unigene10185_All, Unigene13376_All, Unigene13767_All, Unigene16310_All, Unigene21572_All, Unigene21864_All, Unigene28872_All, Unigene32246_All, Unigene52773_All, Unigene54591_All, Unigene5769_All, Unigene7938_All, Unigene993_All
ko00520	Amino sugar and nucleotide sugar metabolism	33 (1.87%)	199 (1.24%)	0.0113403	0.0445789	Unigene11859_All, Unigene14822_All, Unigene15695_All, Unigene16132_All, Unigene17280_All, Unigene17754_All, Unigene19_All, Unigene21144_All, Unigene24050_All, Unigene2638_All, Unigene28580_All, Unigene29882_All, Unigene29994_All, Unigene30588_All, Unigene31552_All, Unigene34804_All, Unigene3515_All, Unigene37184_All, Unigene4597_All, Unigene472_All, Unigene507_All, Unigene51880_All, Unigene54517_…
