# Supplementary material for: Transcriptomic profiling of the salt-stress response in the wild recretohalophyte Reaumuria trigyna
Source: BMC Genomics. 2013 Jan 16;14:29. doi: 10.1186/1471-2164-14-29 (PMC3562145; doi:10.1186/1471-2164-14-29)
Supplement: Additional file 6 — Transcripts related to ion transport. [file 1471-2164-14-29-S6.xls]

## Sheet: Sheet1
Ion transporting related genes
K+ transporting
geneID	geneLength	C21_rawreads(8486531)	T43_rawreads(9560248)	C21_RPKM	T43_RPKM	log2(T43_RPKM/C21_RPKM)	up/down	pvalue	FDR	Nr-ID	Nr-Score	Nr-Evalue	Nr-annotation
HKT1
Unigene13342_All	627	47	99	8.8328	16.5158	0.9029	Up	0.00029566	0.0017338	gi|224144234|ref|XP_002325229.1|	115	3e-25	sodium transporter hkt1-like protein [Populus trichocarpa] >gi|222866663|gb|EEF03794.1| sodium transporter hkt1-like protein [Populus trichocarpa]
Unigene20631_All	1941	471	177	28.5934	9.5385	-1.5838	Down	4.7491e-40	3.4062e-38	gi|224144234|ref|XP_002325229.1|	494	1e-138	sodium transporter hkt1-like protein [Populus trichocarpa] >gi|222866663|gb|EEF03794.1| sodium transporter hkt1-like protein [Populus trichocarpa]
Unigene9140_All	820	59	68	8.4783	8.6741	0.0329	Up	0.90387	0.94034	gi|224144234|ref|XP_002325229.1|	282	3e-75	sodium transporter hkt1-like protein [Populus trichocarpa] >gi|222866663|gb|EEF03794.1| sodium transporter hkt1-like protein [Populus trichocarpa]
Unigene4890_All	487	576	299	139.368	64.2204	-1.1178	Down	4.5811e-29	2.1856e-27	gi|224118608|ref|XP_002331404.1|	123	8e-28	sodium transporter [Populus trichocarpa] >gi|222873618|gb|EEF10749.1| sodium transporter [Populus trichocarpa]
Unigene63624_All	330	7	15	2.4995	4.7545	0.9277	Up	0.16339	0.30132	gi|73486800|gb|AAZ76552.1|	84.3	4e-16	sodium transporter [Oryza sativa Indica Group] >gi|125634062|gb|ABN48306.1| sodium transporter HKT1;5 [Oryza sativa Indica Group]
Unigene23212_All	256	4	7	1.8412	2.8602	0.6355	Up	0.5128	0.65954	gi|110083907|gb|AAS20529.2|	121	3e-27	HKT1 [Suaeda salsa]
Unigene27586_All	1573	945	463	70.7902	30.7881	-1.2012	Down	4.2592e-52	4.4088e-50	gi|29424041|gb|AAO73474.1|	534	1e-150	high affinity potassium transporter 2 [Mesembryanthemum crystallinum]
CNGC
Unigene3965_All	231	278	223	141.809	100.977	-0.4899	Down	0.00014998	0.00094562	gi|110742427|dbj|BAE99132.1|	110	4e-24	cyclic nucleotide-gated cation channel [Arabidopsis thaliana]
Unigene7183_All	880	841	725	112.612	86.176	-0.386	Down	1.2299e-07	1.3458e-06	gi|60459560|gb|AAX18166.2|	421	1e-117	CNGC2 [Gossypium hirsutum]
Unigene10742_All	216	143	154	78.0103	74.5758	-0.065	Down	0.69548	0.80008	gi|51989582|gb|AAU21294.1|	86.7	7e-17	DND1-like protein [Solanum tuberosum]
Unigene14414_All	833	640	556	90.5326	69.8169	-0.3749	Down	7.1458e-06	5.9329e-05	gi|297796301|ref|XP_002866035.1|	500	1e-141	ATCNGC4 [Arabidopsis lyrata subsp. lyrata] >gi|297311870|gb|EFH42294.1| ATCNGC4 [Arabidopsis lyrata subsp. lyrata]
Unigene14462_All	1025	282	351	32.4187	35.8191	0.1439	Up	0.21314	0.36235	gi|225445859|ref|XP_002278464.1|	516	1e-145	PREDICTED: similar to ATCNGC5 (CYCLIC NUCLEOTIDE GATED CHANNEL 5); calmodulin binding / cyclic nucleotide binding / potassium channel [Vitis vinifera]
Unigene19170_All	733	275	240	44.2078	34.2482	-0.3683	Down	0.0037986	0.015849	gi|60459560|gb|AAX18166.2|	356	1e-97	CNGC2 [Gossypium hirsutum]
Unigene6934_All	3025	642	854	25.008	29.53	0.2398	Up	0.0014261	0.0069043	gi|30688654|ref|NP_194765.2|	1006	0	ATCNGC17; calmodulin binding / cyclic nucleotide binding / ion channel [Arabidopsis thaliana] >gi|38503044|sp|Q8L7Z0.1|CNG17_ARATH RecName: Full=Probable cyclic nucleotide-gated ion channel 17; AltName: Full=Cyclic nucleotide- and calmodulin-regulated ion channel 17 >gi|21703138|gb|AAM74509.1| AT4g30360/F17I23_300 [Arabidopsis thaliana] >gi|25090415|gb|AAN72295.1| At4g30360/F17I23_300 [Arabidopsi…
Unigene14601_All	1681	230	403	16.1224	25.0766	0.6373	Up	5.7905e-08	6.5687e-07	gi|225445859|ref|XP_002278464.1|	610	1e-173	PREDICTED: similar to ATCNGC5 (CYCLIC NUCLEOTIDE GATED CHANNEL 5); calmodulin binding / cyclic nucleotide binding / potassium channel [Vitis vinifera]
Unigene7284_All	1419	187	308	15.5285	22.7038	0.548	Up	3.4567e-05	0.00025229	gi|15238657|ref|NP_200125.1|	662	0	CNGC1 (CYCLIC NUCLEOTIDE GATED CHANNEL 1); calmodulin binding / cation channel/ cyclic nucleotide binding / intracellular cyclic nucleotide activated cation channel/ inward rectifier potassium channel [Arabidopsis thaliana] >gi|38502855|sp|O65717.1|CNGC1_ARATH RecName: Full=Cyclic nucleotide-gated ion channel 1; Short=AtCNGC1; AltName: Full=Cyclic nucleotide- and calmodulin-regulated ion channel …
Unigene22379_All	935	202	192	25.4571	21.4793	-0.2451	Down	0.091522	0.19804	gi|297796301|ref|XP_002866035.1|	347	9e-95	ATCNGC4 [Arabidopsis lyrata subsp. lyrata] >gi|297311870|gb|EFH42294.1| ATCNGC4 [Arabidopsis lyrata subsp. lyrata]
Unigene7265_All	2146	388	407	21.3045	19.8379	-0.1029	Down	0.31397	0.47067	gi|225445859|ref|XP_002278464.1|	1098	0	PREDICTED: similar to ATCNGC5 (CYCLIC NUCLEOTIDE GATED CHANNEL 5); calmodulin binding / cyclic nucleotide binding / potassium channel [Vitis vinifera]
Unigene24815_All	316	88	53	32.8145	17.5436	-0.9034	Down	0.00025354	0.0015124	gi|297796301|ref|XP_002866035.1|	120	4e-27	ATCNGC4 [Arabidopsis lyrata subsp. lyrata] >gi|297311870|gb|EFH42294.1| ATCNGC4 [Arabidopsis lyrata subsp. lyrata]
Unigene13621_All	587	73	79	14.6539	14.0773	-0.0579	Down	0.80051	0.88334	gi|225445859|ref|XP_002278464.1|	98.6	4e-20	PREDICTED: similar to ATCNGC5 (CYCLIC NUCLEOTIDE GATED CHANNEL 5); calmodulin binding / cyclic nucleotide binding / potassium channel [Vitis vinifera]
Unigene32384_All	1217	210	158	20.3329	13.5799	-0.5823	Down	0.00011597	0.00075074	gi|15226370|ref|NP_180393.1|	395	1e-109	ATCNGC15; calmodulin binding / cation channel/ cyclic nucleotide binding [Arabidopsis thaliana] >gi|38503241|sp|Q9SL29.1|CNG15_ARATH RecName: Full=Putative cyclic nucleotide-gated ion channel 15; AltName: Full=Cyclic nucleotide- and calmodulin-regulated ion channel 15
Unigene28070_All	1734	243	202	16.513	12.1852	-0.4385	Down	0.0013723	0.0066694	gi|224115078|ref|XP_002316934.1|	216	7e-55	cyclic nucleotide-gated channel [Populus trichocarpa] >gi|222859999|gb|EEE97546.1| cyclic nucleotide-gated channel [Populus trichocarpa]
Unigene63930_All	353	16	36	5.3409	10.6674	0.9981	Up	0.018896	0.059726	gi|6969231|gb|AAF33670.1|AF079872_1	191	3e-48	cyclic nucleotide-gated calmodulin-binding ion channel [Nicotiana tabacum]
Unigene28452_All	640	34	52	6.2599	8.4987	0.4411	Up	0.16745	0.30681	gi|15238657|ref|NP_200125.1|	149	3e-35	CNGC1 (CYCLIC NUCLEOTIDE GATED CHANNEL 1); calmodulin binding / cation channel/ cyclic nucleotide binding / intracellular cyclic nucleotide activated cation channel/ inward rectifier potassium channel [Arabidopsis thaliana] >gi|38502855|sp|O65717.1|CNGC1_ARATH RecName: Full=Cyclic nucleotide-gated ion channel 1; Short=AtCNGC1; AltName: Full=Cyclic nucleotide- and calmodulin-regulated ion channel …
Unigene31654_All	903	51	57	6.6551	6.6026	-0.0114	Down	0.96138	0.97567	gi|15226370|ref|NP_180393.1|	458	1e-128	ATCNGC15; calmodulin binding / cation channel/ cyclic nucleotide binding [Arabidopsis thaliana] >gi|38503241|sp|Q9SL29.1|CNG15_ARATH RecName: Full=Putative cyclic nucleotide-gated ion channel 15; AltName: Full=Cyclic nucleotide- and calmodulin-regulated ion channel 15
Unigene33544_All	462	23	26	5.8662	5.8866	0.005	Up	0.99942	0.99953	gi|297811623|ref|XP_002873695.1|	200	6e-51	cyclic nucleotide-gated ion channel 18 [Arabidopsis lyrata subsp. lyrata] >gi|297319532|gb|EFH49954.1| cyclic nucleotide-gated ion channel 18 [Arabidopsis lyrata subsp. lyrata]
Unigene24497_All	432	36	19	9.8195	4.6005	-1.0939	Down	0.0063138	0.024367	gi|297826113|ref|XP_002880939.1|	226	6e-59	ATCNGC15 [Arabidopsis lyrata subsp. lyrata] >gi|297326778|gb|EFH57198.1| ATCNGC15 [Arabidopsis lyrata subsp. lyrata]
Unigene61678_All	260	0	8	0	3.2185	11.6522	Up	0.0065714	0.024968	gi|297826113|ref|XP_002880939.1|	72.4	1e-12	ATCNGC15 [Arabidopsis lyrata subsp. lyrata] >gi|297326778|gb|EFH57198.1| ATCNGC15 [Arabidopsis lyrata subsp. lyrata]
Unigene3660_All	519	12	15	2.7245	3.0231	0.15	Up	0.80394	0.88092	gi|297796301|ref|XP_002866035.1|	57.8	2e-15	ATCNGC4 [Arabidopsis lyrata subsp. lyrata] >gi|297311870|gb|EFH42294.1| ATCNGC4 [Arabidopsis lyrata subsp. lyrata]
Unigene38879_All	234	6	5	3.0214	2.235	-0.4349	Down	0.61905	0.73952	gi|297826113|ref|XP_002880939.1|	83.2	8e-16	ATCNGC15 [Arabidopsis lyrata subsp. lyrata] >gi|297326778|gb|EFH57198.1| ATCNGC15 [Arabidopsis lyrata subsp. lyrata]
Unigene52705_All	222	3	3	1.5923	1.4135	-0.1718	Down	0.87031	0.91935	gi|15241516|ref|NP_196991.1|	70.1	5e-26	CNGC18 (CYCLIC NUCLEOTIDE-GATED CHANNEL 18); calmodulin binding / cyclic nucleotide binding / ion channel [Arabidopsis thaliana] >gi|38503201|sp|Q9LEQ3.1|CNG18_ARATH RecName: Full=Putative cyclic nucleotide-gated ion channel 18; AltName: Full=Cyclic nucleotide- and calmodulin-regulated ion channel 18 >gi|9755755|emb|CAC01886.1| cyclic nucleotide and calmodulin-regulated ion channel-like protein […
Unigene54762_All	273	0	2	0	0.7663	9.5818	Up	0.29733	0.45767	gi|297826113|ref|XP_002880939.1|	109	8e-24	ATCNGC15 [Arabidopsis lyrata subsp. lyrata] >gi|297326778|gb|EFH57198.1| ATCNGC15 [Arabidopsis lyrata subsp. lyrata]
Unigene39788_All	373	4	0	1.2636	0	-10.3033	Down	0.045992	0.11787	gi|225445859|ref|XP_002278464.1|	100	5e-21	PREDICTED: similar to ATCNGC5 (CYCLIC NUCLEOTIDE GATED CHANNEL 5); calmodulin binding / cyclic nucleotide binding / potassium channel [Vitis vinifera]
KUP
Unigene14170_All	908	1785	1077	231.645	124.068	-0.9008	Down	5.5972e-61	7.4661e-59	gi|225448649|ref|XP_002279573.1|	439	1e-122	PREDICTED: KUP2 [Vitis vinifera]
Unigene26051_All	743	653	453	103.561	63.7735	-0.6994	Down	1.1917e-15	2.7573e-14	gi|14091471|gb|AAK53759.1|AF367865_1	441	1e-123	potassium transporter HAK2p [Mesembryanthemum crystallinum]
Unigene14348_All	1282	248	538	22.7947	43.896	0.9454	Up	1.24e-18	3.4986e-17	gi|281487781|gb|ADA71305.1|	574	1e-163	potassium transporter [Gossypium hirsutum]
Unigene41960_All	1125	149	360	15.6064	33.4719	1.1008	Up	3.3112e-16	7.9016e-15	gi|281487781|gb|ADA71305.1|	641	0	potassium transporter [Gossypium hirsutum]
Unigene22799_All	2783	620	886	26.2511	33.3005	0.3432	Up	4.9775e-06	4.2549e-05	gi|15232841|ref|NP_186854.1|	1176	0	KUP3 (K+ UPTAKE TRANSPORTER 3); potassium ion transmembrane transporter [Arabidopsis thaliana] >gi|38503197|sp|Q9LD18.2|POT4_ARATH RecName: Full=Potassium transporter 4; Short=AtPOT4; Short=AtKUP3; Short=AtKT4
Unigene7060_All	2149	423	554	23.1939	26.9652	0.2174	Up	0.019484	0.061385	gi|281487781|gb|ADA71305.1|	1022	0	potassium transporter [Gossypium hirsutum]
Unigene13855_All	3201	708	793	26.0626	25.913	-0.0083	Down	0.9098	0.94157	gi|22326688|ref|NP_568213.2|	1308	0	KUP7; potassium ion transmembrane transporter [Arabidopsis thaliana] >gi|38503183|sp|Q9FY75.2|POT7_ARATH RecName: Full=Potassium transporter 7; Short=AtPOT7; Short=AtHAK7
Unigene13862_All	1840	297	446	19.0199	25.3541	0.4147	Up	0.0001121	0.00072899	gi|145336292|ref|NP_174397.2|	828	0	KUP10; potassium ion transmembrane transporter [Arabidopsis thaliana]
Unigene12038_All	1114	214	245	22.6359	23.0044	0.0233	Up	0.86603	0.91833	gi|79324347|ref|NP_001031484.1|	558	1e-158	KUP11; potassium ion transmembrane transporter [Arabidopsis thaliana]
Unigene28742_All	672	153	142	26.8282	22.1029	-0.2795	Down	0.09597	0.2058	gi|225448649|ref|XP_002279573.1|	322	2e-87	PREDICTED: KUP2 [Vitis vinifera]
Unigene21714_All	1070	104	206	11.453	20.1379	0.8142	Up	1.6131e-06	1.4939e-05	gi|281487781|gb|ADA71305.1|	508	1e-148	potassium transporter [Gossypium hirsutum]
Unigene65296_All	1348	38	177	3.3217	13.7345	2.0478	Up	2.182e-19	6.3874e-18	gi|281487781|gb|ADA71305.1|	763	0	potassium transporter [Gossypium hirsutum]
Unigene61613_All	259	8	33	3.6397	13.3274	1.8725	Up	0.00031085	0.0018107	gi|294769202|gb|ADF36482.1|	154	4e-37	high-affinity potassium transporter protein 2 [Gossypium hirsutum]
Unigene27368_All	491	31	52	7.4396	11.0778	0.5744	Up	0.078866	0.17842	gi|145336292|ref|NP_174397.2|	284	3e-76	KUP10; potassium ion transmembrane transporter [Arabidopsis thaliana]
Unigene29610_All	843	35	85	4.8923	10.5468	1.1082	Up	7.3114e-05	0.00049837	gi|225436717|ref|XP_002264560.1|	277	1e-73	PREDICTED: KUP1 [Vitis vinifera] >gi|93115179|gb|ABE98259.1| KUP1 [Vitis vinifera]
Unigene5469_All	676	19	65	3.3119	10.0577	1.6026	Up	4.5093e-06	3.8788e-05	gi|145336292|ref|NP_174397.2|	244	6e-64	KUP10; potassium ion transmembrane transporter [Arabidopsis thaliana]
Unigene33474_All	318	9	30	3.3349	9.8679	1.5651	Up	0.0024533	0.01099	gi|38503205|sp|Q9M7J9.2|POT8_ARATH	55.1	2e-07	RecName: Full=Potassium transporter 8; Short=AtPOT8; Short=AtHAK8
Unigene11688_All	955	44	85	5.429	9.3099	0.7781	Up	0.0031669	0.013706	gi|225436717|ref|XP_002264560.1|	424	1e-117	PREDICTED: KUP1 [Vitis vinifera] >gi|93115179|gb|ABE98259.1| KUP1 [Vitis vinifera]
Unigene11745_All	551	33	46	7.0572	8.7325	0.3073	Up	0.3563	0.51993	gi|38503205|sp|Q9M7J9.2|POT8_ARATH	158	4e-38	RecName: Full=Potassium transporter 8; Short=AtPOT8; Short=AtHAK8
Unigene55103_All	631	21	45	3.9216	7.4596	0.9277	Up	0.013208	0.044038	gi|75161297|sp|Q8VXB1.1|HAK12_ORYSJ	333	7e-91	RecName: Full=Putative potassium transporter 12; AltName: Full=OsHAK12
Unigene53865_All	1993	54	117	3.1927	6.1406	0.9436	Up	4.3859e-05	0.00031356	gi|15232841|ref|NP_186854.1|	952	0	KUP3 (K+ UPTAKE TRANSPORTER 3); potassium ion transmembrane transporter [Arabidopsis thaliana] >gi|38503197|sp|Q9LD18.2|POT4_ARATH RecName: Full=Potassium transporter 4; Short=AtPOT4; Short=AtKUP3; Short=AtKT4
Unigene38331_All	258	7	11	3.197	4.4597	0.4802	Up	0.5125	0.65989	--	--	--	--
AKT
Unigene14998_All	713	33	42	5.4537	6.1616	0.1761	Up	0.60831	0.73612	gi|282161432|gb|ADA79675.1|	239	7e-65	shaker-like potassium channel 2 [Populus euphratica]
Unigene15425_All	471	27	33	6.7548	7.3286	0.1176	Up	0.76314	0.85453	gi|8980432|emb|CAA65254.1|	119	1e-26	potassium channel [Solanum lycopersicum]
Unigene20360_All	359	10	24	3.2823	6.9927	1.0911	Up	0.040897	0.10901	gi|283855896|gb|ADB45274.1|	123	3e-40	potassium channel [Puccinellia tenuiflora]
Unigene2718_All	264	8	14	3.5707	5.547	0.6355	Up	0.33368	0.49403	gi|1514649|emb|CAA60016.1|	148	2e-35	potassium channel [Solanum tuberosum]
Unigene35065_All	297	2	4	0.7935	1.4088	0.8282	Up	0.55641	0.70045	gi|282161430|gb|ADA79674.1|	79.3	9e-27	shaker-like potassium channel 1 [Populus euphratica]
Unigene55753_All	330	8	10	2.8566	3.1697	0.15	Up	0.84582	0.90828	gi|62242121|emb|CAI77627.1|	61.6	3e-09	potassium uptake channel [Zea mays]
Unigene57424_All	205	0	11	0	5.6127	12.4545	Up	0.00097693	0.0049918	gi|282161430|gb|ADA79674.1|	103	6e-22	shaker-like potassium channel 1 [Populus euphratica]
Unigene63704_All	336	11	25	3.8577	7.7827	1.0125	Up	0.049365	0.1235	gi|16550932|gb|AAL25648.1|AF197332_1	150	3e-36	inward-rectifying K+ channel [Eucalyptus camaldulensis]
Unigene63924_All	352	3	20	1.0043	5.9432	2.565	Up	0.00079003	0.0041378	gi|262316884|emb|CAZ64538.1|	175	1e-43	inward rectifying shaker-like K+ channel [Vitis vinifera]
Unigene708_All	1838	263	395	16.8609	22.4793	0.4149	Up	0.00027668	0.0016365	gi|4323296|gb|AAD16278.1|	587	1e-166	pulvinus inward-rectifying channel for potassium SPICK1 [Samanea saman]
Unigene10805_All	271	7	7	3.0437	2.7018	-0.1719	Down	0.81459	0.89022	gi|30682817|ref|NP_180131.2|	140	4e-33	SPIK (Shaker Pollen Inward K+ channel); cyclic nucleotide binding / inward rectifier potassium channel/ potassium channel [Arabidopsis thaliana]
Unigene33505_All	343	14	15	4.8095	4.5743	-0.0723	Down	0.88333	0.9283	gi|56744189|dbj|BAD81034.1|	191	3e-48	potassium channel NKT1 [Nicotiana tabacum]
Unigene33920_All	359	18	18	5.9081	5.2446	-0.1719	Down	0.71535	0.81823	gi|262316884|emb|CAZ64538.1|	89.7	9e-18	inward rectifying shaker-like K+ channel [Vitis vinifera]
Unigene37976_All	289	5	4	2.0386	1.4477	-0.4938	Down	0.6125	0.73749	gi|262316884|emb|CAZ64538.1|	77.8	8e-24	inward rectifying shaker-like K+ channel [Vitis vinifera]
Unigene4636_All	561	24	21	5.041	3.9155	-0.3645	Down	0.39659	0.55654	gi|126508576|gb|ABO15470.1|	165	3e-40	AKT1-like K+ channel LilKT1 [Lilium longiflorum]
Unigene47159_All	278	7	2	2.967	0.7525	-1.9792	Down	0.07337	0.16839	gi|1514649|emb|CAA60016.1|	137	4e-32	potassium channel [Solanum tuberosum]
Unigene61259_All	253	8	8	3.726	3.3075	-0.1719	Down	0.80323	0.88071	gi|110743412|dbj|BAE99592.1|	142	2e-33	K+ transporter [Arabidopsis thaliana]
Unigene57190_All	204	2	4	1.1552	2.051	0.8282	Up	0.55641	0.69882	gi|15227701|ref|NP_180568.1|	56.2	1e-07	ATKT1 (POTASSIUM TRANSPORTER 1); potassium ion transmembrane transporter [Arabidopsis thaliana] >gi|38502834|sp|O22397.2|POT1_ARATH RecName: Full=Potassium transporter 1; Short=AtPOT1; Short=AtKUP1; Short=AtKT1 >gi|2654088|gb|AAB87687.1| potassium transporter [Arabidopsis thaliana] >gi|2688979|gb|AAB88901.1| high-affinity potassium transporter [Arabidopsis thaliana] >gi|3150413|gb|AAC16965.1| hig…
Unigene4060_All	373	17	7	5.3704	1.963	-1.452	Down	0.020439	0.063483	gi|15227701|ref|NP_180568.1|	85.9	1e-16	ATKT1 (POTASSIUM TRANSPORTER 1); potassium ion transmembrane transporter [Arabidopsis thaliana] >gi|38502834|sp|O22397.2|POT1_ARATH RecName: Full=Potassium transporter 1; Short=AtPOT1; Short=AtKUP1; Short=AtKT1 >gi|2654088|gb|AAB87687.1| potassium transporter [Arabidopsis thaliana] >gi|2688979|gb|AAB88901.1| high-affinity potassium transporter [Arabidopsis thaliana] >gi|3150413|gb|AAC16965.1| hig…
Unigene41099_All	280	10	2	4.2083	0.7471	-2.4939	Down	0.012607	0.042594	gi|15227701|ref|NP_180568.1|	139	1e-32	ATKT1 (POTASSIUM TRANSPORTER 1); potassium ion transmembrane transporter [Arabidopsis thaliana] >gi|38502834|sp|O22397.2|POT1_ARATH RecName: Full=Potassium transporter 1; Short=AtPOT1; Short=AtKUP1; Short=AtKT1 >gi|2654088|gb|AAB87687.1| potassium transporter [Arabidopsis thaliana] >gi|2688979|gb|AAB88901.1| high-affinity potassium transporter [Arabidopsis thaliana] >gi|3150413|gb|AAC16965.1| hig…
HAK
Unigene27946_All	1040	320	744	36.2565	74.8291	1.0454	Up	2.0526e-29	9.9616e-28	gi|14091473|gb|AAK53760.1|AF367866_1	372	1e-102	potassium transporter HAK3p [Mesembryanthemum crystallinum]
Unigene26059_All	782	407	413	61.3278	55.2426	-0.1508	Down	0.13431	0.26323	gi|92109212|dbj|BAE93349.1|	344	6e-94	potassium transporter [Phragmites australis]
Unigene28118_All	707	83	212	13.8334	31.3651	1.181	Up	3.6552e-11	5.943e-10	gi|3176686|gb|AAC18809.1|	103	2e-21	Similar to high affinity potassium transporter, HAK1 protein gb|U22945 from Schwanniomyces occidentalis [Arabidopsis thaliana]
Unigene22577_All	1914	425	512	26.1648	27.9807	0.0968	Up	0.30758	0.46522	gi|297837505|ref|XP_002886634.1|	786	0	potassium transporter family protein [Arabidopsis lyrata subsp. lyrata] >gi|297332475|gb|EFH62893.1| potassium transporter family protein [Arabidopsis lyrata subsp. lyrata]
Unigene65080_All	666	18	51	3.1847	8.0099	1.3306	Up	0.00041587	0.002353	gi|115469462|ref|NP_001058330.1|	204	5e-52	Os06g0671000 [Oryza sativa Japonica Group] >gi|75114430|sp|Q652J4.1|HAK13_ORYSJ RecName: Full=Probable potassium transporter 13; AltName: Full=OsHAK13 >gi|113596370|dbj|BAF20244.1| Os06g0671000 [Oryza sativa Japonica Group]
Unigene54929_All	432	7	29	1.9093	7.0217	1.8788	Up	0.0007281	0.0038528	gi|115469462|ref|NP_001058330.1|	135	8e-52	Os06g0671000 [Oryza sativa Japonica Group] >gi|75114430|sp|Q652J4.1|HAK13_ORYSJ RecName: Full=Probable potassium transporter 13; AltName: Full=OsHAK13 >gi|113596370|dbj|BAF20244.1| Os06g0671000 [Oryza sativa Japonica Group]
Unigene12527_All	354	10	21	3.3286	6.2051	0.8985	Up	0.10447	0.21512	gi|115469462|ref|NP_001058330.1|	192	7e-49	Os06g0671000 [Oryza sativa Japonica Group] >gi|75114430|sp|Q652J4.1|HAK13_ORYSJ RecName: Full=Probable potassium transporter 13; AltName: Full=OsHAK13 >gi|113596370|dbj|BAF20244.1| Os06g0671000 [Oryza sativa Japonica Group]
Unigene64325_All	397	5	23	1.4841	6.0599	2.0297	Up	0.0016546	0.0078712	gi|225436717|ref|XP_002264560.1|	142	1e-33	PREDICTED: KUP1 [Vitis vinifera] >gi|93115179|gb|ABE98259.1| KUP1 [Vitis vinifera]
Unigene35034_All	633	11	26	2.0477	4.2964	1.0691	Up	0.035975	0.09828	gi|115460518|ref|NP_001053859.1|	144	6e-76	Os04g0613900 [Oryza sativa Japonica Group] >gi|82592898|sp|Q7XLC6.3|HAK11_ORYSJ RecName: Full=Probable potassium transporter 11; AltName: Full=OsHAK11 >gi|113565430|dbj|BAF15773.1| Os04g0613900 [Oryza sativa Japonica Group]
Unigene64584_All	444	0	18	0	4.2405	12.05	Up	1.1438e-05	9.1535e-05	gi|115469462|ref|NP_001058330.1|	135	1e-31	Os06g0671000 [Oryza sativa Japonica Group] >gi|75114430|sp|Q652J4.1|HAK13_ORYSJ RecName: Full=Probable potassium transporter 13; AltName: Full=OsHAK13 >gi|113596370|dbj|BAF20244.1| Os06g0671000 [Oryza sativa Japonica Group]
Unigene30105_All	359	11	13	3.6105	3.7877	0.0691	Up	0.92166	0.94768	gi|225436717|ref|XP_002264560.1|	163	6e-40	PREDICTED: KUP1 [Vitis vinifera] >gi|93115179|gb|ABE98259.1| KUP1 [Vitis vinifera]
Unigene19923_All	382	15	10	4.627	2.7382	-0.7568	Down	0.19836	0.34619	gi|297607784|ref|NP_001060589.2|	221	3e-57	Os07g0669700 [Oryza sativa Japonica Group] >gi|62900304|sp|Q8H3P9.3|HAK7_ORYSJ RecName: Full=Potassium transporter 7; AltName: Full=OsHAK7 >gi|255678052|dbj|BAF22503.2| Os07g0669700 [Oryza sativa Japonica Group]
Unigene48231_All	329	26	8	9.3121	2.5435	-1.8723	Down	0.00054769	0.0029949	gi|7108599|gb|AAF36491.1|AF129479_1	72	2e-12	HAK2 [Hordeum vulgare subsp. vulgare]
CHX
Unigene38624_All	1740	109	147	7.3815	8.8369	0.2596	Up	0.15537	0.29518	gi|224106101|ref|XP_002314043.1|	420	1e-134	cation proton exchanger [Populus trichocarpa] >gi|222850451|gb|EEE87998.1| cation proton exchanger [Populus trichocarpa]
Unigene31130_All	1407	107	118	8.9611	8.7724	-0.0307	Down	0.86955	0.92145	gi|224142305|ref|XP_002324499.1|	214	7e-73	cation proton exchanger [Populus trichocarpa] >gi|222865933|gb|EEF03064.1| cation proton exchanger [Populus trichocarpa]
Unigene4337_All	616	43	46	8.2254	7.811	-0.0746	Down	0.80228	0.88084	gi|224093643|ref|XP_002309947.1|	95.1	5e-19	cation proton exchanger [Populus trichocarpa] >gi|222852850|gb|EEE90397.1| cation proton exchanger [Populus trichocarpa]
Unigene22396_All	1256	74	91	6.9424	7.5785	0.1265	Up	0.58053	0.71326	gi|87240332|gb|ABD32190.1|	382	1e-105	Sodium/hydrogen exchanger [Medicago truncatula]
Unigene18557_All	611	24	36	4.6285	6.163	0.4131	Up	0.28271	0.44298	gi|224072959|ref|XP_002303942.1|	221	6e-57	cation proton exchanger [Populus trichocarpa] >gi|222841374|gb|EEE78921.1| cation proton exchanger [Populus trichocarpa]
Unigene64193_All	379	7	22	2.1763	6.0718	1.4802	Up	0.013431	0.044666	gi|224142305|ref|XP_002324499.1|	103	6e-22	cation proton exchanger [Populus trichocarpa] >gi|222865933|gb|EEF03064.1| cation proton exchanger [Populus trichocarpa]
Unigene64762_All	490	0	25	0	5.3367	12.3817	Up	1.3392e-07	1.4553e-06	gi|224146668|ref|XP_002326091.1|	122	2e-27	cation proton exchanger [Populus trichocarpa] >gi|222862966|gb|EEF00473.1| cation proton exchanger [Populus trichocarpa]
Unigene22739_All	691	61	32	10.4021	4.844	-1.1026	Down	0.00033318	0.0019268	gi|15225447|ref|NP_178985.1|	142	4e-33	ATCHX15; monovalent cation:proton antiporter/ sodium:hydrogen antiporter [Arabidopsis thaliana] >gi|75313480|sp|Q9SIT5.1|CHX15_ARATH RecName: Full=Cation/H(+) antiporter 15; AltName: Full=Protein CATION/H+ EXCHANGER 15; Short=AtCHX15 >gi|61658321|gb|AAX49544.1| cation/H+ exchanger [Arabidopsis thaliana]
Unigene28820_All	632	16	26	2.9831	4.3032	0.5286	Up	0.25497	0.41152	gi|226858200|gb|ACO87678.1|	108	1e-39	cation/proton exchanger [Brachypodium sylvaticum]
Unigene12717_All	501	15	18	3.528	3.7581	0.0912	Up	0.86965	0.92138	gi|224096008|ref|XP_002310518.1|	71.6	4e-12	cation proton exchanger [Populus trichocarpa] >gi|222853421|gb|EEE90968.1| cation proton exchanger [Populus trichocarpa]
Unigene27184_All	304	6	10	2.3257	3.4408	0.5651	Up	0.47047	0.62109	gi|34148074|gb|AAQ62583.1|	75.1	5e-17	CHX3 [Glycine max]
Unigene44211_All	222	9	7	4.777	3.2982	-0.5344	Down	0.46412	0.61566	gi|79441748|ref|NP_190776.2|	59.7	1e-08	chx28 (cation/hydrogen exchanger 28); monovalent cation:proton antiporter [Arabidopsis thaliana] >gi|298351604|sp|Q8L709.2|CHX28_ARATH RecName: Full=Cation/H(+) antiporter 28; AltName: Full=Protein CATION/H+ EXCHANGER 28; Short=AtCHX28
Unigene55599_All	1750	21	45	1.414	2.6897	0.9277	Up	0.013208	0.044036	gi|224106101|ref|XP_002314043.1|	408	1e-135	cation proton exchanger [Populus trichocarpa] >gi|222850451|gb|EEE87998.1| cation proton exchanger [Populus trichocarpa]
Unigene38036_All	400	10	10	2.9458	2.615	-0.1718	Down	0.78243	0.86852	gi|297826419|ref|XP_002881092.1|	81.6	2e-15	ATCHX13 [Arabidopsis lyrata subsp. lyrata] >gi|297326931|gb|EFH57351.1| ATCHX13 [Arabidopsis lyrata subsp. lyrata]
Unigene62951_All	295	16	7	6.391	2.482	-1.3645	Down	0.031984	0.089883	gi|87241045|gb|ABD32903.1|	139	1e-32	Sodium/hydrogen exchanger [Medicago truncatula]
Unigene63835_All	345	4	7	1.3662	2.1223	0.6355	Up	0.5128	0.65748	gi|15225447|ref|NP_178985.1|	187	4e-47	ATCHX15; monovalent cation:proton antiporter/ sodium:hydrogen antiporter [Arabidopsis thaliana] >gi|75313480|sp|Q9SIT5.1|CHX15_ARATH RecName: Full=Cation/H(+) antiporter 15; AltName: Full=Protein CATION/H+ EXCHANGER 15; Short=AtCHX15 >gi|61658321|gb|AAX49544.1| cation/H+ exchanger [Arabidopsis thaliana]
Unigene47929_All	310	20	3	7.6022	1.0123	-2.9088	Down	8.9485e-05	0.00059651	gi|15230547|ref|NP_190077.1|	68.2	3e-11	ATCHX12; monovalent cation:proton antiporter/ sodium:hydrogen antiporter [Arabidopsis thaliana]
Unigene47939_All	310	7	3	2.6608	1.0123	-1.3942	Down	0.15869	0.29473	gi|15225447|ref|NP_178985.1|	156	6e-38	ATCHX15; monovalent cation:proton antiporter/ sodium:hydrogen antiporter [Arabidopsis thaliana] >gi|75313480|sp|Q9SIT5.1|CHX15_ARATH RecName: Full=Cation/H(+) antiporter 15; AltName: Full=Protein CATION/H+ EXCHANGER 15; Short=AtCHX15 >gi|61658321|gb|AAX49544.1| cation/H+ exchanger [Arabidopsis thaliana]
Unigene35886_All	1067	10	5	1.1043	0.4902	-1.1717	Down	0.13527	0.26482	gi|224142305|ref|XP_002324499.1|	117	2e-43	cation proton exchanger [Populus trichocarpa] >gi|222865933|gb|EEF03064.1| cation proton exchanger [Populus trichocarpa]
KEA
Unigene28088_All	589	163	120	32.6093	21.3107	-0.6137	Down	0.00037228	0.0021284	gi|149900503|gb|ABR32183.1|	152	3e-36	peptide transporter [Hakea actites]
Unigene39703_All	274	7	2	3.0104	0.7635	-1.9793	Down	0.07337	0.16892	gi|240255750|ref|NP_567272.4|	68.2	2e-15	KEA3; potassium ion transmembrane transporter/ potassium:hydrogen antiporter [Arabidopsis thaliana]
Unigene43622_All	214	10	5	5.5063	2.4439	-1.1719	Down	0.13527	0.26466	gi|240255750|ref|NP_567272.4|	124	3e-28	KEA3; potassium ion transmembrane transporter/ potassium:hydrogen antiporter [Arabidopsis thaliana]
Unigene4820_All	536	384	406	84.4182	79.2304	-0.0915	Down	0.37197	0.53309	gi|149900503|gb|ABR32183.1|	79	3e-14	peptide transporter [Hakea actites]
Unigene49533_All	3443	66	86	2.2588	2.6127	0.21	Up	0.37774	0.53714	gi|225454115|ref|XP_002269352.1|	1140	0	PREDICTED: similar to KEA1 (K EFFLUX ANTIPORTER 1); potassium:hydrogen antiporter [Vitis vinifera]
Unigene4820_All	536	384	406	84.4182	79.2304	-0.0915	Down	0.37197	0.53309	gi|149900503|gb|ABR32183.1|	79	3e-14	peptide transporter [Hakea actites]
Unigene49533_All	3443	66	86	2.2588	2.6127	0.21	Up	0.37774	0.53714	gi|225454115|ref|XP_002269352.1|	1140	0	PREDICTED: similar to KEA1 (K EFFLUX ANTIPORTER 1); potassium:hydrogen antiporter [Vitis vinifera]
Unigene53119_All	236	7	20	3.4951	8.8644	1.3427	Up	0.028867	0.082331	gi|18423310|ref|NP_568763.1|	71.2	8e-25	KEA5; potassium ion transmembrane transporter/ potassium:hydrogen antiporter [Arabidopsis thaliana] >gi|75304451|sp|Q8VYR9.1|KEA5_ARATH RecName: Full=K(+) efflux antiporter 5; Short=AtKEA5 >gi|21537045|gb|AAM61386.1| potassium/proton antiporter-like protein [Arabidopsis thaliana]
Unigene54277_All	271	6	19	2.6089	7.3336	1.4911	Up	0.021465	0.06615	gi|240255750|ref|NP_567272.4|	114	3e-25	KEA3; potassium ion transmembrane transporter/ potassium:hydrogen antiporter [Arabidopsis thaliana]
Unigene57791_All	209	4	8	2.2552	4.0038	0.8281	Up	0.3716	0.53379	gi|240255750|ref|NP_567272.4|	99.8	9e-21	KEA3; potassium ion transmembrane transporter/ potassium:hydrogen antiporter [Arabidopsis thaliana]
Unigene678_All	4019	1305	1362	38.2615	35.4479	-0.1102	Down	0.048589	0.12178	gi|225454115|ref|XP_002269352.1|	1172	0	PREDICTED: similar to KEA1 (K EFFLUX ANTIPORTER 1); potassium:hydrogen antiporter [Vitis vinifera]
KOC
Unigene23367_All	276	7	17	2.9885	6.4427	1.1082	Up	0.084546	0.18734	gi|161334558|gb|ABX60975.1|	162	1e-39	TPK1 [Nicotiana tabacum]
Unigene19269_All	706	40	85	6.6761	12.5935	0.9156	Up	0.00069985	0.0037173	gi|224116730|ref|XP_002331863.1|	176	3e-43	outward rectifying potassium channel [Populus trichocarpa] >gi|222875381|gb|EEF12512.1| outward rectifying potassium channel [Populus trichocarpa]
Unigene8178_All	507	39	50	9.0641	10.3156	0.1866	Up	0.55224	0.69587	gi|224128167|ref|XP_002320260.1|	85.9	2e-16	outward rectifying potassium channel [Populus trichocarpa] >gi|222861033|gb|EEE98575.1| outward rectifying potassium channel [Populus trichocarpa]
Unigene56865_All	201	11	16	6.4486	8.3264	0.3687	Up	0.53023	0.67665	gi|224082562|ref|XP_002306742.1|	110	6e-24	outward rectifying potassium channel [Populus trichocarpa] >gi|222856191|gb|EEE93738.1| outward rectifying potassium channel [Populus trichocarpa]
Unigene9256_All	242	66	128	32.1365	55.3255	0.7837	Up	0.00025951	0.0015462	gi|224097414|ref|XP_002310924.1|	73.9	5e-13	outward rectifying potassium channel [Populus trichocarpa] >gi|222850744|gb|EEE88291.1| outward rectifying potassium channel [Populus trichocarpa]
Unigene20095_All	789	49	59	7.3179	7.8218	0.0961	Up	0.73737	0.83437	gi|224066569|ref|XP_002302141.1|	149	3e-35	outward rectifying potassium channel [Populus trichocarpa] >gi|222843867|gb|EEE81414.1| outward rectifying potassium channel [Populus trichocarpa]
Unigene20125_All	376	14	22	4.3874	6.1202	0.4802	Up	0.33987	0.50095	gi|13276863|emb|CAC34339.1|	67	6e-11	K+ channel protein [Solanum tuberosum]
Unigene1057_All	401	140	182	41.139	47.4742	0.2066	Up	0.2038	0.35432	gi|13276863|emb|CAC34339.1|	143	5e-34	K+ channel protein [Solanum tuberosum]
Unigene22675_All	1393	527	338	44.5789	25.3803	-0.8127	Down	2.4942e-16	6.0141e-15	gi|9739011|gb|AAF97863.1|	429	1e-119	outward-rectifying potassium channel KCO1 [Eucalyptus camaldulensis]
Unigene40263_All	800	30	26	4.4188	3.3995	-0.3783	Down	0.32671	0.48546	gi|224116730|ref|XP_002331863.1|	95.9	2e-29	outward rectifying potassium channel [Populus trichocarpa] >gi|222875381|gb|EEF12512.1| outward rectifying potassium channel [Populus trichocarpa]
Unigene50188_All	515	16	17	3.6609	3.4528	-0.0844	Down	0.85822	0.91482	gi|224116438|ref|XP_002317301.1|	180	6e-45	outward rectifying potassium channel [Populus trichocarpa] >gi|222860366|gb|EEE97913.1| outward rectifying potassium channel [Populus trichocarpa]
Unigene39519_All	639	5	3	0.922	0.4911	-0.9087	Down	0.39789	0.55693	gi|224068707|ref|XP_002302805.1|	236	1e-61	outward rectifying potassium channel [Populus trichocarpa] >gi|222844531|gb|EEE82078.1| outward rectifying potassium channel [Populus trichocarpa]
Unigene25217_All	963	169	171	20.679	18.5738	-0.1549	Down	0.32113	0.47945	gi|224068707|ref|XP_002302805.1|	400	1e-110	outward rectifying potassium channel [Populus trichocarpa] >gi|222844531|gb|EEE82078.1| outward rectifying potassium channel [Populus trichocarpa]
Unigene37885_All	386	8	3	2.4422	0.813	-1.5869	Down	0.096544	0.20663	gi|194241586|gb|ACF35048.1|	61.6	3e-09	outward rectifying K+ channel [Hevea brasiliensis]
Unigene61259_All	253	8	8	3.726	3.3075	-0.1719	Down	0.80323	0.88071	gi|110743412|dbj|BAE99592.1|	142	2e-33	K+ transporter [Arabidopsis thaliana]
Unigene6559_All	547	37	22	7.9705	4.2069	-0.9219	Down	0.016157	0.052112	gi|226463654|gb|EEH60932.1|	57	1e-07	camta-like transcriptional regulator [Micromonas pusilla CCMP1545]
Unigene43016_All	207	3	1	1.7077	0.5053	-1.7568	Down	0.30505	0.46327	--	--	--	--
Na+/H+ antiporter
SOS
Unigene798_All	3662	846	1208	27.2221	34.5048	0.342	Up	1.0627e-07	1.1714e-06	gi|224830812|gb|ACN66494.1|	1638	0	salt overly sensitive 1B [Chenopodium quinoa]
Unigene35995_All	991	4	0	0.4756	0	-8.8936	Down	0.045992	0.11826	gi|224830812|gb|ACN66494.1|	517	1e-145	salt overly sensitive 1B [Chenopodium quinoa]
Unigene35827_All	351	10	3	3.3571	0.894	-1.9089	Down	0.033754	0.094071	gi|124301347|gb|ABN04858.1|	129	1e-30	salt-overly-sensitive 1 [Mesembryanthemum crystallinum] >gi|150247013|emb|CAN99591.1| salt-overly-sensitive 1 [Mesembryanthemum crystallinum]
NHX
Unigene32548_All	1647	139	195	9.9447	12.3843	0.3165	Up	0.047843	0.12092	gi|150247015|emb|CAO01506.1|	707	0	Na+/H+ antiporter [Mesembryanthemum crystallinum]
Unigene20634_All	1434	282	612	23.1723	44.6409	0.946	Up	5.2799e-21	1.7225e-19	gi|47679397|gb|AAT36679.1|	287	1e-134	NHX1 [Citrus reticulata]
Unigene5272_All	631	54	143	10.084	23.7049	1.2331	Up	1.964e-08	2.3573e-07	gi|295048560|dbj|BAJ06110.1|	90.5	1e-17	sodium/proton antiporter [Salsola komarovii]
Unigene3196_All	350	14	47	4.7134	14.0463	1.5754	Up	0.00012403	0.00079777	gi|34484304|gb|AAQ72785.1|	164	9e-47	Na+/H+ antiporter [Chenopodium glaucum]
Unigene28492_All	549	50	72	10.7317	13.718	0.3542	Up	0.1841	0.32718	gi|255317077|gb|ACU01856.1|	147	5e-35	Na+/H+ exchanger 5 [Populus euphratica]
Unigene13066_All	308	18	28	6.8864	9.5091	0.4656	Up	0.2923	0.45392	gi|150247015|emb|CAO01506.1|	183	5e-46	Na+/H+ antiporter [Mesembryanthemum crystallinum]
Unigene8445_All	697	280	262	47.3364	39.3187	-0.2677	Down	0.030712	0.086924	gi|150247009|emb|CAN99589.1|	369	1e-101	vacuolar Na+/H+ antiporter [Mesembryanthemum crystallinum]
Unigene752_All	1451	353	301	28.6667	21.6985	-0.4018	Down	0.00037506	0.0021439	gi|33327263|gb|AAQ08988.1|	554	1e-156	Na/H antiporter Nhx1 [Tetragonia tetragonioides]
Unigene20040_All	685	43	25	7.3969	3.8175	-0.9543	Down	0.0075609	0.028123	gi|158935521|emb|CAP16138.1|	376	1e-103	Na+/H+ antiporter [Mesembryanthemum crystallinum]
Unigene39367_All	357	18	2	5.9412	0.586	-3.3418	Down	7.6577e-05	0.00052038	gi|54645913|gb|AAV36562.1|	123	5e-37	nhx1 antiporter [Vitis vinifera]
Unigene47872_All	307	8	2	3.0706	0.6814	-2.1719	Down	0.041375	0.10963	gi|19919844|gb|AAM08405.1|AF490588_1	164	2e-40	Na+/H+ exchanger 4 [Arabidopsis thaliana]
Unigene46892_All	269	11	5	4.8185	1.9442	-1.3094	Down	0.08726	0.19187	gi|19919844|gb|AAM08405.1|AF490588_1	147	5e-35	Na+/H+ exchanger 4 [Arabidopsis thaliana]
Nha-like protein
Unigene21203_All	1926	188	406	11.5019	22.0496	0.9389	Up	2.7969e-14	5.8804e-13	gi|150247011|emb|CAN99590.1|	875	0	Na+/H+ antiporter [Mesembryanthemum crystallinum]
Unigene22396_All	1256	74	91	6.9424	7.5785	0.1265	Up	0.58053	0.71326	gi|87240332|gb|ABD32190.1|	382	1e-105	Sodium/hydrogen exchanger [Medicago truncatula]
Unigene54171_All	938	7	29	0.8794	3.2339	1.8787	Up	0.0007281	0.0038531	gi|157689356|gb|ABV65234.1|	410	1e-121	NADH-plastoquinone oxidoreductase subunit 5 [Strasburgeria robusta]
Unigene49421_All	843	72	82	10.0641	10.1746	0.0158	Up	0.95138	0.96754	gi|157689356|gb|ABV65234.1|	504	1e-142	NADH-plastoquinone oxidoreductase subunit 5 [Strasburgeria robusta]
Unigene39667_All	614	0	2	0	0.3407	8.4124	Up	0.29733	0.46007	gi|150247011|emb|CAN99590.1|	194	4e-68	Na+/H+ antiporter [Mesembryanthemum crystallinum]
Unigene16859_All	363	687	1080	223.008	311.206	0.4808	Up	5.414e-12	9.5619e-11	gi|126517667|gb|ABO16285.1|	210	4e-54	NADH dehydrogenase subunit F [Trichostigma octandrum]
Unigene59927_All	235	19	46	9.527	20.4749	1.1038	Up	0.0038425	0.016008	gi|256260760|gb|ACU65499.1|	154	4e-37	NADH dehydrogenase subunit F [Myricaria bracteata]
Unigene24319_All	219	6	8	3.2283	3.821	0.2432	Up	0.77948	0.86731	gi|296040759|gb|ADG85347.1|	150	3e-36	NADH dehydrogenase subunit 5 [Silene latifolia]
Unigene62951_All	295	16	7	6.391	2.482	-1.3645	Down	0.031984	0.089883	gi|87241045|gb|ABD32903.1|	139	1e-32	Sodium/hydrogen exchanger [Medicago truncatula]
Unigene44526_All	227	13	5	6.7482	2.304	-1.5504	Down	0.034447	0.094786	gi|297610576|ref|NP_001064724.2|	125	1e-28	Os10g0447900 [Oryza sativa Japonica Group] >gi|255679453|dbj|BAF26638.2| Os10g0447900 [Oryza sativa Japonica Group]
V-H+-ATPase
Unigene63112_All	303	0	1	0	0.3452	8.4313	Up	0.56127	0.6982	gi|297797892|ref|XP_002866830.1|	132	1e-30	VHA-A3 [Arabidopsis lyrata subsp. lyrata] >gi|297312666|gb|EFH43089.1| VHA-A3 [Arabidopsis lyrata subsp. lyrata]
Unigene15764_All	303	0	1	0	0.3452	8.4313	Up	0.56127	0.6982	gi|297797892|ref|XP_002866830.1|	132	1e-30	VHA-A3 [Arabidopsis lyrata subsp. lyrata] >gi|297312666|gb|EFH43089.1| VHA-A3 [Arabidopsis lyrata subsp. lyrata]
Unigene13159_All	260	27	59	12.2366	23.7361	0.9559	Up	0.0035175	0.0149	gi|156616913|gb|ABU87506.1|	50.4	6e-06	V-H(+)-ATPase subunit A [Glycine max]
Unigene8615_All	1091	640	1171	69.1234	112.27	0.6997	Up	8.9158e-24	3.3593e-22	gi|91992506|gb|ABE72969.1|	153	4e-36	ATPase [Camellia sinensis]
Unigene32194_All	287	41	68	16.8334	24.7832	0.558	Up	0.049585	0.12382	gi|156616913|gb|ABU87506.1|	94	5e-19	V-H(+)-ATPase subunit A [Glycine max]
Unigene14517_All	440	557	813	149.167	193.272	0.3737	Up	2.1692e-06	1.9685e-05	gi|29423617|gb|AAO73433.1|	194	3e-49	vacuolar membrane ATPase subunit c'' [Citrus limon]
Unigene48766_All	606	444	626	86.3337	108.052	0.3237	Up	0.00028178	0.0016613	gi|192910830|gb|ACF06523.1|	232	2e-60	vacuolar ATP synthase subunit E [Elaeis guineensis]
Unigene23403_All	1219	170	238	16.4329	20.4223	0.3136	Up	0.030139	0.085468	gi|297822557|ref|XP_002879161.1|	489	1e-137	VHA-A1 [Arabidopsis lyrata subsp. lyrata] >gi|297325000|gb|EFH55420.1| VHA-A1 [Arabidopsis lyrata subsp. lyrata]
Unigene27100_All	221	162	224	86.3759	106.02	0.2956	Up	0.046703	0.11844	gi|297839757|ref|XP_002887760.1|	148	2e-35	VHA-A [Arabidopsis lyrata subsp. lyrata] >gi|297333601|gb|EFH64019.1| VHA-A [Arabidopsis lyrata subsp. lyrata]
Unigene5921_All	338	184	254	64.1462	78.6046	0.2932	Up	0.035495	0.097164	gi|15219234|ref|NP_178011.1|	215	1e-55	VHA-A (VACUOLAR ATP SYNTHASE SUBUNIT A); ATP binding / hydrogen ion transporting ATP synthase, rotational mechanism / hydrolase, acting on acid anhydrides, catalyzing transmembrane movement of substances / proton-transporting ATPase, rotational mechanism [Arabidopsis thaliana] >gi|79321468|ref|NP_001031299.1| VHA-A (VACUOLAR ATP SYNTHASE SUBUNIT A); ATP binding / hydrogen ion transporting ATP syn…
Unigene38012_All	251	81	111	38.026	46.2573	0.2827	Up	0.18127	0.32372	gi|226531203|ref|NP_001149476.1|	76.6	8e-14	vacuolar ATP synthase subunit F [Zea mays] >gi|195627436|gb|ACG35548.1| vacuolar ATP synthase subunit F [Zea mays]
Unigene18074_All	413	184	252	52.4974	63.8236	0.2818	Up	0.043715	0.11464	gi|12585490|sp|Q9SM09.1|VATA_CITUN	256	5e-68	RecName: Full=V-type proton ATPase catalytic subunit A; Short=V-ATPase subunit A; AltName: Full=Vacuolar proton pump subunit alpha; AltName: Full=V-ATPase 69 kDa subunit >gi|6518112|dbj|BAA87891.1| H+-ATPase catalytic subunit [Citrus unshiu]
Unigene5444_All	596	181	236	35.7851	41.4187	0.2109	Up	0.13945	0.27097	gi|137460|sp|P09469.1|VATA_DAUCA	366	1e-101	RecName: Full=V-type proton ATPase catalytic subunit A; Short=V-ATPase subunit A; AltName: Full=Vacuolar proton pump subunit alpha; AltName: Full=V-ATPase 69 kDa subunit >gi|167560|gb|AAA33139.1| 70kD vacuolar H+-ATPase [Daucus carota]
Unigene8331_All	383	312	382	95.9899	104.327	0.1202	Up	0.27622	0.43714	gi|192910830|gb|ACF06523.1|	137	5e-32	vacuolar ATP synthase subunit E [Elaeis guineensis]
Unigene6864_All	296	244	296	97.1332	104.6	0.1068	Up	0.39363	0.55473	gi|111154399|gb|ABH07428.1|	77.4	4e-14	vacuolar H+-ATPase subunit C [Gossypium hirsutum]
Unigene14833_All	515	339	410	77.5644	83.2736	0.1025	Up	0.33463	0.4949	gi|1352830|sp|P49087.1|VATA_MAIZE	63.2	1e-09	RecName: Full=V-type proton ATPase catalytic subunit A; Short=V-ATPase subunit A; AltName: Full=Vacuolar proton pump subunit alpha; AltName: Full=V-ATPase 69 kDa subunit >gi|1049253|gb|AAA80346.1| vacuolar ATPase 69 kDa subunit [Zea mays]
Unigene32662_All	536	517	611	113.657	119.236	0.0691	Up	0.42392	0.584	gi|226503661|ref|NP_001146965.1|	199	2e-50	vacuolar ATPase subunit H protein [Zea mays] >gi|195605938|gb|ACG24799.1| vacuolar ATPase subunit H protein [Zea mays]
Unigene18679_All	761	378	434	58.5298	59.6535	0.0274	Up	0.78918	0.87453	gi|18420373|ref|NP_568051.1|	272	4e-72	VHA-A3 (VACUOLAR PROTON ATPASE A3); ATPase [Arabidopsis thaliana] >gi|16974583|gb|AAL31187.1| AT4g39080/F19H22_180 [Arabidopsis thaliana] >gi|27363224|gb|AAO11531.1| At4g39080/F19H22_180 [Arabidopsis thaliana]
Unigene14939_All	761	378	434	58.5298	59.6535	0.0274	Up	0.78918	0.87453	gi|18420373|ref|NP_568051.1|	272	4e-72	VHA-A3 (VACUOLAR PROTON ATPASE A3); ATPase [Arabidopsis thaliana] >gi|16974583|gb|AAL31187.1| AT4g39080/F19H22_180 [Arabidopsis thaliana] >gi|27363224|gb|AAO11531.1| At4g39080/F19H22_180 [Arabidopsis thaliana]
Unigene13111_All	487	210	239	50.8113	51.3334	0.0147	Up	0.91701	0.94402	gi|134034502|gb|ABO45932.1|	167	5e-41	vacuolar ATPase subunit B [Halostachys caspica]
Unigene27358_All	407	476	537	137.81	138.01	0.0021	Up	0.98366	0.98906	gi|12585490|sp|Q9SM09.1|VATA_CITUN	254	3e-67	RecName: Full=V-type proton ATPase catalytic subunit A; Short=V-ATPase subunit A; AltName: Full=Vacuolar proton pump subunit alpha; AltName: Full=V-ATPase 69 kDa subunit >gi|6518112|dbj|BAA87891.1| H+-ATPase catalytic subunit [Citrus unshiu]
Unigene31534_All	441	402	448	107.413	106.26	-0.0156	Down	0.87312	0.92024	gi|75243541|sp|Q84ZC0.1|VATH_ORYSJ	66.2	1e-10	RecName: Full=Probable V-type proton ATPase subunit H; Short=V-ATPase subunit H; AltName: Full=Vacuolar proton pump subunit H
Unigene31417_All	258	254	283	116.007	114.735	-0.0159	Down	0.89595	0.93507	gi|118429132|gb|ABK91686.1|	174	4e-43	vacuolar ATPase subunit B [Kalidium foliatum]
Unigene12019_All	782	453	504	68.2592	67.4147	-0.018	Down	0.84562	0.90921	gi|111154399|gb|ABH07428.1|	442	1e-123	vacuolar H+-ATPase subunit C [Gossypium hirsutum]
Unigene46409_All	1909	250	267	15.4313	14.6297	-0.077	Down	0.5427	0.68636	gi|226503661|ref|NP_001146965.1|	634	1e-180	vacuolar ATPase subunit H protein [Zea mays] >gi|195605938|gb|ACG24799.1| vacuolar ATPase subunit H protein [Zea mays]
Unigene31885_All	475	536	564	132.966	124.198	-0.0984	Down	0.25756	0.41495	gi|29424043|gb|AAO73463.1|	56.6	1e-07	vacuolar H(+)-ATPase subunit B [Suaeda salsa]
Unigene9415_All	1505	101	105	7.9078	7.2977	-0.1158	Down	0.56207	0.6991	gi|297822557|ref|XP_002879161.1|	806	0	VHA-A1 [Arabidopsis lyrata subsp. lyrata] >gi|297325000|gb|EFH55420.1| VHA-A1 [Arabidopsis lyrata subsp. lyrata]
Unigene30783_All	1141	2136	2203	220.59	201.957	-0.1273	Down	0.0036627	0.015418	gi|118721470|dbj|BAF38479.1|	613	1e-174	vacuolar H+-ATPase subunit B [Zostera marina]
Unigene9762_All	254	117	117	54.2778	48.1818	-0.1719	Down	0.3608	0.5253	gi|297839757|ref|XP_002887760.1|	171	3e-42	VHA-A [Arabidopsis lyrata subsp. lyrata] >gi|297333601|gb|EFH64019.1| VHA-A [Arabidopsis lyrata subsp. lyrata]
Unigene23822_All	225	552	520	289.086	241.742	-0.258	Down	0.0034101	0.01459	gi|29290712|gb|AAO69667.1|	119	8e-27	vacuolar ATPase subunit E [Phaseolus acutifolius]
Unigene28038_All	692	976	898	166.193	135.738	-0.292	Down	1.1837e-05	9.453e-05	gi|3334411|sp|Q41396.1|VATE_SPIOL	270	1e-71	RecName: Full=V-type proton ATPase subunit E; Short=V-ATPase subunit E; AltName: Full=Vacuolar proton pump subunit E >gi|1263911|emb|CAA65581.1| vacuolar H(+)-ATPase [Spinacia oleracea]
Unigene14408_All	551	269	239	57.5268	45.3709	-0.3425	Down	0.0074942	0.02792	gi|111154399|gb|ABH07428.1|	312	1e-84	vacuolar H+-ATPase subunit C [Gossypium hirsutum]
Unigene1235_All	551	269	239	57.5268	45.3709	-0.3425	Down	0.0074942	0.02792	gi|111154399|gb|ABH07428.1|	312	1e-84	vacuolar H+-ATPase subunit C [Gossypium hirsutum]
Unigene14963_All	636	627	531	116.166	87.331	-0.4116	Down	1.2428e-06	1.1741e-05	gi|26986112|emb|CAD27522.1|	135	4e-31	vacuolar ATPase subunit e-like [Mesembryanthemum crystallinum]
Unigene27790_All	1728	276	233	18.8207	14.104	-0.4162	Down	0.0011536	0.0057265	gi|18420373|ref|NP_568051.1|	777	0	VHA-A3 (VACUOLAR PROTON ATPASE A3); ATPase [Arabidopsis thaliana] >gi|16974583|gb|AAL31187.1| AT4g39080/F19H22_180 [Arabidopsis thaliana] >gi|27363224|gb|AAO11531.1| At4g39080/F19H22_180 [Arabidopsis thaliana]
Unigene58281_All	214	253	212	139.308	103.622	-0.4269	Down	0.0014421	0.006976	gi|270268067|gb|ACZ65576.1|	60.8	4e-09	vacuolar H+-ATPase 16kDa subunit c [Iris lactea var. chinensis]
Unigene62214_All	272	105	85	45.4873	32.6874	-0.4767	Down	0.023112	0.069403	gi|297844954|ref|XP_002890358.1|	176	1e-43	vacuolar-H+-pumping ATPase 16 kDa proteolipid subunit 2 [Arabidopsis lyrata subsp. lyrata] >gi|297336200|gb|EFH66617.1| vacuolar-H+-pumping ATPase 16 kDa proteolipid subunit 2 [Arabidopsis lyrata subsp. lyrata]
Unigene3474_All	601	43	34	8.4307	5.9175	-0.5107	Down	0.12201	0.24431	gi|115451943|ref|NP_001049572.1|	152	3e-36	Os03g0251500 [Oryza sativa Japonica Group] >gi|108707197|gb|ABF94992.1| V-type ATPase 116kDa subunit family protein, expressed [Oryza sativa (japonica cultivar-group)] >gi|113548043|dbj|BAF11486.1| Os03g0251500 [Oryza sativa Japonica Group]
Unigene27883_All	257	103	81	47.2252	32.9673	-0.5185	Down	0.015131	0.049442	gi|87240711|gb|ABD32569.1|	149	9e-36	V-ATPase subunit C [Medicago truncatula]
Unigene26948_All	253	134	88	62.41	36.3825	-0.7785	Down	6.9412e-05	0.00047443	gi|111154399|gb|ABH07428.1|	78.2	3e-14	vacuolar H+-ATPase subunit C [Gossypium hirsutum]
Unigene25420_All	238	9	5	4.4559	2.1975	-1.0199	Down	0.20547	0.35651	gi|192910830|gb|ACF06523.1|	124	4e-28	vacuolar ATP synthase subunit E [Elaeis guineensis]
Unigene46224_All	255	6	3	2.7726	1.2306	-1.1719	Down	0.25481	0.41185	gi|20340245|gb|AAM19709.1|AF499722_1	56.2	1e-07	vacuolar ATPase subunit E-like protein [Thellungiella halophila]
Unigene74_All	388	15	7	4.5554	1.8871	-1.2714	Down	0.049375	0.12335	gi|115451943|ref|NP_001049572.1|	215	1e-55	Os03g0251500 [Oryza sativa Japonica Group] >gi|108707197|gb|ABF94992.1| V-type ATPase 116kDa subunit family protein, expressed [Oryza sativa (japonica cultivar-group)] >gi|113548043|dbj|BAF11486.1| Os03g0251500 [Oryza sativa Japonica Group]
Unigene49136_All	424	36	12	10.0048	2.9604	-1.7568	Down	9.2844e-05	0.00061643	gi|209981405|gb|ACJ05375.1|	238	2e-62	vacuolar ATPase subunit d [Vigna radiata]
V-H+-PPase
Unigene12515_All	368	589	550	188.598	156.331	-0.2707	Down	0.0015439	0.0074013	gi|297844478|ref|XP_002890120.1|	217	3e-56	vacuolar-type H+-pumping pyrophosphatase 1 [Arabidopsis lyrata subsp. lyrata] >gi|297335962|gb|EFH66379.1| vacuolar-type H+-pumping pyrophosphatase 1 [Arabidopsis lyrata subsp. lyrata]
Unigene14495_All	806	1718	1419	251.164	184.153	-0.4477	Down	4.0771e-18	1.1115e-16	gi|25901033|dbj|BAC41250.1|	491	1e-138	vacuolar proton-inorganic pyrophosphatase [Pyrus communis]
Unigene16866_All	351	822	900	275.953	268.205	-0.0411	Down	0.55394	0.69774	gi|790475|emb|CAA58699.1|	171	2e-42	inorganic pyrophosphatase [Nicotiana tabacum]
Unigene22879_All	944	825	899	102.98	99.6136	-0.0479	Down	0.48968	0.63506	gi|107953708|gb|ABF85694.1|	434	1e-121	inorganic pyrophosphatase [Nicotiana rustica]
Unigene23777_All	224	174	181	91.5316	84.5204	-0.115	Down	0.45128	0.60691	gi|485742|gb|AAA61609.1|	151	2e-36	pyrophosphatase [Beta vulgaris]
Unigene44359_All	224	5	4	2.6302	1.8679	-0.4938	Down	0.6125	0.73687	gi|3608171|dbj|BAA33149.1|	70.9	4e-12	proton-translocating inorganic pyrophosphatase [Cucurbita moschata]
Unigene5718_All	261	221	244	99.775	97.7868	-0.029	Down	0.82578	0.89697	gi|151337717|gb|ABS01290.1|	65.1	2e-10	tonoplast proton pump [Lotus corniculatus]
Unigene61784_All	263	715	596	320.347	237.04	-0.4345	Down	5.2025e-08	5.936e-07	gi|2653446|dbj|BAA23649.1|	170	4e-42	proton pyrophosphatase [Vigna radiata]
Unigene8875_All	484	809	1023	196.958	221.086	0.1667	Up	0.013955	0.046235	gi|206748391|gb|ACI22377.1|	301	2e-81	vacuolar-type H-pyrophosphatase [Medicago truncatula]
Unigene15700_All	2824	726	767	30.293	28.4094	-0.0926	Down	0.21465	0.36467	gi|75172888|sp|Q9FWR2.1|AVPX_ARATH	1233	0	RecName: Full=Pyrophosphate-energized membrane proton pump 3; AltName: Full=Pyrophosphate-energized inorganic pyrophosphatase 3; Short=H(+)-PPase 3; AltName: Full=AVP1-like protein 2 >gi|9954727|gb|AAG09080.1|AC026237_1 Putative vacuolar-type H+-translocating inorganic pyrophosphatase [Arabidopsis thaliana]
Unigene16315_All	485	23	67	5.588	14.4499	1.3707	Up	3.3257e-05	0.00024374	gi|115446543|ref|NP_001047051.1|	115	2e-25	Os02g0537900 [Oryza sativa Japonica Group] >gi|113536582|dbj|BAF08965.1| Os02g0537900 [Oryza sativa Japonica Group]
Unigene25035_All	658	295	392	52.8282	62.3148	0.2383	Up	0.031954	0.089893	gi|224109952|ref|XP_002315367.1|	169	3e-41	vacuolar H+-translocating inorganic pyrophosphatase [Populus trichocarpa] >gi|222864407|gb|EEF01538.1| vacuolar H+-translocating inorganic pyrophosphatase [Populus trichocarpa]
PM-H+-ATPase
Unigene59840_All	234	2	14	1.0071	6.2581	2.6355	Up	0.0050237	0.020026	gi|224138528|ref|XP_002326625.1|	114	4e-25	autoinhibited H+ ATPase [Populus trichocarpa] >gi|222833947|gb|EEE72424.1| autoinhibited H+ ATPase [Populus trichocarpa]
Unigene248_All	1110	752	2550	79.8297	240.297	1.5898	Up	8.1178e-183	7.9571e-180	gi|46430477|dbj|BAD16685.1|	580	1e-164	plasma membrane H+-ATPase [Daucus carota]
Unigene15650_All	784	952	2825	143.084	376.906	1.3973	Up	1.5214e-167	1.2303e-164	gi|6759597|emb|CAB69823.1|	475	1e-133	plasma membrane H+ ATPase [Prunus persica]
Unigene62255_All	273	5	11	2.1581	4.2146	0.9656	Up	0.22366	0.37293	gi|66132297|gb|AAY42949.1|	104	3e-22	plasma membrane H+ ATPase [Lupinus albus]
Unigene1087_All	835	1214	2116	171.318	265.07	0.6297	Up	7.4963e-35	4.433e-33	gi|1621440|gb|AAB17186.1|	509	1e-143	plasma membrane H+-ATPase [Solanum lycopersicum]
Unigene34717_All	423	125	214	34.8209	52.9181	0.6038	Up	0.00016806	0.0010464	gi|15241907|ref|NP_201073.1|	241	2e-63	AHA11 (Arabidopsis H(+)-ATPase 11); ATPase [Arabidopsis thaliana] >gi|12230459|sp|Q9LV11.1|PMA11_ARATH RecName: Full=ATPase 11, plasma membrane-type; AltName: Full=Proton pump 11 >gi|8809663|dbj|BAA97214.1| plasma membrane proton ATPase-like [Arabidopsis thaliana] >gi|21928115|gb|AAM78085.1| AT5g62670/MRG21_9 [Arabidopsis thaliana] >gi|38564278|gb|AAR23718.1| At5g62670/MRG21_9 [Arabidopsis thalia…
Unigene29830_All	263	142	238	63.6213	94.6569	0.5732	Up	0.00015164	0.00095503	gi|18399461|ref|NP_566410.1|	140	3e-33	Aha1 domain-containing protein [Arabidopsis thaliana]
Unigene47575_All	294	713	1131	285.767	402.389	0.4938	Up	4.857e-13	9.3629e-12	gi|158288384|gb|ABW25091.1|	192	1e-48	plasma membrane proton pump [Cucumis sativus]
Unigene7564_All	796	1388	1856	205.469	243.891	0.2473	Up	1.2623e-06	1.1911e-05	gi|297829762|ref|XP_002882763.1|	310	1e-83	Aha1 domain-containing protein [Arabidopsis lyrata subsp. lyrata] >gi|297328603|gb|EFH59022.1| Aha1 domain-containing protein [Arabidopsis lyrata subsp. lyrata]
Unigene63446_All	319	12	16	4.4326	5.2464	0.2432	Up	0.67523	0.78422	gi|224138528|ref|XP_002326625.1|	184	3e-46	autoinhibited H+ ATPase [Populus trichocarpa] >gi|222833947|gb|EEE72424.1| autoinhibited H+ ATPase [Populus trichocarpa]
Unigene24901_All	614	1040	1285	199.588	218.91	0.1333	Up	0.026665	0.076945	gi|15241907|ref|NP_201073.1|	383	1e-106	AHA11 (Arabidopsis H(+)-ATPase 11); ATPase [Arabidopsis thaliana] >gi|12230459|sp|Q9LV11.1|PMA11_ARATH RecName: Full=ATPase 11, plasma membrane-type; AltName: Full=Proton pump 11 >gi|8809663|dbj|BAA97214.1| plasma membrane proton ATPase-like [Arabidopsis thaliana] >gi|21928115|gb|AAM78085.1| AT5g62670/MRG21_9 [Arabidopsis thaliana] >gi|38564278|gb|AAR23718.1| At5g62670/MRG21_9 [Arabidopsis thalia…
Unigene9003_All	605	18	21	3.5058	3.6307	0.0505	Up	0.92442	0.9494	gi|219816413|gb|ACL37322.1|	73.2	2e-12	plasma membrane H+-ATPase [Eichhornia crassipes]
Unigene680_All	2460	605	454	28.9794	19.3042	-0.5861	Down	4.6175e-11	7.4291e-10	gi|224138528|ref|XP_002326625.1|	1177	0	autoinhibited H+ ATPase [Populus trichocarpa] >gi|222833947|gb|EEE72424.1| autoinhibited H+ ATPase [Populus trichocarpa]
Unigene2129_All	1227	121	56	11.6201	4.7739	-1.2834	Down	1.1009e-08	1.3659e-07	gi|224138528|ref|XP_002326625.1|	488	1e-137	autoinhibited H+ ATPase [Populus trichocarpa] >gi|222833947|gb|EEE72424.1| autoinhibited H+ ATPase [Populus trichocarpa]
Unigene35377_All	279	11	5	4.6458	1.8745	-1.3094	Down	0.08726	0.19209	gi|224138528|ref|XP_002326625.1|	52	3e-09	autoinhibited H+ ATPase [Populus trichocarpa] >gi|222833947|gb|EEE72424.1| autoinhibited H+ ATPase [Populus trichocarpa]
Unigene37901_All	353	10	3	3.3381	0.889	-1.9088	Down	0.033754	0.094023	gi|84627379|gb|ABC59935.1|	131	3e-45	P-type ATPase [Petunia x hybrida] >gi|115493785|gb|ABI98399.1| P-type ATPase [Petunia x hybrida]
