# Supplementary material for: Transcriptomic profiling of the salt-stress response in the wild recretohalophyte Reaumuria trigyna
Source: BMC Genomics. 2013 Jan 16;14:29. doi: 10.1186/1471-2164-14-29 (PMC3562145; doi:10.1186/1471-2164-14-29)
Supplement: Additional file 7 — ROS scavenging system-associated transcripts. [file 1471-2164-14-29-S7.xls]

## Sheet: Sheet1
ROS scavenging system associated transcripts
geneID	geneLength	C21_rawreads(8486531)	T43_rawreads(9560248)	C21_RPKM	T43_RPKM	log2(T43_RPKM/C21_RPKM)	up/down	pvalue	FDR	Nr-ID	Nr-Score	Nr-Evalue	Nr-annotation
GLR
Unigene20320_All	368	186	484	59.5573	137.571	1.2078	Up	2.1109e-24	8.2665e-23	gi|224132856|ref|XP_002327897.1|	97.8	3e-20	glutaredoxin [Populus trichocarpa] >gi|222837306|gb|EEE75685.1| glutaredoxin [Populus trichocarpa]
Unigene34403_All	375	391	487	122.861	135.84	0.1449	Up	0.13951	0.27108	gi|15217659|ref|NP_176631.1|	122	9e-28	glutaredoxin family protein [Arabidopsis thaliana] >gi|6633811|gb|AAF19670.1|AC009519_4 F1N19.7 [Arabidopsis thaliana]
Unigene34407_All	379	258	349	80.214	96.3201	0.264	Up	0.025623	0.074424	gi|224129686|ref|XP_002320646.1|	170	5e-42	glutaredoxin [Populus trichocarpa] >gi|222861419|gb|EEE98961.1| glutaredoxin [Populus trichocarpa]
Unigene20726_All	1393	545	1125	46.1015	84.4758	0.8737	Up	8.0751e-33	4.4499e-31	gi|15240723|ref|NP_196885.1|	298	1e-79	glutaredoxin family protein [Arabidopsis thaliana] >gi|14532460|gb|AAK63958.1| AT5g13810/MAC12_24 [Arabidopsis thaliana] >gi|16974533|gb|AAL31176.1| AT5g13810/MAC12_24 [Arabidopsis thaliana]
Unigene28706_All	709	283	493	47.0338	72.733	0.6289	Up	2.9907e-09	3.947e-08	gi|195643146|gb|ACG41041.1|	187	8e-47	glutaredoxin family protein [Zea mays]
Unigene14333_All	1689	966	1089	67.3934	67.4418	0.001	Up	0.98844	0.99223	gi|224079235|ref|XP_002305803.1|	721	0	glutaredoxin S17 [Populus trichocarpa] >gi|222848767|gb|EEE86314.1| glutaredoxin S17 [Populus trichocarpa]
Unigene2849_All	636	93	292	17.2304	48.0238	1.4788	Up	2.5546e-20	7.9571e-19	gi|224110588|ref|XP_002315567.1|	161	5e-39	glutaredoxin [Populus trichocarpa] >gi|222864607|gb|EEF01738.1| glutaredoxin [Populus trichocarpa]
Unigene64057_All	366	2	163	0.6439	46.5841	6.1769	Up	3.4322e-42	2.6529e-40	gi|197312919|gb|ACH63240.1|	61.6	3e-09	glutaredoxin [Rheum australe]
Unigene6417_All	803	44	219	6.4566	28.5272	2.1435	Up	5.8162e-25	2.3256e-23	gi|224088816|ref|XP_002308552.1|	154	1e-36	glutaredoxin [Populus trichocarpa] >gi|222854528|gb|EEE92075.1| glutaredoxin [Populus trichocarpa]
Unigene64851_All	529	23	133	5.1232	26.2982	2.3598	Up	1.7321e-17	4.4986e-16	gi|224110588|ref|XP_002315567.1|	170	7e-42	glutaredoxin [Populus trichocarpa] >gi|222864607|gb|EEF01738.1| glutaredoxin [Populus trichocarpa]
Unigene15521_All	918	117	202	15.018	23.0165	0.616	Up	0.00019861	0.0012161	gi|224070843|ref|XP_002303260.1|	193	2e-48	glutaredoxin S15 [Populus trichocarpa] >gi|222840692|gb|EEE78239.1| glutaredoxin S15 [Populus trichocarpa]
Unigene35505_All	318	25	58	9.2637	19.078	1.0422	Up	0.0018906	0.0088039	gi|224116328|ref|XP_002331955.1|	53.9	5e-07	glutaredoxin C9 [Populus trichocarpa] >gi|222874732|gb|EEF11863.1| glutaredoxin C9 [Populus trichocarpa]
Unigene64791_All	501	0	82	0	17.1201	14.0634	Up	2.5049e-23	9.1867e-22	gi|197312919|gb|ACH63240.1|	67.8	6e-11	glutaredoxin [Rheum australe]
Unigene33573_All	437	889	1000	239.712	239.359	-0.0021	Down	0.97302	0.98191	gi|156891143|gb|ABU96709.1|	142	9e-34	glutaredoxin [Solanum tuberosum]
Unigene7889_All	609	1116	1205	215.932	206.967	-0.0612	Down	0.30688	0.46454	gi|224128716|ref|XP_002320404.1|	167	8e-41	glutaredoxin S14 [Populus trichocarpa] >gi|222861177|gb|EEE98719.1| glutaredoxin S14 [Populus trichocarpa]
Unigene5332_All	756	1442	1150	224.757	159.113	-0.4983	Down	1.7658e-18	4.9304e-17	gi|297834440|ref|XP_002885102.1|	213	3e-54	glutaredoxin family protein [Arabidopsis lyrata subsp. lyrata] >gi|297330942|gb|EFH61361.1| glutaredoxin family protein [Arabidopsis lyrata subsp. lyrata]
Unigene63003_All	297	309	293	122.595	103.191	-0.2486	Down	0.034471	0.094774	gi|194466101|gb|ACF74281.1|	173	6e-43	electron transporter/thiol-disulfide exchange intermediate protein [Arachis hypogaea]
Unigene27918_All	1461	1250	1311	100.816	93.8606	-0.1031	Down	0.070485	0.1636	gi|18404699|ref|NP_565885.1|	381	1e-104	CXIP2 (CAX-INTERACTING PROTEIN 2); electron carrier/ protein disulfide oxidoreductase [Arabidopsis thaliana] >gi|119370634|sp|Q8H7F6.2|GRS16_ARATH RecName: Full=Monothiol glutaredoxin-S16, chloroplastic; Short=AtGrxS16; AltName: Full=CAXIP1-like protein; Flags: Precursor >gi|3335374|gb|AAC27175.1| expressed protein [Arabidopsis thaliana] >gi|27752307|gb|AAO19648.1| CAXIP1-like protein [Arabidopsi…
Unigene18203_All	555	273	241	57.9615	45.4208	-0.3517	Down	0.005739	0.022522	gi|224088816|ref|XP_002308552.1|	114	7e-25	glutaredoxin [Populus trichocarpa] >gi|222854528|gb|EEE92075.1| glutaredoxin [Populus trichocarpa]
Unigene21174_All	716	253	276	41.6368	40.3206	-0.0463	Down	0.70989	0.81319	gi|2995953|gb|AAC08402.1|	165	5e-40	glutaredoxin I [Mesembryanthemum crystallinum]
Unigene5053_All	840	344	279	48.2557	34.7421	-0.474	Down	4.2832e-05	0.00030666	gi|119370637|sp|Q8LFQ6.2|GRXC4_ARATH	187	1e-46	RecName: Full=Glutaredoxin-C4; Short=AtGrxC4; Flags: Precursor >gi|6735386|emb|CAB69043.1| glutaredoxin [Arabidopsis thaliana] >gi|25082927|gb|AAN72016.1| glutaredoxin [Arabidopsis thaliana] >gi|25082941|gb|AAN72019.1| glutaredoxin [Arabidopsis thaliana] >gi|98960865|gb|ABF58916.1| At5g20500 [Arabidopsis thaliana]
Unigene24910_All	482	132	98	32.2698	21.2672	-0.6016	Down	0.0016588	0.0078904	gi|224088816|ref|XP_002308552.1|	56.2	2e-07	glutaredoxin [Populus trichocarpa] >gi|222854528|gb|EEE92075.1| glutaredoxin [Populus trichocarpa]
Unigene26156_All	652	122	112	22.0487	17.9681	-0.2953	Down	0.11733	0.23662	gi|297793389|ref|XP_002864579.1|	164	1e-39	glutaredoxin family protein [Arabidopsis lyrata subsp. lyrata] >gi|297310414|gb|EFH40838.1| glutaredoxin family protein [Arabidopsis lyrata subsp. lyrata]
Unigene28761_All	514	92	72	21.0909	14.6521	-0.5255	Down	0.02014	0.062709	gi|224128552|ref|XP_002320360.1|	102	2e-21	glutaredoxin [Populus trichocarpa] >gi|222861133|gb|EEE98675.1| glutaredoxin [Populus trichocarpa]
Unigene14274_All	1429	175	162	14.4303	11.8581	-0.2832	Down	0.071435	0.16557	gi|15237686|ref|NP_200661.1|	222	8e-57	glutaredoxin family protein [Arabidopsis thaliana] >gi|28950827|gb|AAO63337.1| At5g58530 [Arabidopsis thaliana]
Unigene11751_All	504	56	56	13.0926	11.6222	-0.1719	Down	0.52581	0.67203	gi|224128552|ref|XP_002320360.1|	142	2e-33	glutaredoxin [Populus trichocarpa] >gi|222861133|gb|EEE98675.1| glutaredoxin [Populus trichocarpa]
Unigene25907_All	908	202	43	26.2141	4.9535	-2.4038	Down	2.2012e-30	1.1143e-28	gi|15240974|ref|NP_195762.1|	129	4e-29	glutaredoxin family protein [Arabidopsis thaliana]
Unigene421_All	1636	193	77	13.9009	4.9231	-1.4975	Down	4.3935e-16	1.0415e-14	gi|225440868|ref|XP_002276568.1|	332	1e-89	PREDICTED: similar to glutaredoxin family protein [Vitis vinifera]
Unigene1697_All	644	44	25	8.0508	4.0606	-0.9874	Down	0.0054355	0.021461	gi|224060299|ref|XP_002300130.1|	201	7e-51	glutaredoxin [Populus trichocarpa] >gi|222847388|gb|EEE84935.1| glutaredoxin [Populus trichocarpa]
Unigene41652_All	699	79	19	13.3174	2.8432	-2.2277	Down	9.4304e-12	1.6265e-10	gi|297813511|ref|XP_002874639.1|	125	4e-28	glutaredoxin family protein [Arabidopsis lyrata subsp. lyrata] >gi|297320476|gb|EFH50898.1| glutaredoxin family protein [Arabidopsis lyrata subsp. lyrata]
Unigene4183_All	201	7	5	4.1037	2.602	-0.6573	Down	0.44102	0.60282	gi|18399411|ref|NP_566405.1|	86.7	8e-17	glutaredoxin-related [Arabidopsis thaliana]
Unigene9652_All	338	17	8	5.9266	2.4757	-1.2594	Down	0.037405	0.10132	gi|297793389|ref|XP_002864579.1|	130	5e-30	glutaredoxin family protein [Arabidopsis lyrata subsp. lyrata] >gi|297310414|gb|EFH40838.1| glutaredoxin family protein [Arabidopsis lyrata subsp. lyrata]
Unigene42510_All	203	2	1	1.1609	0.5153	-1.1718	Down	0.53851	0.68332	gi|255557215|ref|XP_002519638.1|	63.2	9e-10	glutaredoxin, grx, putative [Ricinus communis] >gi|223541055|gb|EEF42611.1| glutaredoxin, grx, putative [Ricinus communis]
Unigene53993_All	360	1	1	0.3273	0.2906	-0.1716	Down	0.91086	0.93957	gi|297813511|ref|XP_002874639.1|	42.7	5e-08	glutaredoxin family protein [Arabidopsis lyrata subsp. lyrata] >gi|297320476|gb|EFH50898.1| glutaredoxin family protein [Arabidopsis lyrata subsp. lyrata]
Unigene38396_All	218	3	0	1.6216	0	-10.6632	Down	0.097803	0.20722	gi|15240974|ref|NP_195762.1|	62.8	1e-09	glutaredoxin family protein [Arabidopsis thaliana]
Unigene42531_All	203	5	0	2.9023	0	-11.503	Down	0.021628	0.066224	gi|224060299|ref|XP_002300130.1|	117	4e-26	glutaredoxin [Populus trichocarpa] >gi|222847388|gb|EEE84935.1| glutaredoxin [Populus trichocarpa]
Unigene45519_All	243	5	0	2.4246	0	-11.2435	Down	0.021628	0.065971	gi|18399411|ref|NP_566405.1|	73.6	7e-13	glutaredoxin-related [Arabidopsis thaliana]
APX
Unigene44406_All	225	806	965	422.107	448.617	0.0879	Up	0.20222	0.35178	gi|111124995|gb|AAY90125.2|	147	5e-35	ascorbate peroxidase [Rheum australe]
Unigene47495_All	290	423	583	171.875	210.282	0.291	Up	0.0015367	0.0073698	gi|224612191|gb|ACN60167.1|	150	4e-36	peroxisomal ascorbate peroxidase [Tamarix hispida]
Unigene26707_All	365	150	345	48.4248	98.8683	1.0298	Up	3.8072e-14	7.9325e-13	gi|4835909|gb|AAD30294.1|AF139190_1	102	1e-21	cytosolic ascorbate peroxidase [Mesembryanthemum crystallinum]
Unigene8759_All	1531	451	622	34.7113	42.4958	0.2919	Up	0.0010296	0.0052122	gi|4835909|gb|AAD30294.1|AF139190_1	484	1e-135	cytosolic ascorbate peroxidase [Mesembryanthemum crystallinum]
Unigene17786_All	276	760	527	324.47	199.725	-0.7001	Down	5.4572e-18	1.4704e-16	gi|1389654|dbj|BAA12918.1|	163	6e-40	cytosolic ascorbate peroxidase [Nicotiana tabacum]
Unigene13095_All	367	984	643	315.936	183.263	-0.7857	Down	1.4509e-27	6.5503e-26	gi|2754860|gb|AAB95222.1|	113	8e-25	cytosolic ascorbate peroxidase [Fragaria x ananassa] >gi|5442414|gb|AAD43336.1| cytosolic ascorbate peroxidase [Fragaria x ananassa]
Unigene57465_All	206	589	330	336.913	167.563	-1.0077	Down	2.6595e-25	1.0807e-23	gi|213492168|gb|ACB45429.3|	90.5	5e-18	ascorbate peroxidase [Camellia sinensis]
Unigene25879_All	581	995	922	201.798	165.991	-0.2818	Down	1.9075e-05	0.00014665	gi|11387206|sp|Q9THX6.1|APX4_SOLLC	315	6e-86	RecName: Full=Putative L-ascorbate peroxidase, chloroplastic; AltName: Full=Thylakoid lumenal 29 kDa protein; Short=TL29; AltName: Full=P29; AltName: Full=LeAPx09; Flags: Precursor
Unigene10954_All	331	679	453	241.719	143.153	-0.7558	Down	2.4062e-18	6.6609e-17	gi|239586448|gb|ACR83570.1|	87.4	4e-17	cAPX [Solanum nigrum]
Unigene22102_All	495	351	335	83.5549	70.7898	-0.2392	Down	0.029864	0.084745	gi|15236678|ref|NP_192640.1|	127	4e-29	APX4 (ASCORBATE PEROXIDASE 4); heme binding / peroxidase [Arabidopsis thaliana] >gi|12644689|sp|P82281.2|APX4_ARATH RecName: Full=Probable L-ascorbate peroxidase 4, chloroplastic; AltName: Full=Thylakoid lumenal 29 kDa protein; Short=TL29; AltName: Full=P29; AltName: Full=AtAPx07; Flags: Precursor >gi|13899079|gb|AAK48961.1|AF370534_1 Putative L-ascorbate peroxidase [Arabidopsis thaliana]
Unigene39685_All	474	453	311	112.613	68.6298	-0.7145	Down	1.1004e-11	1.8858e-10	gi|224612175|gb|ACN60159.1|	99	5e-25	cytosolic ascorbate peroxidase [Tamarix hispida]
Unigene18386_All	311	278	184	105.331	61.8854	-0.7673	Down	1.4973e-08	1.8243e-07	gi|224612193|gb|ACN60168.1|	215	1e-55	thylakoid-bound ascorbate peroxidase [Tamarix hispida]
Unigene3267_All	404	325	219	94.792	56.7014	-0.7414	Down	2.814e-09	3.7366e-08	gi|224612193|gb|ACN60168.1|	133	5e-31	thylakoid-bound ascorbate peroxidase [Tamarix hispida]
Unigene1151_All	512	315	257	72.4954	52.5042	-0.4655	Down	0.00011798	0.00076283	gi|2832921|dbj|BAA24610.1|	113	9e-25	stromal ascorbate peroxidase [Spinacia oleracea]
Unigene34362_All	311	202	140	76.5351	47.0867	-0.7008	Down	8.2836e-06	6.8094e-05	gi|224612193|gb|ACN60168.1|	214	2e-55	thylakoid-bound ascorbate peroxidase [Tamarix hispida]
Unigene46803_All	267	223	112	98.4155	43.8771	-1.1654	Down	6.2322e-13	1.1897e-11	gi|224612193|gb|ACN60168.1|	84.7	2e-24	thylakoid-bound ascorbate peroxidase [Tamarix hispida]
Unigene21007_All	744	280	242	44.346	34.0231	-0.3823	Down	0.0024907	0.011121	gi|3202026|gb|AAC19394.1|	320	8e-87	stromal L-ascorbate peroxidase precursor [Mesembryanthemum crystallinum]
Unigene2895_All	501	27	25	6.3503	5.2196	-0.2829	Down	0.47776	0.62651	gi|225430293|ref|XP_002282677.1|	149	4e-46	PREDICTED: similar to APX6 (ASCORBATE PEROXIDASE 6); L-ascorbate peroxidase [Vitis vinifera]
Unigene28905_All	1015	77	38	8.9391	3.9161	-1.1907	Down	1.7744e-05	0.00013728	gi|5442410|gb|AAD43334.1|AF159254_1	406	1e-112	ascorbate peroxidase [Zantedeschia aethiopica]
MDAR
Unigene21274_All	1582	1305	1962	97.2017	129.725	0.4164	Up	3.8787e-16	9.2218e-15	gi|15232273|ref|NP_189420.1|	724	0	MDAR4 (MONODEHYDROASCORBATE REDUCTASE 4); monodehydroascorbate reductase (NADH) [Arabidopsis thaliana] >gi|50401174|sp|Q9LK94.1|MDAR2_ARATH RecName: Full=Probable monodehydroascorbate reductase, cytoplasmic isoform 2; Short=MDAR 2 >gi|11994487|dbj|BAB02528.1| cytosolic monodehydroascorbate reductase [Arabidopsis thaliana]
Unigene16479_All	225	134	188	70.1766	87.3989	0.3166	Up	0.051984	0.12869	gi|15865451|emb|CAC82727.1|	120	6e-27	monodehydroascorbate reductase [Mesembryanthemum crystallinum]
Unigene64013_All	361	4	18	1.3056	5.2155	1.9981	Up	0.0062677	0.024217	gi|297849106|ref|XP_002892434.1|	104	4e-22	carbonic anhydrase family protein [Arabidopsis lyrata subsp. lyrata] >gi|297338276|gb|EFH68693.1| carbonic anhydrase family protein [Arabidopsis lyrata subsp. lyrata]
Unigene33304_All	275	812	790	347.931	300.487	-0.2115	Down	0.0033445	0.014386	gi|51860738|gb|AAU11490.1|	173	6e-43	monodehydroascorbate reductase I [Pisum sativum]
Unigene11294_All	602	440	490	86.1244	85.1394	-0.0166	Down	0.85903	0.91543	gi|195542238|gb|AAZ66138.2|	151	6e-36	monodehydroascorbate reductase [Solanum lycopersicum] >gi|299507810|gb|ADJ21816.1| monodehydroascorbate reductase [Solanum lycopersicum var. cerasiforme]
Unigene23785_All	266	185	202	81.9521	79.4329	-0.045	Down	0.75633	0.84795	gi|195542238|gb|AAZ66138.2|	172	1e-42	monodehydroascorbate reductase [Solanum lycopersicum] >gi|299507810|gb|ADJ21816.1| monodehydroascorbate reductase [Solanum lycopersicum var. cerasiforme]
Unigene57840_All	209	126	90	71.0385	45.043	-0.6573	Down	0.00088269	0.0045717	gi|146432261|gb|ABQ41114.1|	83.2	8e-16	monodehydroascorbate reductase [Vitis vinifera]
Unigene25980_All	763	248	81	38.2998	11.1043	-1.7862	Down	1.2109e-25	5.0058e-24	gi|297819992|ref|XP_002877879.1|	194	1e-48	carbonic anhydrase family protein [Arabidopsis lyrata subsp. lyrata] >gi|297323717|gb|EFH54138.1| carbonic anhydrase family protein [Arabidopsis lyrata subsp. lyrata]
Unigene25779_All	1272	371	394	34.3682	32.3996	-0.0851	Down	0.41376	0.57456	gi|15320419|dbj|BAB63925.1|	534	1e-151	monodehydroascorbate reductase [Spinacia oleracea]
Unigene14183_All	1525	359	299	27.7392	20.5084	-0.4357	Down	0.00010996	0.00071792	gi|15865451|emb|CAC82727.1|	746	0	monodehydroascorbate reductase [Mesembryanthemum crystallinum]
DHAR
Unigene42162_All	200	467	376	275.142	196.648	-0.4846	Down	1.1455e-06	1.0872e-05	gi|288188864|gb|ADC42882.1|	111	3e-24	dehydroascorbate reductase [Malus pumila]
Unigene6978_All	1331	776	523	68.6995	41.1012	-0.7411	Down	4.2442e-20	1.3013e-18	gi|11761812|gb|AAG40196.1|AF301597_1	353	2e-96	glutathione dependent dehydroascorbate reductase precursor [Arabidopsis thaliana] >gi|10952514|gb|AAG24946.1| dehydroascorbate reductase [Arabidopsis thaliana]
GR
Unigene8218_All	334	793	828	279.767	259.307	-0.1096	Down	0.1262	0.25091	gi|113472844|gb|ABI35910.1|	192	1e-48	glutathione reductase [Rheum australe]
Unigene3408_All	214	564	477	310.553	233.15	-0.4136	Down	3.8577e-06	3.3612e-05	gi|86371808|gb|ABB89042.1|	108	1e-23	glutathione reductase [Vigna unguiculata]
Unigene7178_All	1083	1681	1630	182.898	157.431	-0.2163	Down	1.6056e-05	0.00012522	gi|291480274|gb|ADE06225.1|	517	1e-146	glutathione reductase [Hevea brasiliensis]
Unigene34453_All	558	482	446	101.785	83.6049	-0.2839	Down	0.0027283	0.012039	gi|50058096|dbj|BAD27394.1|	327	4e-89	glutathione reductase [Zinnia violacea]
Unigene34229_All	221	177	162	94.3737	76.675	-0.2996	Down	0.055835	0.13679	gi|2425107|gb|AAB70837.1|	76.6	8e-14	glutathione reductase (NADPH) [Vitis vinifera]
Unigene31041_All	262	84	112	37.7788	44.7144	0.2432	Up	0.245	0.40216	gi|2425107|gb|AAB70837.1|	141	2e-33	glutathione reductase (NADPH) [Vitis vinifera]
Unigene4428_All	490	231	206	55.5502	43.9746	-0.3371	Down	0.014621	0.048021	gi|121676|sp|P27456.1|GSHRP_PEA	300	6e-81	RecName: Full=Glutathione reductase, chloroplastic/mitochondrial; Short=GRase; Short=GR; AltName: Full=GOR1; Flags: Precursor >gi|975704|emb|CAA62482.1| glutathione reductase (NADPH) [Pisum sativum]
Unigene15792_All	2081	205	318	11.6078	15.984	0.4615	Up	0.00032053	0.0018604	gi|2425107|gb|AAB70837.1|	724	0	glutathione reductase (NADPH) [Vitis vinifera]
Unigene26318_All	401	16	36	4.7016	9.3905	0.9981	Up	0.018896	0.059735	gi|2425107|gb|AAB70837.1|	53.1	9e-07	glutathione reductase (NADPH) [Vitis vinifera]
GST
Unigene20784_All	961	960	1284	117.711	139.757	0.2477	Up	5.4615e-05	0.00038165	gi|283135896|gb|ADB11339.1|	271	9e-72	zeta class glutathione transferase GSTZ1 [Populus trichocarpa]
Unigene25451_All	439	114	192	30.5992	45.7475	0.5802	Up	0.00058649	0.0031796	gi|283135892|gb|ADB11337.1|	112	1e-24	theta class glutathione transferase GSTT1 [Populus trichocarpa]
Unigene27980_All	1074	481	604	52.7729	58.8252	0.1566	Up	0.075653	0.17256	gi|283136132|gb|ADB11385.1|	381	1e-105	TCHQD class glutathione transferase TCHOD1 [Populus trichocarpa]
Unigene8711_All	714	17	69	2.8056	10.1084	1.8492	Up	1.7476e-07	1.8666e-06	gi|283135872|gb|ADB11327.1|	255	4e-67	tau class glutathione transferase GSTU45 [Populus trichocarpa]
Unigene46671_All	264	7	10	3.1244	3.9621	0.3427	Up	0.65285	0.76309	gi|283135872|gb|ADB11327.1|	126	9e-29	tau class glutathione transferase GSTU45 [Populus trichocarpa]
Unigene49935_All	371	1	11	0.3176	3.1013	3.2876	Up	0.0064898	0.02493	gi|283135872|gb|ADB11327.1|	47.8	4e-11	tau class glutathione transferase GSTU45 [Populus trichocarpa]
Unigene27203_All	483	168	266	40.9857	57.6057	0.4911	Up	0.00049753	0.0027524	gi|283135872|gb|ADB11327.1|	180	7e-45	tau class glutathione transferase GSTU45 [Populus trichocarpa]
Unigene14715_All	926	92	104	11.707	11.7477	0.005	Up	0.98524	0.99047	gi|283135872|gb|ADB11327.1|	259	4e-68	tau class glutathione transferase GSTU45 [Populus trichocarpa]
Unigene56737_All	200	1	2	0.5892	1.046	0.8281	Up	0.71679	0.81685	gi|283135872|gb|ADB11327.1|	90.1	7e-18	tau class glutathione transferase GSTU45 [Populus trichocarpa]
Unigene34203_All	213	10	8	5.5321	3.9286	-0.4938	Down	0.47153	0.62104	gi|283136054|gb|ADB11346.1|	115	2e-25	tau class glutathione transferase GSTU4 [Populus trichocarpa]
Unigene30784_All	472	9	22	2.2468	4.8754	1.1176	Up	0.046461	0.11809	gi|283135866|gb|ADB11324.1|	169	1e-41	tau class glutathione transferase GSTU33 [Populus trichocarpa]
Unigene6808_All	642	29	36	5.3227	5.8654	0.1401	Up	0.7066	0.80994	gi|283135866|gb|ADB11324.1|	156	4e-45	tau class glutathione transferase GSTU33 [Populus trichocarpa]
Unigene19050_All	942	557	255	69.6745	28.3152	-1.2991	Down	2.6101e-35	1.5781e-33	gi|232202|sp|P30109.1|GSTF1_TOBAC	145	5e-34	RecName: Full=Glutathione S-transferase PARB; AltName: Full=GST class-phi >gi|218294|dbj|BAA01394.1| glutathione S-transferase [Nicotiana tabacum]
Unigene35988_All	542	32	13	6.957	2.5089	-1.4714	Down	0.001198	0.0059118	gi|283135888|gb|ADB11335.1|	143	2e-39	phi class glutathione transferase GSTF7 [Populus trichocarpa]
Unigene13656_All	485	613	419	148.932	90.3656	-0.7208	Down	1.6655e-15	3.8033e-14	gi|283135880|gb|ADB11331.1|	81.6	3e-15	phi class glutathione transferase GSTF2 [Populus trichocarpa]
Unigene8174_All	701	503	853	84.5512	127.281	0.5901	Up	1.6342e-13	3.2721e-12	gi|25991925|gb|AAN76990.1|AF461148_1	224	7e-58	MAPEG-like protein [Arabidopsis thaliana] >gi|14517464|gb|AAK62622.1| At1g65820/F1E22_4 [Arabidopsis thaliana] >gi|17978909|gb|AAL47424.1| At1g65820/F1E22_4 [Arabidopsis thaliana]
Unigene13676_All	410	192	122	55.1807	31.1248	-0.8261	Down	5.3306e-07	5.3169e-06	gi|15221302|ref|NP_177598.1|	140	6e-33	GSTU10 (GLUTATHIONE S-TRANSFERASE TAU 10); glutathione transferase [Arabidopsis thaliana]
Unigene6700_All	290	237	385	96.2986	138.865	0.5281	Up	7.4965e-06	6.2081e-05	gi|192911948|gb|ACF06582.1|	94.4	4e-19	GST6 protein [Elaeis guineensis]
Unigene1025_All	732	708	1091	113.97	155.899	0.452	Up	5.8652e-11	9.3321e-10	gi|29420155|gb|AAO61856.1|	191	1e-47	glutathione S-transferase Z1 [Malva pusilla]
Unigene48125_All	322	684	1469	250.305	477.196	0.9309	Up	6.6219e-47	5.9253e-45	gi|284433794|gb|ADB85103.1|	178	2e-44	glutathione S-transferase omega [Jatropha curcas]
Unigene4112_All	364	118	60	38.1989	17.2417	-1.1476	Down	2.4117e-07	2.523e-06	gi|284433794|gb|ADB85103.1|	65.1	2e-10	glutathione S-transferase omega [Jatropha curcas]
Unigene28720_All	885	47	112	6.2578	13.2375	1.0809	Up	7.8544e-06	6.483e-05	gi|11385461|gb|AAG34813.1|AF243378_1	308	8e-83	glutathione S-transferase GST 23 [Glycine max]
Unigene15302_All	642	356	469	65.3408	76.4132	0.2258	Up	0.025786	0.07485	gi|11385461|gb|AAG34813.1|AF243378_1	269	2e-71	glutathione S-transferase GST 23 [Glycine max]
Unigene49101_All	475	50	40	12.4036	8.8084	-0.4938	Down	0.10572	0.21721	gi|11385439|gb|AAG34802.1|AF243367_1	142	2e-33	glutathione S-transferase GST 12 [Glycine max]
Unigene55860_All	518	4	13	0.9099	2.6251	1.5286	Up	0.056318	0.13779	gi|11385439|gb|AAG34802.1|AF243367_1	117	9e-26	glutathione S-transferase GST 12 [Glycine max]
Unigene60475_All	242	90	58	43.8225	25.0694	-0.8057	Down	0.00078977	0.0041401	gi|11385439|gb|AAG34802.1|AF243367_1	63.5	7e-10	glutathione S-transferase GST 12 [Glycine max]
Unigene39822_All	225	3	9	1.5711	4.184	1.4131	Up	0.14183	0.27435	gi|11385435|gb|AAG34800.1|AF243365_1	65.1	2e-14	glutathione S-transferase GST 10 [Glycine max] >gi|38679413|gb|AAR26528.1| glutathione S-transferase [Glycine max]
Unigene18898_All	1188	1294	856	128.348	75.3682	-0.768	Down	2.0969e-34	1.2178e-32	gi|297791469|ref|XP_002863619.1|	469	1e-131	glutathione S-transferase C-terminal domain-containing protein [Arabidopsis lyrata subsp. lyrata] >gi|297309454|gb|EFH39878.1| glutathione S-transferase C-terminal domain-containing protein [Arabidopsis lyrata subsp. lyrata]
Unigene39974_All	251	2	9	0.9389	3.7506	1.9981	Up	0.062191	0.14788	gi|68299217|emb|CAJ13709.1|	74.3	4e-13	glutathione S-transferase 12 [Capsicum chinense]
Unigene28520_All	505	51	26	11.9	5.3853	-1.1439	Down	0.00073401	0.0038793	gi|300693041|gb|ADK32333.1|	82.4	2e-15	glutathione S-transferase [Ziziphus jujuba]
Unigene27438_All	665	334	274	59.1827	43.0983	-0.4575	Down	9.5149e-05	0.00063005	gi|118406886|gb|ABK81651.1|	195	4e-49	glutathione S-transferase [Vitis vinifera]
Unigene12484_All	348	642	733	217.383	220.321	0.0194	Up	0.80558	0.88207	gi|110592101|gb|ABG77522.1|	151	2e-36	glutathione S-transferase [Tamarix androssowii]
Unigene56087_All	387	9	22	2.7403	5.9462	1.1176	Up	0.046461	0.11806	gi|110592101|gb|ABG77522.1|	95.1	2e-19	glutathione S-transferase [Tamarix androssowii]
Unigene32254_All	459	449	841	115.267	191.652	0.7335	Up	6.9266e-19	1.9767e-17	gi|110592101|gb|ABG77522.1|	165	2e-40	glutathione S-transferase [Tamarix androssowii]
Unigene53783_All	328	10	39	3.5925	12.4372	1.7916	Up	0.00013541	0.00086341	gi|51235024|gb|AAT98377.1|	131	2e-30	glutathione S-transferase [Populus trichocarpa]
Unigene7332_All	844	970	518	135.425	64.1975	-1.0769	Down	4.3971e-45	3.704e-43	gi|222820694|gb|ACM68391.1|	172	3e-55	glutathione S-transferase [Limonium bicolor]
Unigene58658_All	219	2	17	1.0761	8.1196	2.9156	Up	0.0010208	0.0051728	gi|220683633|gb|ACL80571.1|	88.2	3e-17	glutathione S-transferase [Glycine max]
Unigene18987_All	565	767	589	159.962	109.043	-0.5528	Down	2.0503e-12	3.7607e-11	gi|192910866|gb|ACF06541.1|	246	2e-64	glutathione S-transferase [Elaeis guineensis]
Unigene43483_All	212	10	13	5.5582	6.4141	0.2066	Up	0.75148	0.84432	gi|23978426|dbj|BAC21261.1|	128	2e-29	glutathione S-transferase [Cucurbita maxima]
Unigene23287_All	281	41	58	17.1928	21.59	0.3286	Up	0.26801	0.42707	gi|294992077|gb|ABG90381.2|	92.4	1e-18	glutathione S-transferase [Caragana korshinskii]
Unigene1303_All	335	96	109	33.7673	34.034	0.0113	Up	0.95972	0.9743	gi|294992077|gb|ABG90381.2|	114	3e-25	glutathione S-transferase [Caragana korshinskii]
Unigene33600_All	322	83	138	30.3733	44.8285	0.5616	Up	0.004703	0.0191	gi|148562445|gb|ABQ88335.1|	75.1	2e-13	glutathione S-transferase [Capsicum annuum]
Unigene62570_All	282	488	287	203.911	106.454	-0.9377	Down	5.1905e-19	1.4911e-17	gi|254798560|gb|ACT82511.1|	144	4e-34	glutathione S-transferase [Arachis hypogaea]
Unigene34065_All	338	278	234	96.9165	72.4152	-0.4204	Down	0.00099235	0.0050519	gi|254798560|gb|ACT82511.1|	76.6	8e-14	glutathione S-transferase [Arachis hypogaea]
Unigene6978_All	1331	776	523	68.6995	41.1012	-0.7411	Down	4.2442e-20	1.3013e-18	gi|11761812|gb|AAG40196.1|AF301597_1	353	2e-96	glutathione dependent dehydroascorbate reductase precursor [Arabidopsis thaliana] >gi|10952514|gb|AAG24946.1| dehydroascorbate reductase [Arabidopsis thaliana]
Unigene48024_All	315	492	589	184.045	195.585	0.0877	Up	0.32043	0.47861	gi|283136134|gb|ADB11386.1|	165	1e-40	gamma class glutathione transferase EF1Bgamma1 [Populus trichocarpa]
Unigene63119_All	303	806	975	313.446	336.584	0.1027	Up	0.13487	0.26423	gi|226530767|ref|NP_001151229.1|	212	1e-54	elongation factor 1-gamma 2 [Zea mays] >gi|195645182|gb|ACG42059.1| elongation factor 1-gamma 2 [Zea mays]
Unigene42162_All	200	467	376	275.142	196.648	-0.4846	Down	1.1455e-06	1.0872e-05	gi|288188864|gb|ADC42882.1|	111	3e-24	dehydroascorbate reductase [Malus pumila]
Unigene51894_All	320	3	9	1.1047	2.9419	1.4131	Up	0.14183	0.27419	gi|169805245|gb|ACA83740.1|	54.3	5e-11	auxin-induced glutathione S transferase [Prosopis juliflora] >gi|169805247|gb|ACA83741.1| auxin-induced glutathione S transferase [Prosopis juliflora]
Unigene28190_All	623	331	611	62.6051	102.585	0.7125	Up	1.6582e-13	3.3182e-12	gi|14030631|gb|AAK52990.1|AF375406_1	307	7e-83	AT5g45020/K21C13_21 [Arabidopsis thaliana] >gi|23308293|gb|AAN18116.1| At5g45020/K21C13_21 [Arabidopsis thaliana]
Unigene22064_All	572	275	441	56.6509	80.6442	0.5095	Up	3.4694e-06	3.0426e-05	gi|2920666|gb|AAC18566.1|	142	2e-33	2,4-D inducible glutathione S-transferase [Glycine max]
Unigene22852_All	859	153	278	20.9879	33.8519	0.6897	Up	1.3766e-06	1.2888e-05	gi|2920666|gb|AAC18566.1|	330	1e-89	2,4-D inducible glutathione S-transferase [Glycine max]
Unigene36012_All	385	9	3	2.7546	0.8151	-1.7568	Down	0.057576	0.14006	--	--	--	--
GPX
Unigene33933_All	327	465	420	167.562	134.348	-0.3187	Down	0.0010195	0.005172	gi|2982362|gb|AAC78466.1|	191	2e-48	glutathione peroxidase [Zantedeschia aethiopica]
Unigene7703_All	777	644	956	97.664	128.697	0.3981	Up	5.0644e-08	5.7897e-07	gi|33308408|gb|AAQ03092.1|	300	1e-80	glutathione peroxidase [Malus x domestica]
Unigene6710_All	327	191	201	68.8265	64.2953	-0.0983	Down	0.4986	0.64536	gi|224128680|ref|XP_002320392.1|	110	5e-24	glutathione peroxidase [Populus trichocarpa] >gi|222861165|gb|EEE98707.1| glutathione peroxidase [Populus trichocarpa]
Unigene7903_All	706	271	351	45.2308	52.0036	0.2013	Up	0.084493	0.18726	gi|226491001|ref|NP_001149631.1|	180	1e-44	LOC100283257 [Zea mays] >gi|195621170|gb|ACG32415.1| glutathione peroxidase 4 [Zea mays] >gi|195628680|gb|ACG36170.1| glutathione peroxidase 4 [Zea mays] >gi|195636740|gb|ACG37838.1| glutathione peroxidase 4 [Zea mays] >gi|195647790|gb|ACG43363.1| glutathione peroxidase 4 [Zea mays]
Unigene21899_All	759	214	374	33.2232	51.5419	0.6336	Up	2.008e-07	2.1264e-06	gi|291498378|gb|ADE07246.1|	291	6e-78	phospholipid hydroperoxide glutathione peroxidase-like protein [Sesuvium portulacastrum]
Unigene14620_All	1047	566	410	63.7	40.9608	-0.637	Down	6.8642e-12	1.1995e-10	gi|31872080|gb|AAP59427.1|	225	6e-58	phospholipid hydroperoxide glutathione peroxidase [Solanum lycopersicum]
Unigene15933_All	421	256	161	71.6519	40.0013	-0.841	Down	4.0947e-09	5.3311e-08	gi|62734725|gb|AAX96834.1|	68.6	2e-11	phospholipid hydroperoxide glutathione peroxidase [Oryza sativa Japonica Group]
POD
Unigene16495_All	262	1117	397	502.368	158.497	-1.6643	Down	2.5167e-99	7.0483e-97	gi|297809375|ref|XP_002872571.1|	135	1e-31	peroxidase ATP19a [Arabidopsis lyrata subsp. lyrata] >gi|297318408|gb|EFH48830.1| peroxidase ATP19a [Arabidopsis lyrata subsp. lyrata]
Unigene14936_All	731	2152	796	346.892	113.901	-1.6067	Down	3.0157e-180	2.8275e-177	gi|211906546|gb|ACJ11766.1|	266	1e-70	class III peroxidase [Gossypium hirsutum]
Unigene29589_All	1201	587	1293	57.5924	112.612	0.9674	Up	4.0149e-44	3.3004e-42	gi|15227200|ref|NP_179828.1|	458	1e-128	peroxidase 17 (PER17) (P17) [Arabidopsis thaliana] >gi|25453217|sp|Q9SJZ2.1|PER17_ARATH RecName: Full=Peroxidase 17; Short=Atperox P17; AltName: Full=ATP25a; Flags: Precursor
Unigene15083_All	646	751	546	136.986	88.4079	-0.6318	Down	4.3415e-15	9.6453e-14	gi|211906544|gb|ACJ11765.1|	278	4e-74	class III peroxidase [Gossypium hirsutum]
Unigene32123_All	399	508	290	150.024	76.0249	-0.9806	Down	3.8708e-21	1.2724e-19	gi|25453208|sp|Q9LHA7.1|PER31_ARATH	164	2e-40	RecName: Full=Peroxidase 31; Short=Atperox P31; AltName: Full=ATP41; Flags: Precursor >gi|11994582|dbj|BAB02637.1| peroxidase [Arabidopsis thaliana]
Unigene9314_All	381	1361	261	420.923	71.655	-2.5544	Down	2.3079e-209	2.6662e-206	gi|89276748|gb|ABD66594.1|	171	2e-42	peroxidase [Litchi chinensis]
Unigene31805_All	585	671	304	135.156	54.3561	-1.3141	Down	6.3615e-43	5.0251e-41	gi|224612179|gb|ACN60161.1|	347	5e-95	peroxidase [Tamarix hispida]
Unigene28717_All	677	825	318	143.594	49.1325	-1.5472	Down	1.3908e-66	2.0684e-64	gi|205326623|gb|ACI03401.1|	202	4e-51	peroxidase 1 [Litchi chinensis]
Unigene21658_All	403	437	177	127.775	45.9409	-1.4758	Down	9.6627e-34	5.5272e-32	gi|205326623|gb|ACI03401.1|	191	3e-48	peroxidase 1 [Litchi chinensis]
Unigene24487_All	248	232	105	110.232	44.2862	-1.3156	Down	6.6863e-16	1.5707e-14	gi|26397917|sp|Q9SUT2.1|PER39_ARATH	62	2e-09	RecName: Full=Peroxidase 39; Short=Atperox P39; AltName: Full=ATP19a; Flags: Precursor >gi|5596475|emb|CAB51413.1| peroxidase ATP19a [Arabidopsis thaliana] >gi|7267828|emb|CAB81230.1| peroxidase ATP19a [Arabidopsis thaliana] >gi|62320634|dbj|BAD95298.1| peroxidase ATP19a [Arabidopsis thaliana] >gi|111074364|gb|ABH04555.1| At4g11290 [Arabidopsis thaliana]
Unigene8366_All	612	1122	225	216.029	38.4558	-2.4899	Down	6.2722e-168	5.1364e-165	gi|205326623|gb|ACI03401.1|	224	7e-58	peroxidase 1 [Litchi chinensis]
Unigene58048_All	212	338	68	187.867	33.5509	-2.4853	Down	1.0538e-51	1.0787e-49	gi|115474067|ref|NP_001060632.1|	61.6	3e-09	Os07g0677600 [Oryza sativa Japonica Group] >gi|55701097|tpe|CAH69357.1| TPA: class III peroxidase 115 precursor [Oryza sativa (japonica cultivar-group)] >gi|113612168|dbj|BAF22546.1| Os07g0677600 [Oryza sativa Japonica Group]
Unigene29482_All	301	40	82	15.659	28.4956	0.8637	Up	0.001531	0.0073475	gi|5002344|gb|AAD37428.1|AF149278_1	113	8e-25	peroxidase 3 precursor [Phaseolus vulgaris]
Unigene17264_All	334	212	81	74.7927	25.367	-1.5599	Down	1.6262e-18	4.5486e-17	gi|224612179|gb|ACN60161.1|	175	2e-47	peroxidase [Tamarix hispida]
Unigene16006_All	1370	475	295	40.8548	22.5233	-0.8591	Down	3.3446e-16	7.9756e-15	gi|28629828|gb|AAO45182.1|	332	1e-121	peroxidase 1 [Artemisia annua]
Unigene26097_All	859	551	178	75.5837	21.6749	-1.802	Down	1.2422e-55	1.4249e-53	gi|224612181|gb|ACN60162.1|	416	1e-115	peroxidase [Tamarix hispida]
Unigene56728_All	200	5	35	2.9458	18.305	2.6355	Up	4.7076e-06	4.0354e-05	gi|224612183|gb|ACN60163.1|	68.2	3e-11	class III peroxidase [Tamarix hispida]
Unigene555_All	1181	458	162	45.6968	14.3482	-1.6712	Down	5.2484e-42	4.0277e-40	gi|290760236|gb|ADD54643.1|	419	1e-116	peroxidase [Bruguiera gymnorhiza]
Unigene33872_All	370	119	41	37.8979	11.5908	-1.7091	Down	2.2434e-12	4.0952e-11	gi|224612181|gb|ACN60162.1|	176	1e-43	peroxidase [Tamarix hispida]
Unigene21205_All	1137	346	103	35.8579	9.4756	-1.92	Down	1.2308e-38	8.3905e-37	gi|225626265|gb|ACN97182.1|	465	1e-130	peroxidase [Populus trichocarpa]
Unigene31349_All	492	60	37	14.37	7.8662	-0.8693	Down	0.0034873	0.014814	gi|225626263|gb|ACN97181.1|	252	1e-66	peroxidase [Populus trichocarpa]
Unigene8210_All	698	126	47	21.2709	7.0433	-1.5946	Down	6.3543e-12	1.1162e-10	gi|224612181|gb|ACN60162.1|	363	1e-99	peroxidase [Tamarix hispida]
Unigene26203_All	1000	109	52	12.8439	5.4392	-1.2396	Down	1.3153e-07	1.4318e-06	gi|55700903|tpe|CAH69260.1|	222	5e-57	TPA: class III peroxidase 18 precursor [Oryza sativa (japonica cultivar-group)]
Unigene49124_All	484	36	23	8.7645	4.9707	-0.8182	Down	0.031999	0.0899	gi|225626263|gb|ACN97181.1|	238	2e-62	peroxidase [Populus trichocarpa]
Unigene23427_All	329	62	15	22.2058	4.769	-2.2192	Down	1.8121e-09	2.4618e-08	gi|7670031|dbj|BAA94985.1|	98.6	2e-20	peroxidase-like protein [Arabidopsis thaliana]
Unigene40937_All	662	45	29	8.0098	4.5822	-0.8057	Down	0.017859	0.056933	gi|297797639|ref|XP_002866704.1|	248	6e-65	peroxidase 73 [Arabidopsis lyrata subsp. lyrata] >gi|297312539|gb|EFH42963.1| peroxidase 73 [Arabidopsis lyrata subsp. lyrata]
Unigene61313_All	254	0	11	0	4.5299	12.1453	Up	0.00097693	0.0049859	gi|115468446|ref|NP_001057822.1|	128	2e-29	Os06g0547400 [Oryza sativa Japonica Group] >gi|55701039|tpe|CAH69328.1| TPA: class III peroxidase 86 precursor [Oryza sativa (japonica cultivar-group)] >gi|113595862|dbj|BAF19736.1| Os06g0547400 [Oryza sativa Japonica Group]
Unigene55297_All	625	5	27	0.9427	4.5187	2.261	Up	0.00025163	0.0015029	gi|5453379|gb|AAD43561.1|AF155124_1	199	9e-80	bacterial-induced peroxidase precursor [Gossypium hirsutum]
Unigene13312_All	593	84	25	16.6915	4.4098	-1.9203	Down	1.7315e-10	2.619e-09	gi|7670031|dbj|BAA94985.1|	162	2e-39	peroxidase-like protein [Arabidopsis thaliana]
Unigene63541_All	324	3	11	1.0911	3.5512	1.7025	Up	0.06032	0.14394	gi|7433052|pir||T04253	94	5e-19	peroxidase homolog F20B18.90 - Arabidopsis thaliana
Unigene56393_All	856	22	25	3.0284	3.0549	0.0126	Up	0.98571	0.99078	gi|55700903|tpe|CAH69260.1|	96.7	2e-23	TPA: class III peroxidase 18 precursor [Oryza sativa (japonica cultivar-group)]
Unigene12904_All	344	13	10	4.453	3.0407	-0.5504	Down	0.3652	0.5277	gi|224612181|gb|ACN60162.1|	148	2e-35	peroxidase [Tamarix hispida]
Unigene3944_All	327	42	9	15.1346	2.8789	-2.3943	Down	2.388e-07	2.5014e-06	gi|1781324|emb|CAA71489.1|	120	4e-27	peroxidase [Spinacia oleracea]
Unigene47499_All	290	14	4	5.6885	1.4428	-1.9792	Down	0.0093565	0.033786	gi|37783277|gb|AAP42507.1|	169	1e-41	anionic peroxidase swpb2 [Ipomoea batatas]
Unigene34920_All	709	72	7	11.9662	1.0327	-3.5345	Down	9.7536e-17	2.4139e-15	gi|15237884|ref|NP_197795.1|	246	2e-73	peroxidase family protein [Arabidopsis thaliana] >gi|26397805|sp|Q9FLV5.1|PER61_ARATH RecName: Full=Probable peroxidase 61; Short=Atperox P61; Flags: Precursor >gi|9758231|dbj|BAB08730.1| peroxidase-like protein [Arabidopsis thaliana]
Unigene43924_All	217	14	2	7.6022	0.9641	-2.9792	Down	0.0010366	0.0052389	gi|7453853|gb|AAF63026.1|AF244923_1	116	7e-26	peroxidase prx14 precursor [Spinacia oleracea]
Unigene43247_All	210	4	1	2.2445	0.4981	-2.1719	Down	0.16781	0.30607	gi|26397591|sp|O81772.1|PER46_ARATH	88.6	2e-17	RecName: Full=Peroxidase 46; Short=Atperox P46; AltName: Full=ATP48; Flags: Precursor >gi|3281852|emb|CAA19747.1| peroxidase - like protein [Arabidopsis thaliana] >gi|7270079|emb|CAB79894.1| peroxidase-like protein [Arabidopsis thaliana]
Unigene46420_All	259	9	1	4.0946	0.4039	-3.3417	Down	0.0066604	0.025188	gi|7259219|emb|CAA76374.2|	109	8e-24	peroxidase [Spinacia oleracea]
Unigene47065_All	274	9	1	3.8705	0.3818	-3.3416	Down	0.0066604	0.025175	gi|4204761|gb|AAD11482.1|	81.6	2e-15	peroxidase precursor [Glycine max]
Unigene40929_All	282	6	0	2.5071	0	-11.2918	Down	0.010171	0.036105	gi|15239370|ref|NP_201440.1|	114	3e-25	peroxidase 72 (PER72) (P72) (PRXR8) [Arabidopsis thaliana] >gi|26397792|sp|Q9FJZ9.1|PER72_ARATH RecName: Full=Peroxidase 72; Short=Atperox P72; AltName: Full=PRXR8; AltName: Full=ATP6a; Flags: Precursor >gi|10177520|dbj|BAB10915.1| peroxidase [Arabidopsis thaliana] >gi|30725302|gb|AAP37673.1| At5g66390 [Arabidopsis thaliana] >gi|110743733|dbj|BAE99703.1| peroxidase [Arabidopsis thaliana]
GLP
Unigene55019_All	303	1	7	0.3889	2.4165	2.6354	Up	0.059071	0.14241	gi|40949663|gb|AAR97545.1|	58.9	2e-08	germin-like protein [Nicotiana attenuata]
Unigene56757_All	200	3	8	1.7675	4.184	1.2432	Up	0.21253	0.36246	gi|1169942|sp|P45852.1|GLP1_MESCR	105	2e-22	RecName: Full=Germin-like protein; Flags: Precursor >gi|167258|gb|AAA33030.1| germin-like protein [Mesembryanthemum crystallinum] >gi|445592|prf||1909344A germin-like protein
Unigene1089_All	520	151	54	34.2171	10.8623	-1.6554	Down	1.055e-14	2.2903e-13	gi|18203448|sp|Q9SR72.1|GL32_ARATH	201	3e-51	RecName: Full=Germin-like protein subfamily 3 member 2; Flags: Precursor >gi|6143869|gb|AAF04416.1|AC010927_9 germin-like protein [Arabidopsis thaliana] >gi|21554012|gb|AAM63093.1| germin-like protein [Arabidopsis thaliana] >gi|126352262|gb|ABO09876.1| At3g10080 [Arabidopsis thaliana]
Unigene12354_All	456	61	19	15.7629	4.3583	-1.8547	Down	1.1344e-07	1.247e-06	gi|196122014|gb|ACG69481.1|	187	5e-47	germin-like protein 5 [Glycine max]
Unigene19814_All	722	136	123	22.1958	17.8196	-0.3168	Down	0.077179	0.17523	gi|18203242|sp|Q9LMC9.1|GLT2_ARATH	174	1e-42	RecName: Full=Germin-like protein subfamily T member 2; Flags: Precursor >gi|8778294|gb|AAF79303.1|AC068602_26 F14D16.13 [Arabidopsis thaliana] >gi|89111904|gb|ABD60724.1| At1g18980 [Arabidopsis thaliana]
Unigene2206_All	934	130	58	16.4008	6.4955	-1.3363	Down	9.7936e-10	1.3717e-08	gi|15240338|ref|NP_200983.1|	196	5e-49	cupin family protein [Arabidopsis thaliana] >gi|18202908|sp|Q9FLT3.1|GL34_ARATH RecName: Full=Germin-like protein subfamily 3 member 4; Flags: Precursor >gi|10176868|dbj|BAB10075.1| germin-like protein-like [Arabidopsis thaliana] >gi|91807086|gb|ABE66270.1| cupin family protein [Arabidopsis thaliana]
Unigene24365_All	654	189	101	34.0529	16.1538	-1.0759	Down	5.3625e-10	7.6975e-09	gi|18203242|sp|Q9LMC9.1|GLT2_ARATH	227	8e-59	RecName: Full=Germin-like protein subfamily T member 2; Flags: Precursor >gi|8778294|gb|AAF79303.1|AC068602_26 F14D16.13 [Arabidopsis thaliana] >gi|89111904|gb|ABD60724.1| At1g18980 [Arabidopsis thaliana]
Unigene2744_All	315	19	10	7.1074	3.3206	-1.0979	Down	0.047939	0.12036	gi|40949663|gb|AAR97545.1|	92.4	1e-18	germin-like protein [Nicotiana attenuata]
Unigene29364_All	644	394	208	72.0909	33.7838	-1.0935	Down	1.0004e-19	2.9936e-18	gi|1934730|gb|AAB51752.1|	213	1e-54	germin-like protein [Arabidopsis thaliana]
Unigene30332_All	372	25	23	7.9189	6.4672	-0.2922	Down	0.48127	0.62992	gi|1169942|sp|P45852.1|GLP1_MESCR	122	1e-27	RecName: Full=Germin-like protein; Flags: Precursor >gi|167258|gb|AAA33030.1| germin-like protein [Mesembryanthemum crystallinum] >gi|445592|prf||1909344A germin-like protein
Unigene39061_All	618	82	43	15.6349	7.278	-1.1032	Down	3.0987e-05	0.0002279	gi|225450411|ref|XP_002278736.1|	247	8e-65	PREDICTED: germin-like protein 2 [Vitis vinifera] >gi|111379986|gb|ABH09468.1| germin-like protein 2 [Vitis vinifera]
Unigene39567_All	315	17	13	6.3593	4.3168	-0.5589	Down	0.29308	0.45469	gi|25044823|gb|AAM28275.1|	47.8	5e-11	germin-like protein [Ananas comosus]
Unigene54484_All	547	12	9	2.585	1.721	-0.5869	Down	0.35743	0.52086	gi|225450411|ref|XP_002278736.1|	142	1e-37	PREDICTED: germin-like protein 2 [Vitis vinifera] >gi|111379986|gb|ABH09468.1| germin-like protein 2 [Vitis vinifera]
Unigene62725_All	287	136	108	55.8376	39.3616	-0.5044	Down	0.0064741	0.024877	gi|25044823|gb|AAM28275.1|	132	9e-31	germin-like protein [Ananas comosus]
Unigene64028_All	363	147	26	47.7178	7.492	-2.6711	Down	3.154e-25	1.2737e-23	gi|196122014|gb|ACG69481.1|	68.2	3e-11	germin-like protein 5 [Glycine max]
Unigene6756_All	463	28	18	7.126	4.0665	-0.8093	Down	0.061365	0.14616	gi|18202903|sp|Q9FIC8.1|GL116_ARATH	156	9e-38	RecName: Full=Germin-like protein subfamily 1 member 16; Flags: Precursor >gi|10177555|dbj|BAB10834.1| germin-like protein [Arabidopsis thaliana] >gi|17065442|gb|AAL32875.1| germin-like protein [Arabidopsis thaliana] >gi|28058959|gb|AAO29972.1| germin-like protein [Arabidopsis thaliana]
CAT
Unigene2331_All	334	1455	1933	513.318	605.364	0.2379	Up	1.8817e-06	1.725e-05	gi|197312885|gb|ACH63223.1|	224	3e-58	catalase [Rheum australe]
Unigene2484_All	534	1045	1439	230.592	281.871	0.2897	Up	7.0497e-07	6.8987e-06	gi|17865454|sp|O24339.1|CATA_SOLAP	161	3e-78	RecName: Full=Catalase >gi|2462661|emb|CAB16749.1| catalase [Soldanella alpina]
PEX11
Unigene10946_All	224	381	607	200.423	283.447	0.5	Up	8.5625e-08	9.5343e-07	gi|297842942|ref|XP_002889352.1|	121	3e-27	peroxisomal biogenesis factor 11 family protein [Arabidopsis lyrata subsp. lyrata] >gi|297335194|gb|EFH65611.1| peroxisomal biogenesis factor 11 family protein [Arabidopsis lyrata subsp. lyrata]
Unigene24978_All	499	823	929	194.343	194.736	0.0029	Up	0.96788	0.97971	gi|297824623|ref|XP_002880194.1|	244	3e-64	peroxisomal biogenesis factor 11 family protein [Arabidopsis lyrata subsp. lyrata] >gi|297326033|gb|EFH56453.1| peroxisomal biogenesis factor 11 family protein [Arabidopsis lyrata subsp. lyrata]
Unigene25058_All	616	153	175	29.2672	29.7159	0.022	Up	0.8943	0.93371	gi|297852372|ref|XP_002894067.1|	222	2e-57	peroxisomal biogenesis factor 11 family protein [Arabidopsis lyrata subsp. lyrata] >gi|297339909|gb|EFH70326.1| peroxisomal biogenesis factor 11 family protein [Arabidopsis lyrata subsp. lyrata]
Unigene21634_All	497	533	535	126.369	112.597	-0.1665	Down	0.05926	0.14214	gi|297842942|ref|XP_002889352.1|	134	4e-31	peroxisomal biogenesis factor 11 family protein [Arabidopsis lyrata subsp. lyrata] >gi|297335194|gb|EFH65611.1| peroxisomal biogenesis factor 11 family protein [Arabidopsis lyrata subsp. lyrata]
Unigene5345_All	551	94	105	20.1023	19.9328	-0.0122	Down	0.94811	0.96482	gi|297852372|ref|XP_002894067.1|	86.3	2e-16	peroxisomal biogenesis factor 11 family protein [Arabidopsis lyrata subsp. lyrata] >gi|297339909|gb|EFH70326.1| peroxisomal biogenesis factor 11 family protein [Arabidopsis lyrata subsp. lyrata]
Trx
Unigene12493_All	226	385	764	200.734	353.603	0.8168	Up	1.6483e-20	5.2018e-19	gi|4928460|gb|AAD33596.1|AF133127_1	99	1e-20	thioredoxin h [Hevea brasiliensis]
Unigene17142_All	241	1027	783	502.138	339.841	-0.5632	Down	1.2903e-16	3.1752e-15	gi|154721452|gb|ABS84825.1|	89.4	1e-17	thioredoxin [Limonium bicolor]
Unigene7940_All	555	1008	940	214.012	177.16	-0.2726	Down	3.048e-05	0.00022448	gi|42563272|ref|NP_177802.2|	170	8e-42	ATY1 (ARABIDOPSIS THIOREDOXIN Y1); electron carrier/ protein disulfide oxidoreductase [Arabidopsis thaliana] >gi|75324340|sp|Q6NPF9.1|TRXY1_ARATH RecName: Full=Thioredoxin Y1, chloroplastic; Short=AtTrxy1; Flags: Precursor >gi|38454080|gb|AAR20734.1| At1g76760 [Arabidopsis thaliana] >gi|38604000|gb|AAR24743.1| At1g76760 [Arabidopsis thaliana] >gi|110743067|dbj|BAE99426.1| thioredoxin-like protein…
Unigene34328_All	276	519	447	221.579	169.406	-0.3873	Down	3.0686e-05	0.0002259	gi|14275859|emb|CAC39620.1|	53.9	5e-07	ferredoxin-thioredoxin-reductase catalytic subunit B [Solanum tuberosum]
Unigene2658_All	219	751	329	404.078	157.138	-1.3626	Down	1.7302e-50	1.7142e-48	gi|224082390|ref|XP_002306676.1|	136	8e-32	thioredoxin m [Populus trichocarpa] >gi|222856125|gb|EEE93672.1| thioredoxin m [Populus trichocarpa]
Unigene46547_All	261	323	318	145.825	127.443	-0.1944	Down	0.087862	0.19287	gi|15241574|ref|NP_196446.1|	173	5e-43	YLS8; catalytic [Arabidopsis thaliana] >gi|11692866|gb|AAG40036.1|AF324685_1 AT5g08290 [Arabidopsis thaliana] >gi|14030633|gb|AAK52991.1|AF375407_1 AT5g08290/F8L15_20 [Arabidopsis thaliana] >gi|13122294|dbj|BAB32888.1| Dim1 homolog [Arabidopsis thaliana] >gi|17978897|gb|AAL47418.1| AT5g08290/F8L15_20 [Arabidopsis thaliana]
Unigene6198_All	384	352	443	108.014	120.671	0.1599	Up	0.12096	0.24278	gi|297603161|ref|NP_001053544.2|	87	6e-17	Os04g0560200 [Oryza sativa Japonica Group] >gi|75144354|sp|Q7XSQ7.2|TRL33_ORYSJ RecName: Full=Thioredoxin-like 3-3; AltName: Full=Thioredoxin-like 1 >gi|38345841|emb|CAE01844.2| OSJNBa0084K11.5 [Oryza sativa (japonica cultivar-group)] >gi|116311129|emb|CAH68055.1| B0103C08-B0602B01.12 [Oryza sativa (indica cultivar-group)] >gi|255675680|dbj|BAF15458.2| Os04g0560200 [Oryza sativa Japonica Group]
Unigene54_All	1624	1629	1861	118.197	119.865	0.0202	Up	0.68057	0.78941	gi|225440207|ref|XP_002283612.1|	310	5e-83	PREDICTED: similar to thioredoxin-related protein isoform 1 [Vitis vinifera]
Unigene9450_All	624	447	713	84.4098	119.519	0.5018	Up	5.7884e-09	7.433e-08	gi|224138568|ref|XP_002326635.1|	110	9e-24	thioredoxin o [Populus trichocarpa] >gi|222833957|gb|EEE72434.1| thioredoxin o [Populus trichocarpa]
Unigene31097_All	265	340	279	151.183	110.126	-0.4571	Down	8.342e-05	0.00056024	gi|75171701|sp|Q9FMN4.1|TCLOT_ARATH	128	2e-29	RecName: Full=Thioredoxin-like protein Clot; AltName: Full=Thioredoxin Clot; Short=AtClot
Unigene33361_All	250	327	250	154.127	104.6	-0.5592	Down	3.5149e-06	3.08e-05	gi|297843644|ref|XP_002889703.1|	129	1e-29	thioredoxin family protein [Arabidopsis lyrata subsp. lyrata] >gi|297335545|gb|EFH65962.1| thioredoxin family protein [Arabidopsis lyrata subsp. lyrata]
Unigene34118_All	354	301	346	100.192	102.236	0.0291	Up	0.80033	0.88316	gi|115455573|ref|NP_001051387.1|	184	2e-46	Os03g0767500 [Oryza sativa Japonica Group] >gi|75145810|sp|Q7Y0D4.1|TR164_ORYSJ RecName: Full=Thioredoxin-like protein HCF164, chloroplastic; AltName: Full=Protein HIGH CHLOROPHYLL FLUORESCENCE 164; Flags: Precursor >gi|108711266|gb|ABF99061.1| Thioredoxin family protein, expressed [Oryza sativa (japonica cultivar-group)] >gi|113549858|dbj|BAF13301.1| Os03g0767500 [Oryza sativa Japonica Group]
Unigene17012_All	274	213	246	91.6007	93.9108	0.0359	Up	0.79322	0.87699	gi|297799026|ref|XP_002867397.1|	169	1e-41	thioredoxin family protein [Arabidopsis lyrata subsp. lyrata] >gi|297313233|gb|EFH43656.1| thioredoxin family protein [Arabidopsis lyrata subsp. lyrata]
Unigene1507_All	314	221	275	82.934	91.6081	0.1435	Up	0.2722	0.43229	gi|297603161|ref|NP_001053544.2|	140	3e-33	Os04g0560200 [Oryza sativa Japonica Group] >gi|75144354|sp|Q7XSQ7.2|TRL33_ORYSJ RecName: Full=Thioredoxin-like 3-3; AltName: Full=Thioredoxin-like 1 >gi|38345841|emb|CAE01844.2| OSJNBa0084K11.5 [Oryza sativa (japonica cultivar-group)] >gi|116311129|emb|CAH68055.1| B0103C08-B0602B01.12 [Oryza sativa (indica cultivar-group)] >gi|255675680|dbj|BAF15458.2| Os04g0560200 [Oryza sativa Japonica Group]
Unigene3192_All	334	340	275	119.951	86.1226	-0.478	Down	4.1498e-05	0.00029826	gi|46102539|gb|AAS80320.1|	188	2e-47	thioredoxin protein [Nicotiana benthamiana]
Unigene23214_All	421	291	330	81.4481	81.9903	0.0096	Up	0.93682	0.95923	gi|226529461|ref|NP_001149830.1|	222	1e-57	LOC100283457 [Zea mays] >gi|195634915|gb|ACG36926.1| thioredoxin [Zea mays]
Unigene9004_All	427	279	328	76.9921	80.3483	0.0616	Up	0.60275	0.73075	gi|225441864|ref|XP_002278551.1|	51.6	3e-06	PREDICTED: hypothetical protein [Vitis vinifera]
Unigene21241_All	1546	243	1180	18.5211	79.8368	2.1079	Up	8.6088e-125	3.7129e-122	gi|87241270|gb|ABD33128.1|	318	9e-86	Zinc finger, RING-type; Thioredoxin-related [Medicago truncatula]
Unigene21524_All	669	496	481	87.3626	75.2055	-0.2162	Down	0.019156	0.060462	gi|115448263|ref|NP_001047911.1|	240	9e-63	Os02g0713400 [Oryza sativa Japonica Group] >gi|75135599|sp|Q6ZFU6.1|NTRB_ORYSJ RecName: Full=Thioredoxin reductase NTRB; AltName: Full=NADPH-dependent thioredoxin reductase B; Short=OsNTRB >gi|113537442|dbj|BAF09825.1| Os02g0713400 [Oryza sativa Japonica Group]
Unigene5313_All	628	458	450	85.9361	74.9521	-0.1973	Down	0.039278	0.10513	gi|154721452|gb|ABS84825.1|	204	6e-52	thioredoxin [Limonium bicolor]
Unigene23736_All	307	203	219	77.9161	74.6168	-0.0624	Down	0.65473	0.76463	gi|536838|gb|AAA33376.1|	135	2e-31	NADPH thioredoxin reductase [Helianthus annuus]
Unigene21445_All	935	490	574	61.7525	64.2142	0.0564	Up	0.52668	0.67296	gi|22326600|ref|NP_196046.2|	192	5e-48	WCRKC2 (WCRKC THIOREDOXIN 2) [Arabidopsis thaliana] >gi|52000834|sp|Q8VZT6.1|TRL32_ARATH RecName: Full=Thioredoxin-like 3-2, chloroplastic; AltName: Full=Thioredoxin WCRKC-2; Flags: Precursor
Unigene26827_All	320	205	191	75.4873	62.433	-0.2739	Down	0.058771	0.142	gi|110739775|dbj|BAF01794.1|	198	2e-50	thioredoxin reductase like protein [Arabidopsis thaliana]
Unigene7950_All	725	239	417	38.8445	60.1629	0.6312	Up	4.4538e-08	5.1288e-07	gi|224091134|ref|XP_002309192.1|	203	1e-51	thioredoxin h [Populus trichocarpa] >gi|222855168|gb|EEE92715.1| thioredoxin h [Populus trichocarpa]
Unigene21865_All	392	263	210	79.0568	56.0356	-0.4965	Down	0.0001892	0.0011657	gi|297832348|ref|XP_002884056.1|	225	1e-58	thioredoxin reductase [Arabidopsis lyrata subsp. lyrata] >gi|297329896|gb|EFH60315.1| thioredoxin reductase [Arabidopsis lyrata subsp. lyrata]
Unigene15087_All	547	391	292	84.2285	55.8376	-0.5931	Down	8.897e-08	9.883e-07	gi|164598928|gb|ABY61747.1|	321	3e-87	NADP-thioredoxin reductase C precursor [Hordeum vulgare]
Unigene27136_All	340	231	173	80.0577	53.2228	-0.589	Down	4.4201e-05	0.00031563	gi|298351827|sp|Q69PS6.2|NTRA_ORYSJ	132	9e-31	RecName: Full=Thioredoxin reductase NTRA; AltName: Full=NADPH-dependent thioredoxin reductase A; Short=OsNTRA
Unigene22661_All	1683	829	817	58.0417	50.7772	-0.1929	Down	0.0066715	0.025191	gi|18399786|ref|NP_564462.1|	512	1e-144	ATPDIL5-2 (PDI-LIKE 5-2); protein disulfide isomerase [Arabidopsis thaliana] >gi|14423498|gb|AAK62431.1|AF386986_1 Unknown protein [Arabidopsis thaliana] >gi|31376373|gb|AAP49513.1| At1g35620 [Arabidopsis thaliana]
Unigene29114_All	1124	788	540	82.6094	50.2526	-0.7171	Down	2.4872e-19	7.261e-18	gi|297813641|ref|XP_002874704.1|	640	0	NADPH-dependent thioredoxin reductase B [Arabidopsis lyrata subsp. lyrata] >gi|297320541|gb|EFH50963.1| NADPH-dependent thioredoxin reductase B [Arabidopsis lyrata subsp. lyrata]
Unigene21726_All	527	232	249	51.8737	49.4219	-0.0699	Down	0.59375	0.72554	gi|18417441|ref|NP_567831.1|	81.6	4e-15	thioredoxin family protein [Arabidopsis thaliana]
Unigene22055_All	706	212	302	35.3835	44.7438	0.3386	Up	0.008588	0.031306	gi|75171701|sp|Q9FMN4.1|TCLOT_ARATH	150	1e-35	RecName: Full=Thioredoxin-like protein Clot; AltName: Full=Thioredoxin Clot; Short=AtClot
Unigene4601_All	332	144	136	51.1086	42.8481	-0.2543	Down	0.13986	0.27166	gi|110739775|dbj|BAF01794.1|	199	1e-50	thioredoxin reductase like protein [Arabidopsis thaliana]
Unigene2749_All	259	97	94	44.1308	37.9629	-0.2172	Down	0.2971	0.46002	gi|111550247|gb|ABH10139.1|	166	6e-41	NADP-thioredoxin reductase C [Medicago truncatula]
Unigene32667_All	680	149	244	25.8195	37.5329	0.5397	Up	0.00027997	0.0016533	gi|224103611|ref|XP_002313121.1|	171	9e-42	thioredoxin m [Populus trichocarpa] >gi|222849529|gb|EEE87076.1| thioredoxin m [Populus trichocarpa]
Unigene16795_All	662	32	237	5.6959	37.4474	2.7169	Up	5.8526e-35	3.4673e-33	gi|66096352|gb|AAY42864.1|	134	1e-30	thioredoxin H [Nicotiana alata]
Unigene25515_All	975	240	346	29.0052	37.1195	0.3559	Up	0.0031946	0.01381	gi|42567414|ref|NP_195271.2|	468	1e-131	NTRB (NADPH-DEPENDENT THIOREDOXIN REDUCTASE B); thioredoxin-disulfide reductase [Arabidopsis thaliana] >gi|298286898|sp|Q39243.3|TRXB1_ARATH RecName: Full=Thioredoxin reductase 1; AltName: Full=NADPH-dependent thioredoxin reductase 1; Short=NTR1; AltName: Full=NADPH-dependent thioredoxin reductase B; Short=AtNTRB
Unigene11023_All	259	96	86	43.6758	34.732	-0.3306	Down	0.12216	0.24457	gi|297799026|ref|XP_002867397.1|	167	3e-41	thioredoxin family protein [Arabidopsis lyrata subsp. lyrata] >gi|297313233|gb|EFH43656.1| thioredoxin family protein [Arabidopsis lyrata subsp. lyrata]
Unigene37125_All	747	96	235	15.1433	32.9062	1.1197	Up	2.4078e-11	3.9838e-10	gi|269315888|gb|ACZ37070.1|	149	4e-35	thioredoxin h6 [Medicago truncatula]
Unigene12237_All	634	203	187	37.7291	30.852	-0.2903	Down	0.046875	0.11883	gi|111550247|gb|ABH10139.1|	268	5e-71	NADP-thioredoxin reductase C [Medicago truncatula]
Unigene65122_All	712	20	210	3.3099	30.8511	3.2205	Up	1.2393e-36	7.8989e-35	gi|46326970|gb|AAS88427.1|	105	7e-22	thioredoxin [Glycine max]
Unigene24768_All	237	69	68	34.306	30.0118	-0.1929	Down	0.43192	0.59294	gi|297813641|ref|XP_002874704.1|	145	1e-34	NADPH-dependent thioredoxin reductase B [Arabidopsis lyrata subsp. lyrata] >gi|297320541|gb|EFH50963.1| NADPH-dependent thioredoxin reductase B [Arabidopsis lyrata subsp. lyrata]
Unigene6940_All	953	263	272	32.5187	29.8543	-0.1233	Down	0.32195	0.48057	gi|18390799|ref|NP_563794.1|	213	4e-54	thioredoxin family protein [Arabidopsis thaliana] >gi|75168930|sp|Q9C5C5.1|TRL4_ARATH RecName: Full=Thioredoxin-like 4, chloroplastic; AltName: Full=Lilium-type thioredoxin 3; Flags: Precursor
Unigene32350_All	1197	343	320	33.7652	27.9632	-0.272	Down	0.015194	0.049628	gi|15224267|ref|NP_179489.1|	317	2e-85	TXND9 (THIOREDOXIN DOMAIN-CONTAINING PROTEIN 9 HOMOLOG) [Arabidopsis thaliana] >gi|5902677|sp|O64628.1|TXND9_ARATH RecName: Full=Thioredoxin domain-containing protein 9 homolog >gi|28950741|gb|AAO63294.1| At2g18990 [Arabidopsis thaliana]
Unigene8787_All	1836	501	455	32.154	25.9221	-0.3108	Down	0.00086887	0.0045059	gi|115432144|gb|ABI97349.1|	823	0	cold-induced thioredoxin domain-containing protein [Ammopiptanthus mongolicus]
Unigene20220_All	391	131	95	39.4788	25.4143	-0.6354	Down	0.00099984	0.0050816	gi|298351825|sp|Q70G58.2|NTRC_ORYSJ	218	1e-56	RecName: Full=Thioredoxin reductase NTRC; AltName: Full=NADPH-dependent thioredoxin reductase C; Short=OsNTRC; Flags: Precursor
Unigene1675_All	559	80	129	16.8635	24.1384	0.5174	Up	0.011193	0.038895	gi|204307652|gb|ACI00350.1|	146	1e-34	thioredoxin h [Hevea brasiliensis]
Unigene29159_All	1328	480	305	42.5905	24.0233	-0.8261	Down	2.1473e-15	4.8624e-14	gi|53748517|emb|CAH59451.1|	254	1e-66	thioredoxin 2 [Plantago major]
Unigene8831_All	1961	365	421	21.9323	22.4562	0.0341	Up	0.74365	0.83802	gi|87241270|gb|ABD33128.1|	357	4e-97	Zinc finger, RING-type; Thioredoxin-related [Medicago truncatula]
Unigene6932_All	1884	356	390	22.2658	21.6528	-0.0403	Down	0.70144	0.80527	gi|115472445|ref|NP_001059821.1|	715	0	Os07g0524100 [Oryza sativa Japonica Group] >gi|50508559|dbj|BAD30858.1| thioredoxin family-like protein [Oryza sativa Japonica Group] >gi|113611357|dbj|BAF21735.1| Os07g0524100 [Oryza sativa Japonica Group]
Unigene42072_All	1732	454	358	30.8871	21.6205	-0.5146	Down	4.0218e-07	4.0833e-06	gi|124359980|gb|ABN07996.1|	381	1e-104	Thioredoxin fold [Medicago truncatula]
Unigene420_All	862	192	175	26.246	21.2355	-0.3056	Down	0.042425	0.11184	gi|15240039|ref|NP_196261.1|	226	3e-58	thioredoxin-related [Arabidopsis thaliana] >gi|38603858|gb|AAR24674.1| At5g06430 [Arabidopsis thaliana]
Unigene41422_All	953	229	192	28.3147	21.0736	-0.4261	Down	0.0024806	0.011078	gi|195630661|gb|ACG36637.1|	196	5e-76	thioredoxin domain-containing protein 9 [Zea mays]
Unigene32541_All	2381	540	473	26.7242	20.7794	-0.363	Down	6.3e-05	0.00043469	gi|297813641|ref|XP_002874704.1|	687	0	NADPH-dependent thioredoxin reductase B [Arabidopsis lyrata subsp. lyrata] >gi|297320541|gb|EFH50963.1| NADPH-dependent thioredoxin reductase B [Arabidopsis lyrata subsp. lyrata]
Unigene14501_All	1495	555	266	43.7443	18.6111	-1.2329	Down	1.4971e-32	8.1802e-31	gi|15219271|ref|NP_175737.1|	204	9e-89	TTL1 (TETRATRICOPETIDE-REPEAT THIOREDOXIN-LIKE 1); binding [Arabidopsis thaliana] >gi|75336154|sp|Q9MAH1.1|TTL1_ARATH RecName: Full=TPR repeat-containing thioredoxin TTL1; AltName: Full=Tetratricopeptide repeat thioredoxin-like 1 >gi|7769858|gb|AAF69536.1|AC008007_11 F12M16.20 [Arabidopsis thaliana] >gi|30102668|gb|AAP21252.1| At1g53300 [Arabidopsis thaliana]
Unigene22382_All	1331	153	236	13.5451	18.5466	0.4534	Up	0.0023108	0.010411	gi|108708960|gb|ABF96755.1|	223	4e-57	jmjC domain containing protein, expressed [Oryza sativa (japonica cultivar-group)]
Unigene49635_All	545	3	96	0.6486	18.4249	4.8282	Up	5.9776e-23	2.158e-21	gi|226529461|ref|NP_001149830.1|	153	1e-36	LOC100283457 [Zea mays] >gi|195634915|gb|ACG36926.1| thioredoxin [Zea mays]
Unigene15373_All	1110	170	195	18.0466	18.3756	0.0261	Up	0.86675	0.91886	gi|226533172|ref|NP_001149252.1|	357	2e-97	LOC100282874 [Zea mays] >gi|195625782|gb|ACG34721.1| thioredoxin family protein [Zea mays]
Unigene64962_All	576	48	101	9.8195	18.3413	0.9014	Up	0.00026152	0.0015566	gi|66096352|gb|AAY42864.1|	153	1e-36	thioredoxin H [Nicotiana alata]
Unigene34326_All	275	55	48	23.5668	18.2574	-0.3683	Down	0.19538	0.34177	gi|115452361|ref|NP_001049781.1|	174	3e-43	Os03g0287900 [Oryza sativa Japonica Group] >gi|108707575|gb|ABF95370.1| Thioredoxin family protein, expressed [Oryza sativa (japonica cultivar-group)] >gi|113548252|dbj|BAF11695.1| Os03g0287900 [Oryza sativa Japonica Group]
Unigene12323_All	853	111	148	15.3336	18.1486	0.2432	Up	0.18058	0.32278	gi|115432144|gb|ABI97349.1|	347	8e-95	cold-induced thioredoxin domain-containing protein [Ammopiptanthus mongolicus]
Unigene14484_All	834	87	136	12.292	17.057	0.4726	Up	0.01647	0.053015	gi|124359813|gb|ABD33071.2|	208	6e-53	Thioredoxin domain 2; Thioredoxin fold [Medicago truncatula]
Unigene29093_All	1137	174	182	18.0326	16.7433	-0.107	Down	0.48241	0.63122	gi|87241270|gb|ABD33128.1|	231	2e-59	Zinc finger, RING-type; Thioredoxin-related [Medicago truncatula]
Unigene7615_All	2455	500	384	23.9987	16.361	-0.5527	Down	1.3855e-08	1.6976e-07	gi|15219271|ref|NP_175737.1|	714	0	TTL1 (TETRATRICOPETIDE-REPEAT THIOREDOXIN-LIKE 1); binding [Arabidopsis thaliana] >gi|75336154|sp|Q9MAH1.1|TTL1_ARATH RecName: Full=TPR repeat-containing thioredoxin TTL1; AltName: Full=Tetratricopeptide repeat thioredoxin-like 1 >gi|7769858|gb|AAF69536.1|AC008007_11 F12M16.20 [Arabidopsis thaliana] >gi|30102668|gb|AAP21252.1| At1g53300 [Arabidopsis thaliana]
Unigene22464_All	1026	134	122	15.3896	12.4378	-0.3072	Down	0.088371	0.1939	gi|124301072|gb|ABN04788.1|	189	4e-60	At5g11640 [Arabidopsis thaliana]
Unigene9874_All	209	18	24	10.1484	12.0115	0.2432	Up	0.60113	0.72941	gi|115482620|ref|NP_001064903.1|	69.3	1e-11	Os10g0486600 [Oryza sativa Japonica Group] >gi|226498606|ref|NP_001148867.1| LOC100282486 [Zea mays] >gi|297725467|ref|NP_001175097.1| Os07g0202450 [Oryza sativa Japonica Group] >gi|113639512|dbj|BAF26817.1| Os10g0486600 [Oryza sativa Japonica Group] >gi|195620258|gb|ACG31959.1| mitosis protein dim1 [Zea mays] >gi|195622740|gb|ACG33200.1| mitosis protein dim1 [Zea mays] >gi|255677591|dbj|BAH93825…
Unigene27430_All	1464	13	140	1.0463	10.0027	3.257	Up	3.9741e-25	1.5959e-23	gi|87240364|gb|ABD32222.1|	171	3e-76	Thioredoxin fold [Medicago truncatula]
Unigene22245_All	1144	122	98	12.5662	8.9605	-0.4879	Down	0.012375	0.042315	gi|15219271|ref|NP_175737.1|	458	1e-128	TTL1 (TETRATRICOPETIDE-REPEAT THIOREDOXIN-LIKE 1); binding [Arabidopsis thaliana] >gi|75336154|sp|Q9MAH1.1|TTL1_ARATH RecName: Full=TPR repeat-containing thioredoxin TTL1; AltName: Full=Tetratricopeptide repeat thioredoxin-like 1 >gi|7769858|gb|AAF69536.1|AC008007_11 F12M16.20 [Arabidopsis thaliana] >gi|30102668|gb|AAP21252.1| At1g53300 [Arabidopsis thaliana]
Unigene58332_All	215	34	18	18.6342	8.7572	-1.0894	Down	0.0081867	0.030112	gi|46102539|gb|AAS80320.1|	72.8	1e-12	thioredoxin protein [Nicotiana benthamiana]
Unigene56453_All	1009	53	69	6.1895	7.153	0.2087	Up	0.43345	0.5941	gi|195630661|gb|ACG36637.1|	350	2e-95	thioredoxin domain-containing protein 9 [Zea mays]
Unigene19719_All	279	11	19	4.6458	7.1233	0.6166	Up	0.26746	0.42665	gi|15241574|ref|NP_196446.1|	168	2e-41	YLS8; catalytic [Arabidopsis thaliana] >gi|11692866|gb|AAG40036.1|AF324685_1 AT5g08290 [Arabidopsis thaliana] >gi|14030633|gb|AAK52991.1|AF375407_1 AT5g08290/F8L15_20 [Arabidopsis thaliana] >gi|13122294|dbj|BAB32888.1| Dim1 homolog [Arabidopsis thaliana] >gi|17978897|gb|AAL47418.1| AT5g08290/F8L15_20 [Arabidopsis thaliana]
Unigene54223_All	321	18	15	6.6075	4.8878	-0.4349	Down	0.38801	0.5487	gi|154721452|gb|ABS84825.1|	50.1	8e-06	thioredoxin [Limonium bicolor]
Unigene49549_All	225	14	9	7.3319	4.184	-0.8093	Down	0.18864	0.33274	gi|75336180|sp|Q9MB35.1|PERQ_SEDLI	55.5	2e-07	RecName: Full=Peroxiredoxin Q, chloroplastic; AltName: Full=Thioredoxin reductase; Flags: Precursor >gi|6899842|dbj|BAA90524.1| peroxiredoxin Q [Sedum lineare]
Unigene30022_All	430	9	17	2.4663	4.1353	0.7456	Up	0.21626	0.36685	gi|79416715|ref|NP_189117.2|	179	2e-45	catalytic [Arabidopsis thaliana] >gi|44917529|gb|AAS49089.1| At3g24730 [Arabidopsis thaliana]
Unigene32797_All	1503	121	58	9.4863	4.0365	-1.2327	Down	3.0824e-08	3.6099e-07	gi|15219271|ref|NP_175737.1|	261	1e-68	TTL1 (TETRATRICOPETIDE-REPEAT THIOREDOXIN-LIKE 1); binding [Arabidopsis thaliana] >gi|75336154|sp|Q9MAH1.1|TTL1_ARATH RecName: Full=TPR repeat-containing thioredoxin TTL1; AltName: Full=Tetratricopeptide repeat thioredoxin-like 1 >gi|7769858|gb|AAF69536.1|AC008007_11 F12M16.20 [Arabidopsis thaliana] >gi|30102668|gb|AAP21252.1| At1g53300 [Arabidopsis thaliana]
Unigene49013_All	443	26	15	6.9158	3.5418	-0.9654	Down	0.036596	0.099691	gi|92870985|gb|ABE80146.1|	192	8e-49	Thioredoxin fold [Medicago truncatula]
Unigene55176_All	1913	60	60	3.6958	3.2807	-0.1719	Down	0.51157	0.65908	gi|124359980|gb|ABN07996.1|	356	7e-97	Thioredoxin fold [Medicago truncatula]
Unigene61925_All	266	2	8	0.886	3.1459	1.8281	Up	0.099776	0.20884	gi|226497938|ref|NP_001147397.1|	50.8	5e-06	thioredoxin-related [Zea mays] >gi|195611014|gb|ACG27337.1| thioredoxin-related [Zea mays]
Unigene49697_All	240	3	5	1.4729	2.1792	0.5651	Up	0.6316	0.74519	gi|226529461|ref|NP_001149830.1|	64.7	3e-10	LOC100283457 [Zea mays] >gi|195634915|gb|ACG36926.1| thioredoxin [Zea mays]
Unigene39467_All	324	9	6	3.2732	1.937	-0.7569	Down	0.32246	0.4807	gi|226529461|ref|NP_001149830.1|	50.4	6e-06	LOC100283457 [Zea mays] >gi|195634915|gb|ACG36926.1| thioredoxin [Zea mays]
PrxR
Unigene63275_All	310	1283	829	487.68	279.72	-0.802	Down	1.1964e-36	7.6408e-35	gi|226502632|ref|NP_001148437.1|	138	2e-32	LOC100282052 [Zea mays] >gi|195619268|gb|ACG31464.1| peroxiredoxin-5 [Zea mays]
Unigene61053_All	250	481	515	226.712	215.476	-0.0733	Down	0.42172	0.58423	gi|37783267|gb|AAP42502.1|	50.8	5e-06	peroxiredoxin [Ipomoea batatas]
Unigene41800_All	1569	188	180	14.119	12	-0.2346	Down	0.11849	0.23834	gi|30686631|ref|NP_850257.1|	236	2e-62	mitochondrial transcription termination factor-related / mTERF-related [Arabidopsis thaliana] >gi|14532494|gb|AAK63975.1| At2g36000/F11F19.9 [Arabidopsis thaliana] >gi|14532528|gb|AAK63992.1| At2g36000/F11F19.9 [Arabidopsis thaliana] >gi|18655377|gb|AAL76144.1| At2g36000/F11F19.9 [Arabidopsis thaliana]
Unigene26440_All	302	49	28	19.1187	9.698	-0.9792	Down	0.003557	0.01505	gi|19423862|gb|AAL88710.1|AF484696_1	62.8	1e-15	1-cys peroxiredoxin [Xerophyta viscosa]
Unigene49549_All	225	14	9	7.3319	4.184	-0.8093	Down	0.18864	0.33274	gi|75336180|sp|Q9MB35.1|PERQ_SEDLI	55.5	2e-07	RecName: Full=Peroxiredoxin Q, chloroplastic; AltName: Full=Thioredoxin reductase; Flags: Precursor >gi|6899842|dbj|BAA90524.1| peroxiredoxin Q [Sedum lineare]
SOD
Unigene23472_All	368	1038	1227	332.368	348.761	0.0695	Up	0.25414	0.41196	gi|60502316|gb|AAX22235.1|	95.1	2e-19	mitochondrial manganese superoxide dismutase [Nelumbo nucifera] >gi|110433619|gb|ABA10483.2| manganese superoxide dismutase [Nelumbo nucifera]
Unigene8340_All	490	1027	1245	246.97	265.769	0.1058	Up	0.081852	0.18442	gi|46391409|gb|AAS77885.2|	322	1e-87	Mn superoxide dismutase [Tamarix androssowii]
Unigene18176_All	546	476	466	102.727	89.2738	-0.2025	Down	0.031175	0.088063	gi|196052752|gb|ABY48757.4|	307	4e-83	iron-superoxide dismutase [Dimocarpus longan] >gi|210112069|gb|ACJ07160.1| chloroplast iron superoxide dismutase [Dimocarpus longan]
Unigene4491_All	599	403	418	79.2771	72.9928	-0.1192	Down	0.23622	0.39028	gi|295656661|gb|ADG26763.1|	259	1e-68	chloroplast iron superoxide dismutase [Dimocarpus longan]
Unigene32631_All	587	372	288	74.6749	51.3198	-0.5411	Down	1.5732e-06	1.46e-05	gi|50540929|gb|AAT77951.1|	264	6e-70	copper/zinc superoxide dismutase [Manihot esculenta]
Unigene24321_All	241	100	92	48.8937	39.9302	-0.2922	Down	0.16029	0.297	gi|295656661|gb|ADG26763.1|	155	2e-37	chloroplast iron superoxide dismutase [Dimocarpus longan]
Unigene18352_All	304	202	107	78.2974	36.8164	-1.0886	Down	9.1492e-11	1.4218e-09	gi|3334333|sp|O49044.1|SODC2_MESCR	181	2e-45	RecName: Full=Superoxide dismutase [Cu-Zn] 2 >gi|2660798|gb|AAC04614.1| cytosolic copper/zinc superoxide dismutase [Mesembryanthemum crystallinum]
Unigene21452_All	1252	595	382	55.9993	31.9146	-0.8112	Down	3.4648e-18	9.498e-17	gi|186886510|gb|ACC93637.1|	345	9e-94	chloroplast Cu/Zn superoxide dismutase [Gossypium hirsutum]
Unigene8856_All	2451	716	664	34.4223	28.3371	-0.2807	Down	0.00030283	0.0017709	gi|124360049|gb|ABN08065.1|	989	0	BTB/POZ; Superoxide dismutase, copper/zinc binding; NPH3 [Medicago truncatula]
Unigene33715_All	430	93	85	25.485	20.6767	-0.3016	Down	0.16282	0.3007	--	--	--	--
Unigene18548_All	405	90	58	26.1853	14.9797	-0.8057	Down	0.00078977	0.0041404	gi|186886516|gb|ACC93640.1|	120	5e-27	extracellular Cu/Zn superoxide dismutase [Gossypium hirsutum]
Unigene8530_All	801	94	92	13.8282	12.014	-0.2029	Down	0.33623	0.49691	gi|125863282|gb|ABN58428.1|	282	3e-75	Cu-Zn superoxide dismutase [Populus trichocarpa]
Unigene13524_All	288	52	31	21.2755	11.259	-0.9181	Down	0.0044223	0.01807	--	--	--	--
Unigene57351_All	205	1	3	0.5748	1.5307	1.4131	Up	0.45379	0.60726	gi|12711645|gb|AAK01931.1|AF329816_1	78.6	2e-14	Cu/Zn-superoxide dismutase copper chaperone precursor [Glycine max]
