# Supplementary material for: Transcriptomic profiling of the salt-stress response in the wild recretohalophyte Reaumuria trigyna
Source: BMC Genomics. 2013 Jan 16;14:29. doi: 10.1186/1471-2164-14-29 (PMC3562145; doi:10.1186/1471-2164-14-29)
Supplement: Additional file 8 — Primers used for experimental validation. [file 1471-2164-14-29-S8.xlsx]

## Sheet: Sheet1
Primers used for experimental validation
Up-regulated unigenes
		for RT-PCR			for-qPCR
	geneID	forward primer（5'---3'）	reverse primer(5'---3')	Product size (bp)	forward primer（5'---3'）	reverse primer(5'---3')	Product size (bp)
	Unigene7220_All	GGAAAGCGGGCACCGACTGTTGT	GAGATAGTGGCGAGCCGCACAAGC	1257	ATGGGTTGCCAAATCTGTGA	ACCAAACCATCCGTCTTATTC	175
	Unigene6930_All	GTTGGTGAGTGAGGGTGGGACG	GTCTTTGTTCTCCCAGCAGCGTC	615	GGTGCCTAACCCTCTTGATA	CAGGATGTTAGCTTCCGTGA	301
	Unigene20645_All	CCGTTATCTACTCCCTTTGACTG	TGGTTCACCTGCTATTGAGACA	627	CCCATCTCACCGTTATCTACTCC	GCTGGCGGTTCTCACCTAAT	349
	Unigene13768_All	CACTCGGCGAATCGGCTCAC	TGGTTCATTTCACTGCCCATCCTA	1203	CACTCACTCTTATCTTCCCTGC	CACCGATTTCTTGGTTTGG	243
	Unigene11787_All	TTACGCCTACCCATACCAGAAACT	GCAATCTTTACCTCCATTCTCTCG	557	AGTAGAGCACAAGCGAACATC	TTGAAACGCAATGTTAGCC	286
	Unigene5040_All	CTCCACTACTGTCACCAGAATG	TTCTCCACCACTTTACCCAC	686	GAGGGCAATCTCAAGGTATG	TCTTGGGATTTGGGTCTAAC	328
	Unigene32246_All	ACTCTCCCGCTCTTGTCTAC	CTTCATCCTTAGCCTTCCTG	517	CTCTCCCGCTCTTGTCTAC	TACGAGTAAAGTGCCATAGTG	132
	Unigene65175_All	TTCCACCATTTGCTACTGC	GCTTGAGGATGCGATTGA	516	GATAGTGGCAACAACAATGAC	GCAGTAGCAAATGGTGGA	173
	Unigene55260_All	TACTTCGCAGCGGTCGTTC	CAAGAGGCACCAGATCAGCAA	648	TATGAGGTTCTGGGATTACG	GAGGCACCAGATCAGCAAT	236
	Unigene65219_All	CAACACTACTAAATGCCGATG	AAATACGACATCTACCCTGCT	547	ACACTACTAAATGCCGATGC	GTTGGGTATTATGGTCACAGAT	285
Down-regulated unigenes
		for RT-PCR			for-qPCR
	geneID	forward primer（5'---3'）	reverse primer(5'---3')	Product size (bp)	forward primer（5'---3'）	reverse primer(5'---3')	Product size (bp)
	Unigene42056_All	CCGAAATGACTTGTCCACC	TCTCATTTGTAACTGGTGCTC	588	TCACTCTGGAAAGCCTACA	CAACAAACCCACTACCAC	227
	Unigene20801_All	TGTGGCTTGCGGTACTGCTC	AGGTGCTTGGACGAGGTGATG	526	TCGCTACCTTAATGCGTCTTGG	TTCGTGACATTGGCGTTTGG	223
	Unigene19588_All	GAAACTGGCATCAAAGAAAGG	TGAACCGTAGTTACCTTCACTGT	549	TATTGGACTGGTCTTGGT	CTCTCTTACTTGCTTTGG	186
	Unigene11690_All	ACAAATGAAGCGAGTAAGGAC	TCCGTGCTTATTGTTACCTG	501	CATTAACTCATACCGTTCAGA	TCCGTGCTTATTGTTACCTG	326
	Unigene41256_All	TCCACATTACTATCCGTTACTC	GATGGTAAACTGTAACCTCGT	871	TATTCGTGGTGGCTATCTG	CAATTGTACGCATCTTCATC	243
	Unigene55790_All	AGTGATGTTAGTGCTGGTGAAG	AGAGTGAGCATAGAGGGCAG	547	GTGATGTTAGTGCTGGTGAA	TGGAGGAGGAGTAATGGAC	243
	Unigene41893_All	CACAAGGCACAGCAACCAG	AAGCCTGTCTTCTCGTCTGG	731	AGGAGTGCTACATTGAGGGAT	AAGCCTGTCTTCTCGTCTGG	145
	Unigene38341_All	GAAGGCGGATGCTGTAAG	ATGTCCACTTCATCTACCTGC	613	GTGAAGGCGGATGCTGTAA	ACAAGGAAAGGAAGGCAGAG	217
	Unigene5457_All	CACACCAGCATAAAGAACAGT	ATGGCAGATACAGGAGGAG	807	GCAGATACAGGAGGAGGTG	TGGACGAGGAATGACAGA	254
	Unigene39_All	CAACCGAATGTCACCGTCCTAC	AGACTTGCTCCTTCCCATAATCC	1159	ACCGCAGAAGTAGTAGTTAGA	GTAGGACGGTGACATTCG	166
unigenes with no distinct change of expressional profile		for RT-PCR			for-qPCR
	geneID	forward primer（5'---3'）	reverse primer(5'---3')	Product size (bp)	forward primer（5'---3'）	reverse primer(5'---3')	Product size (bp)
	Unigene40865_All	CCCTAACACTTTCCGACAAC	GAGCGACCTCAACGATACA	621	TTAGGAAGTTTGAAGCAGG	AAGTAGTCCAGAAGGCGAG	324
	Unigene49626_All	TCTCATTACGGTTCCCAGTG	TGAGAGTAAATCCCATCCTTGA	651	CCTCAGTCATTGGCGTTG	TCTCATTACGGTTCCCAGTG	333
	Unigene5174_All	CCATCTTCCGAACAGTCTTG	TTGTTTCAAAGGCGAGGAC	822	GTTGCTACGCTCTCTGAAGTTAT	CTTGAATGCTCGGTCTCTGT	293
	Unigene32276_All	TAGAACTGGATACCGAGGAA	CGGTGTCCCAGATTGTTAG	516	TCGGTGTCCCAGATTGTTAG	CCTATGCCGTGGCTTTATC	367
	Unigene18553_All	CTTCTAAGCGTTCACCTACC	ATGCCTCAGTCTCGTTGTC	759	AGTTTCCTACGACCACATCA	AAATCAGAGCCTCATCCAGT	193
	Unigene4956_All	ACGGATGTCGTTCCTGTTG	TTGGTGGTATCCGAATGTCA	613	GAGATTATCAGGAGGTTTAGAGC	TGGTGGTATCCGAATGTCA	183
	Unigene55382_All	GGACTTGCCGTTGTCTGCT	GATGAGGATAGGAGCAAGGA	985	GCAGATTTAGAGGAGGATTCAG	CCAAGAAGAACCACGGATAA	170
	Unigene65285_All	CATCCATCCCAAGTTCATCCTC	CTTTCCGATTGCCATTGCTG	679	AGGCGTGTTCAATAGGTAGTTC	TCCATCCCAAGTTCATCCTC	253
	Unigene55891_All	CACCTGCCCAATCTACCACG	CAGCCTGGAAGCGATGGAC	684	GCATCTGTCGCCACTGTTGT	GCCAAGTCTTCCGCAGGTA	242
	Unigene37683_All	TATCCACCCACTACAGCC	AGAGAATGAACAAGCAGGAC	608	TGCTTGGCACTCAGGTTATTG	CTTATCCGAGATTTCCACACATT	217
